# Supplementary material for: Spin Crossover and Exchange Effects on Oxygen Evolution Reaction Catalyzed by Bimetallic Metal Organic Frameworks
Source: ACS Catal. 2024 May 20;14(11):8652–65. doi: 10.1021/acscatal.4c01091 (PMC11165450; doi:10.1021/acscatal.4c01091)
Supplement: Supplementary file 1 — cs4c01091_si_001.xlsx [file cs4c01091_si_001.xlsx]

## Sheet: PBE-AlNi
	IC	Total Spin	Adsorbate	Ni1	Ni2	Ni3	Ni4	Ni5	Ni6	Energy (eV)	∠N1NiN2	∠F1NiF2	d(N1-Ni)	d(N2-Ni)	d(F1-Ni)	d(F2-Ni)	∠ONiN1	∠ONiN2	d(O-Ni)	FC
	bipyramid	1	O	-0.078	1.536	-1.425	-0.421	-0.528	1.334	-881.033	91.5386	172.348	2.04308	1.98444	1.95845	1.96328	105.629	162.833	1.65686	pyramidal
	pyramidal	4	OH	0.11	1.451	1.247	1.441	-1.736	1.256	-887.222	98.2334	170.507	2.05582	2.01447	2.07245	2.0123	144.865	115.118	1.79007	bipyramid
	pyramidal	1	OOH	1.533	0.098	-1.449	-0.176	-0.922	1.482	-892.079	96.5211	172.944	1.98408	1.96508	2.00859	1.9923	170.421	91.6147	1.82314	pyramidal
	bipyramid	7	s	1.496	1.47	1.368	-0.133	-0.058	1.409	-877.164	103.453	162.872	1.96357	1.9661	1.91026	1.91386
	bipyramid	0	O	-0.005	0.013	1.524	1.542	-1.102	-1.29	-881.439	91.9339	171.747	2.0119	2.03144	1.98997	2.00201	161.133	106.924	1.66061	pyramidal
	pyramidal	0	OH	-0.112	-0.017	1.427	-1.512	-1.026	1.296	-887.235	94.7967	174.531	1.9978	2.00747	1.97533	2.02337	160.658	104.52	1.78708	pyramidal
	bipyramid	6	OOH	1.463	1.511	-1.494	1.498	0.914	1.262	-892.204	93.4275	177.844	1.97593	1.96803	2.04432	2.06189	131.655	134.68	1.81162	bipyramid
	bipyramid	5	s	-1.508	1.388	0.323	1.447	1.452	1.185	-877.457	101.236	162.618	1.96374	1.96129	1.94751	1.95104
	pyramidal	0	O	1.5	-1.535	1.413	0.084	0.096	-1.501	-881.532	91.2267	170.692	2.00359	2.02705	1.92879	1.93929	163.605	105.168	1.64945	pyramidal
	pyramidal	1	OH	0.202	0.028	-1.457	1.52	-0.865	1.417	-887.289	93.7917	171.619	1.95993	1.97724	1.92566	1.97318	169.481	96.712	1.77594	pyramidal
	bipyramid	2	OOH	1.454	-1.529	-1.494	1.492	0.89	1.264	-892.21	94.1369	178.106	1.98652	1.97665	2.03925	2.05402	131.211	134.401	1.81764	bipyramid
	bipyramid	9	s	1.537	1.533	1.552	-0.949	1.534	1.566	-877.471	102.535	162.642	1.97077	1.96773	1.95013	1.95441
	pyramidal	2	O	0.106	-0.025	1.347	1.54	-1.761	1.287	-881.558	95.9223	166.062	2.11153	2.07915	2.04994	2.06267	145.371	118.705	1.6809	bipyramid
	bipyramid	8	OH	1.491	1.474	1.399	-0.169	0.718	1.389	-887.386	92.7398	172.908	2.0303	1.94838	1.89736	1.92921	100.973	166.24	1.76842	pyramidal
	bipyramid	10	OOH	1.454	1.49	1.347	1.472	1.212	1.267	-892.229	93.3709	177.077	1.9885	1.98186	2.03807	2.05483	131.668	134.696	1.81006	bipyramid
	bipyramid	10	s	1.435	1.425	1.244	1.448	1.433	1.209	-877.65	103.571	163.201	1.97277	1.96972	1.95231	1.95497
	bipyramid	8	O	1.453	-0.032	1.213	1.465	1.325	0.419	-881.559	90.593	166.337	2.08764	2.10531	2.07777	2.10379	149.256	120.124	1.65499	bipyramid
	bipyramid	2	OH	1.495	0.012	1.317	1.516	-1.272	-1.345	-887.591	92.3421	171.995	2.00286	1.99819	1.99842	2.03578	106.981	160.575	1.79173	pyramidal
	bipyramid	4	OOH	1.511	-1.526	1.373	1.52	-1.277	1.361	-892.35	93.6272	176.808	1.99097	1.98618	2.04692	2.06439	131.673	134.437	1.81786	bipyramid
	bipyramid	2	s	1.53	-1.44	1.527	-1.498	1.535	-0.313	-877.688	101.352	162.719	1.96787	1.96545	1.93964	1.9418
	bipyramid	7	O	1.506	-0.01	1.433	1.52	-0.522	1.324	-881.6	92.4242	174.183	1.98826	2.01769	1.96956	1.98165	162.862	104.709	1.66193	pyramidal
	pyramidal	9	OH	1.431	1.393	1.313	1.456	0.628	1.131	-887.61	93.5328	171.581	1.9497	1.98903	1.90469	1.95456	170.709	95.7395	1.77179	pyramidal
	bipyramid	12	OOH	1.51	1.533	1.378	1.518	1.603	1.385	-892.353	98.2292	174.103	2.01791	2.02406	2.04738	2.02965	118.308	143.461	1.84032	bipyramid
	bipyramid	6	s	1.477	1.462	1.516	1.523	-1.504	0.384	-877.76	100.945	162.526	1.96488	1.96222	1.94332	1.94665
	bipyramid	5	O	1.502	0.027	1.301	0.07	1.537	-1.291	-881.623	90.3727	167.629	2.04708	2.09477	2.04133	2.03953	114.297	155.33	1.67456	bipyramid
	pyramidal	5	OH	0.194	1.533	1.465	-1.519	0.84	1.444	-887.645	93.8811	172.613	1.96173	1.97931	1.92932	1.97939	168.543	97.5654	1.77434	pyramidal
	bipyramid	8	OOH	1.509	-1.524	1.366	1.516	1.604	1.381	-892.368	98.1792	174.292	2.01914	2.02317	2.03797	2.03047	118.462	143.351	1.83878	bipyramid
	bipyramid	1	s	-1.439	-1.415	-1.229	1.52	1.535	1.536	-877.796	100.64	161.161	1.97089	1.96856	1.91918	1.92161
	bipyramid	9	O	1.457	1.5	0.316	1.465	0.735	1.262	-881.645	92.4612	170.858	1.99725	2.00476	1.97044	1.98538	167.085	100.441	1.65313	pyramidal
	bipyramid	3	OH	1.535	0.078	1.499	-1.514	-0.694	1.496	-887.698	92.9964	175.234	1.94296	2.04719	1.88132	1.94296	163.219	103.771	1.76551	pyramidal
	bipyramid	11	OOH	1.536	1.532	1.442	1.542	1.222	1.457	-892.387	93.2735	177.363	1.9857	1.98072	2.04015	2.05596	131.787	134.681	1.80999	bipyramid
	bipyramid	11	s	1.485	1.486	1.403	1.496	1.489	1.381	-877.921	101.469	162.415	1.97051	1.96824	1.9457	1.94959
	bipyramid	6	O	1.512	1.534	0.335	-1.511	0.753	1.484	-881.757	92.5733	170.651	2.00662	2.03243	1.95833	1.97376	167.427	99.9916	1.65466	pyramidal
	pyramidal	6	OH	1.456	1.492	1.288	1.467	-1.725	1.258	-887.723	98.2334	170.507	2.05582	2.01447	2.07245	2.0123	144.865	115.118	1.79007	bipyramid
	bipyramid	7	OOH	1.535	-1.521	1.438	1.541	1.22	1.451	-892.405	93.3265	177.343	1.98572	1.98087	2.04002	2.05909	131.843	134.593	1.81118	bipyramid
	bipyramid	3	s	1.445	1.42	1.461	-1.514	-1.52	1.268	-877.928	100.993	162.912	1.96555	1.96293	1.94038	1.94247
	pyramidal	10	O	1.457	1.527	0.421	1.462	1.254	1.24	-881.768	91.7012	166.039	2.07716	2.16345	2.04919	2.07565	151.205	117.09	1.6501	bipyramid
	bipyramid	4	OH	1.536	1.532	-1.259	-1.485	1.024	1.551	-887.771	93.1207	172.815	2.00614	1.97182	1.96114	1.98415	103.038	163.821	1.7796	pyramidal
	bipyramid	9	OOH	1.536	1.531	-1.397	1.515	1.645	1.565	-892.415	99.1864	175.915	2.02373	2.01421	2.0287	2.01753	118.175	142.499	1.85062	bipyramid
	bipyramid	12	s	1.536	1.533	1.567	1.542	1.534	1.565	-878.031	100.092	162.232	1.95949	1.95803	1.93936	1.94111
	pyramidal	6	O	-1.502	1.536	1.39	1.527	-0.049	1.446	-881.804	92.6133	172.573	1.99285	2.05892	1.93798	1.94599	163.674	103.711	1.66563	pyramidal
	bipyramid	10	OH	1.481	1.463	1.415	1.495	0.702	1.364	-887.799	92.8451	173.003	2.03372	1.94684	1.89785	1.9285	100.659	166.445	1.76774	pyramidal
	bipyramid	1	OOH	1.536	-1.511	-1.38	1.519	-1.203	1.536	-892.422	93.7149	176.292	1.9825	1.97548	2.03325	2.04987	131.397	134.633	1.811	bipyramid
	bipyramid	8	s	1.535	-1.498	1.566	1.542	1.534	1.508	-878.071	100.303	162.444	1.96135	1.95947	1.93963	1.94175
	pyramidal	3	O	1.494	1.512	-1.493	1.5	0.284	-1.462	-881.961	92.5117	171.884	1.99064	2.0332	1.92795	1.93153	163.931	103.557	1.66098	pyramidal
	pyramidal	8	OH	1.536	1.534	-1.329	1.513	1.282	1.487	-887.859	94.3857	172.958	2.01484	1.9921	1.98281	2.01438	164.984	100.623	1.8012	pyramidal
	bipyramid	0	OOH	-1.484	1.527	-1.376	1.513	1.17	-1.332	-892.424	94.4173	175.301	2.00381	1.99251	2.03306	2.04961	118.6	146.671	1.80826	bipyramid
	bipyramid	0	s	1.532	-1.496	-1.512	1.511	-1.535	1.503	-878.114	100.146	162.227	1.96131	1.95991	1.93583	1.93754
	bipyramid	10	O	1.501	-0.046	1.263	1.509	1.63	1.233	-881.998	92.3361	165.02	2.10535	2.1001	2.08003	2.10147	133.906	133.745	1.66487	bipyramid
	bipyramid	12	OH	1.52	1.534	1.374	1.529	1.704	1.385	-887.871	97.9132	171.41	2.04309	2.02628	2.07713	2.02607	138.511	122.548	1.7854	bipyramid
	bipyramid	5	OOH	-1.506	1.533	-1.498	1.508	1.201	1.386	-892.426	93.719	178.29	1.97902	1.97357	2.03647	2.05357	131.512	134.527	1.82762	bipyramid
	bipyramid	4	s	-1.503	1.533	-1.481	1.517	1.506	1.511	-878.151	101.047	162.373	1.96497	1.96262	1.94454	1.94764
	bipyramid	2	O	1.507	1.501	-1.457	1.516	-0.036	-1.465	-882.014	88.8276	175.035	2.05939	2.02597	1.88495	1.87873	129.694	141.478	1.65115	bipyramid
	pyramidal	12	OH	1.521	1.534	1.373	1.529	1.692	1.393	-887.873	97.5015	171.243	2.05327	2.01161	2.06767	2.02903	147.937	113.452	1.79265	bipyramid
	bipyramid	3	OOH	-1.506	1.533	-1.5	1.509	1.202	1.388	-892.426	93.6625	177.845	1.98515	1.97815	2.03468	2.05379	131.562	134.523	1.82128	bipyramid
	pyramidal	1	O	1.508	0.073	1.434	1.541	-1.738	-1.209	-882.037	93.7691	165.257	2.12762	2.08338	2.07687	2.09398	144.989	121.238	1.67337	bipyramid
	pyramidal	2	OH	-1.507	-1.52	1.307	1.455	0.586	1.423	-887.878	93.7077	174.087	1.95719	2.01372	1.93627	1.9928	169.788	96.4734	1.77567	pyramidal
	pyramidal	5	OOH	-1.515	1.439	1.494	1.509	0.914	0.352	-892.52	96.9994	173.366	1.97934	1.9691	2.02118	1.99474	170.122	91.3295	1.82178	pyramidal
	bipyramid	11	O	1.445	1.513	1.212	1.456	1.299	1.217	-882.04	90.4923	166.652	2.08037	2.11217	2.07463	2.10132	149.659	119.82	1.65329	bipyramid
	bipyramid	0	OH	-1.536	1.512	1.252	1.476	-0.989	-1.533	-887.885	93.8152	172.609	1.98747	2.00348	1.94717	1.99392	164.719	101.465	1.78559	pyramidal
	pyramidal	12	OOH	1.536	1.533	1.514	1.542	1.352	1.566	-892.542	96.9062	171.709	2.03326	1.99104	2.04083	2.00866	167.471	93.2585	1.84382	pyramidal
	bipyramid	3	O	1.478	1.508	1.285	-1.518	0.594	-1.492	-882.057	91.3189	173.637	2.0081	2.12155	1.91864	1.92254	157.222	111.458	1.6528	pyramidal
	pyramidal	10	OH	1.479	1.466	1.423	1.494	0.721	1.353	-887.888	93.8093	172.198	1.95292	2	1.89945	1.95048	170.116	96.0695	1.77208	pyramidal
	pyramidal	9	OOH	1.478	1.45	1.538	1.525	0.926	0.396	-892.584	96.7173	173.281	1.97811	1.98563	2.0367	2.01102	170.353	91.2526	1.81537	pyramidal
	pyramidal	11	O	1.487	1.528	1.386	1.5	0.832	1.349	-882.082	92.195	171.502	1.99629	2.02216	1.97719	1.99704	164.733	103.061	1.65429	pyramidal
	bipyramid	6	OH	1.473	-1.513	1.38	1.481	0.655	1.381	-887.891	93.3545	176.104	1.93974	2.0575	1.91228	1.97347	162.961	103.685	1.76677	pyramidal
	pyramidal	3	OOH	1.503	1.495	0.334	1.484	-0.989	-1.479	-892.592	97.6247	173.007	2.00316	1.98673	2.01904	2.00237	168.862	91.9177	1.83678	pyramidal
	pyramidal	7	O	1.487	-1.524	1.378	1.498	0.801	1.357	-882.102	92.3509	171.445	1.99382	2.02257	1.9702	1.98919	165.737	101.903	1.65384	pyramidal
	bipyramid	9	OH	1.536	1.532	1.534	1.542	-0.684	1.565	-887.931	92.9136	173.425	2.05114	1.94424	1.89548	1.92609	100.044	167.002	1.76903	pyramidal
	pyramidal	4	OOH	-1.491	1.533	1.475	-1.496	1.303	1.499	-892.646	97.0152	172.033	2.01992	1.98146	2.03574	2.0068	168.288	92.9482	1.84161	pyramidal
	bipyramid	12	O	1.496	1.534	1.232	1.501	1.609	1.289	-882.174	93.7061	164.544	2.11347	2.1103	2.07714	2.09184	133.414	132.875	1.66692	bipyramid
	bipyramid	11	OH	1.535	1.533	1.504	1.541	0.821	1.547	-887.931	92.7127	172.404	2.00431	1.95382	1.92998	1.9602	101.697	165.543	1.77062	pyramidal
	pyramidal	2	OOH	-1.51	1.402	-1.531	1.476	0.857	1.209	-892.711	96.5469	173.223	1.97778	1.97094	2.02343	2.00337	170.434	91.4374	1.81895	pyramidal
	pyramidal	12	O	1.529	1.534	1.365	1.535	1.252	1.402	-882.208	92.0834	169.539	2.04215	2.05332	2.02638	2.04458	154.908	112.998	1.66155	bipyramid
	bipyramid	7	OH	1.535	1.534	1.475	-1.514	0.813	1.536	-887.967	92.7804	172.473	2.00722	1.95209	1.92574	1.95553	101.617	165.549	1.77037	pyramidal
	pyramidal	0	OOH	-1.503	1.428	1.382	-1.511	-1.067	1.307	-892.72	97.1769	172.69	1.98893	1.96726	2.04237	2.01258	168.269	92.9603	1.83395	pyramidal
	bipyramid	4	O	1.494	-1.534	1.248	1.509	1.253	-1.421	-882.215	90.2438	166.932	2.08376	2.11571	2.06549	2.09991	151.185	118.549	1.65217	bipyramid
	bipyramid	5	OH	1.535	1.533	-1.475	1.516	-0.785	1.565	-887.968	92.7541	172.731	2.01796	1.94312	1.90508	1.94171	100.866	166.332	1.76746	pyramidal
	pyramidal	10	OOH	1.482	1.474	1.422	1.495	0.867	1.362	-892.757	96.7424	173.237	1.98185	1.97452	2.02289	2.00325	170.367	91.3324	1.81995	pyramidal
	pyramidal	5	O	-1.533	1.527	1.271	1.516	1.669	-1.397	-882.22	95.1343	166.733	2.10825	2.06466	2.04256	2.05984	148.64	116.217	1.67477	bipyramid
	bipyramid	1	OH	1.534	-1.499	-1.485	1.513	-0.762	1.51	-888.008	92.7293	172.517	2.01022	1.95096	1.9202	1.95272	101.269	165.953	1.76908	pyramidal
	pyramidal	8	OOH	1.481	1.468	1.424	1.496	-0.942	1.357	-892.762	97.0521	173.159	1.98756	1.97135	2.02079	1.99378	169.899	91.4288	1.82994	pyramidal
	pyramidal	4	O	1.536	1.533	-1.371	1.519	-1.024	1.544	-882.224	91.7843	170.875	2.02249	2.04309	1.99751	2.01402	159.466	108.736	1.65729	pyramidal
	pyramidal	11	OH	1.536	1.534	1.509	1.542	0.826	1.547	-888.019	93.6285	171.401	1.96008	1.97565	1.92808	1.97185	169.784	96.5616	1.77554	pyramidal
	pyramidal	6	OOH	1.461	1.444	1.434	-1.513	0.854	1.298	-892.769	97.3797	173.214	1.98963	1.98157	2.01815	1.99486	169.659	91.3651	1.82284	pyramidal
	pyramidal	8	O	1.534	-1.523	1.387	1.539	1.169	1.427	-882.233	91.6766	170.197	2.03453	2.03919	2.01892	2.03475	157.984	110.328	1.66174	pyramidal
	pyramidal	7	OH	1.536	-1.501	1.516	1.542	0.789	1.514	-888.062	97.5884	170.906	2.03916	2.0187	2.0363	2.05029	147.4	114.185	1.78009	bipyramid
	pyramidal	11	OOH	1.536	1.532	1.538	1.542	0.932	1.566	-892.88	96.5365	172.86	1.98421	1.96018	2.01648	1.99897	170.373	91.5486	1.8246	pyramidal
	pyramidal	9	O	1.496	1.533	-1.37	1.5	1.768	1.237	-882.237	93.4101	165.417	2.11283	2.09673	2.07626	2.0966	147.123	119.457	1.6754	bipyramid
	pyramidal	3	OH	-1.503	-1.506	1.495	1.54	0.815	1.469	-888.102	94.8497	175.361	1.97238	2.0049	1.94586	2.01252	162.457	102.687	1.7745	pyramidal
	pyramidal	7	OOH	1.535	1.531	-1.497	1.513	0.886	1.564	-892.927	96.8866	173.221	1.97601	1.96173	2.01734	1.99987	170.355	91.2253	1.82088	pyramidal

## Sheet: HSE015-AlNi
	IC	Total Spin	Adsorbate	Ni1	Ni2	Ni3	Ni4	Ni5	Ni6	Energy (eV)	∠N1NiN2	∠F1NiF2	d(N1-Ni)	d(N2-Ni)	d(F1-Ni)	d(F2-Ni)	∠ONiN1	∠ONiN2	d(O-Ni)	FC
	bipyramid	7	s	1.464	1.597	1.502	-0.085	-0.055	1.587	-983.945	108.62	165.116	1.96369	1.96035	1.89833	1.89661
	pyramidal	4	OH	-0.139	1.581	1.515	1.589	-1.897	1.422	-995.119	98.8729	169.551	2.05754	2.01818	2.07446	1.99974	142.958	115.797	1.78742	bipyramid
	bipyramid	1	O	-0.263	1.65	-1.653	-0.152	-0.912	1.423	-988.534	92.5325	170.355	1.9929	1.98538	1.97622	1.97327	100.494	166.969	1.66741	pyramidal
	bipyramid	2	OOH	1.43	-1.648	-1.65	1.544	1.241	1.36	-1001.55	93.5043	177.703	1.97566	1.96549	2.04635	2.06025	131.438	134.78	1.80799	bipyramid
	bipyramid	10	s	1.525	1.523	1.492	1.566	1.558	1.299	-983.983	103.571	163.201	1.97277	1.96972	1.95231	1.95497
	pyramidal	0	OH	-0.001	-0.006	1.597	-1.664	-1.398	1.556	-995.314	93.5282	173.088	1.97829	1.98305	1.96221	2.0306	163.864	102.593	1.78292	pyramidal
	bipyramid	5	O	1.656	-0.283	1.542	0.005	1.79	-1.616	-988.868	91.0375	167.959	2.06408	2.0991	2.04482	2.0455	114.805	154.157	1.67265	bipyramid
	bipyramid	6	OOH	1.432	1.652	-1.66	1.661	1.243	1.555	-1001.57	93.4275	177.844	1.97593	1.96803	2.04432	2.06189	131.655	134.68	1.81162	bipyramid
	bipyramid	5	s	-1.665	1.641	0.122	1.657	1.423	1.333	-984.291	103.639	163.692	1.96882	1.96517	1.95165	1.9539
	bipyramid	8	OH	1.543	1.635	1.566	-0.044	0.621	1.507	-995.342	92.7819	172.846	2.02949	1.9486	1.89903	1.93055	100.95	166.219	1.76778	pyramidal
	bipyramid	8	O	1.655	-0.001	1.452	1.669	1.26	0.078	-988.897	90.2978	166.79	2.09255	2.10367	2.07198	2.10305	149.942	119.739	1.65447	bipyramid
	bipyramid	10	OOH	1.648	1.653	1.538	1.619	1.112	1.516	-1001.58	93.3709	177.077	1.9885	1.98186	2.03807	2.05483	131.668	134.696	1.81006	bipyramid
	bipyramid	9	s	1.662	1.648	1.658	-0.934	1.65	1.657	-984.697	100.153	162.182	1.96033	1.95844	1.94087	1.94205
	bipyramid	2	OH	1.664	0.053	1.654	1.665	-1.737	-1.424	-995.677	92.7061	172.261	2.01348	2.0114	1.99128	2.03576	107.82	159.378	1.79185	pyramidal
	bipyramid	9	O	1.415	1.658	0.087	1.56	0.777	1.395	-989.026	92.4912	170.923	1.99635	2.02363	1.96629	1.98199	166.813	100.688	1.65371	pyramidal
	pyramidal	1	OOH	1.663	-0.001	-1.654	-0.047	-1.274	1.654	-1001.84	96.7781	172.87	1.98652	1.96582	2.00921	1.99511	170.224	91.4067	1.8238	pyramidal
	bipyramid	1	s	-1.549	-1.526	-1.398	1.664	1.65	1.647	-984.864	100.61	160.682	1.97056	1.9689	1.91804	1.92167
	pyramidal	1	OH	0.043	0.003	-1.655	1.665	-0.932	1.651	-995.737	93.7714	171.235	1.9649	1.97404	1.93432	1.99251	168.908	97.3056	1.77622	pyramidal
	bipyramid	0	O	-0.005	0.001	1.66	1.667	-0.96	-1.579	-989.167	91.0747	170.788	2.02113	2.0135	2.0117	2.02987	161.777	107.145	1.66017	pyramidal
	pyramidal	2	OOH	-1.667	1.699	-1.66	1.395	1.182	1.378	-1002.04	96.6535	173.103	1.97537	1.96797	2.03204	2.00307	170.341	91.3682	1.81852	pyramidal
	bipyramid	11	s	1.584	1.602	1.543	1.574	1.609	1.504	-985.007	101.469	162.415	1.97051	1.96824	1.9457	1.94959
	pyramidal	6	OH	1.591	1.544	1.465	1.574	-1.895	1.545	-995.757	98.2334	170.507	2.05582	2.01447	2.07245	2.0123	144.865	115.118	1.79007	bipyramid
	pyramidal	2	O	0.008	-0.006	1.612	1.667	-1.868	1.511	-989.201	94.8143	165.185	2.13214	2.10555	2.06357	2.0839	143.713	121.465	1.67686	bipyramid
	pyramidal	10	OOH	1.594	1.586	1.564	1.62	1.051	1.513	-1002.06	96.7386	173.221	1.98216	1.97409	2.02288	2.00343	170.361	91.3414	1.81933	pyramidal
	bipyramid	3	s	1.483	1.582	1.655	-1.667	-1.655	1.386	-985.015	100.713	162.435	1.96661	1.96413	1.93534	1.93655
	bipyramid	10	OH	1.619	1.591	1.605	1.603	0.706	1.592	-995.906	92.8537	173.004	2.03392	1.94646	1.89806	1.92885	100.631	166.465	1.76814	pyramidal
	bipyramid	7	O	1.662	-0.009	1.565	1.666	-1.181	1.491	-989.284	92.7867	170.035	1.99229	1.97826	1.98156	2.00322	167.336	99.8472	1.66463	pyramidal
	pyramidal	6	OOH	1.68	1.546	1.641	-1.668	1.11	1.428	-1002.07	97.0557	173.269	1.97667	1.97382	2.02542	2.00096	170.312	91.0465	1.81737	pyramidal
	bipyramid	2	s	1.662	-1.65	1.657	-1.664	1.649	-0.116	-985.33	100.275	162.519	1.96262	1.96035	1.93443	1.93537
	pyramidal	10	OH	1.621	1.595	1.546	1.594	0.721	1.497	-996.008	93.8093	172.198	1.95292	2	1.89945	1.95048	170.116	96.0695	1.77208	pyramidal
	bipyramid	10	O	1.661	-0.082	1.493	1.666	1.481	1.495	-989.326	91.2307	166.806	2.12187	2.11927	2.06473	2.08567	134.842	133.919	1.66855	bipyramid
	bipyramid	0	OOH	-1.664	1.652	-1.538	1.666	1.576	-1.57	-1002.08	93.9984	175.456	1.99708	1.98619	2.01924	2.03884	115.679	149.856	1.80627	bipyramid
	bipyramid	6	s	1.658	1.651	1.656	1.666	-1.65	0.118	-985.339	101.023	162.509	1.96391	1.96136	1.94543	1.94855
	bipyramid	6	OH	1.662	-1.648	1.591	1.666	0.356	1.613	-996.148	93.73	172.498	1.94288	2.01781	1.91652	1.97822	168.965	97.3	1.7706	pyramidal
	pyramidal	10	O	1.658	1.641	0.126	1.652	1.152	1.445	-989.342	90.8195	166.902	2.08312	2.13901	2.05876	2.08555	151.998	117.173	1.652	bipyramid
	bipyramid	4	OOH	1.662	-1.652	1.524	1.666	-1.602	1.533	-1002.08	93.5601	177.153	1.99252	1.98762	2.04236	2.06076	131.623	134.546	1.81944	bipyramid
	bipyramid	8	s	1.661	-1.648	1.658	1.666	1.648	1.653	-986.002	100.098	162.349	1.96052	1.95889	1.93816	1.94017
	pyramidal	2	OH	-1.66	-1.651	1.55	1.661	0.386	1.641	-996.152	94.2971	173.012	1.94745	2.02155	1.93067	1.98835	170.108	95.5721	1.77373	pyramidal
	pyramidal	1	O	1.663	0.082	1.655	1.663	-1.826	-1.411	-989.544	92.5902	167.237	2.13075	2.11593	2.0666	2.07686	138.777	128.629	1.67467	bipyramid
	bipyramid	8	OOH	1.663	-1.653	1.503	1.669	1.657	1.576	-1002.16	98.2403	174.226	2.01849	2.02451	2.04553	2.02938	118.46	143.298	1.83961	bipyramid
	bipyramid	0	s	1.662	-1.649	-1.656	1.664	-1.649	1.653	-986.004	100.121	162.122	1.96152	1.96013	1.93589	1.93916
	pyramidal	9	OH	1.658	1.652	1.653	1.665	0.886	0.12	-996.234	94.1318	173.438	1.94966	2.02676	1.89688	1.94621	170.277	95.5887	1.77227	pyramidal
	bipyramid	11	O	1.66	1.649	1.493	1.666	0.707	1.518	-989.56	90.4923	166.652	2.08037	2.11217	2.07463	2.10132	149.659	119.82	1.65329	bipyramid
	bipyramid	12	OOH	1.663	1.65	1.509	1.668	1.657	1.565	-1002.16	98.1993	174.079	2.01814	2.02433	2.04693	2.03044	118.323	143.475	1.8397	bipyramid
	bipyramid	12	s	1.662	1.647	1.658	1.666	1.649	1.656	-986.004	100.092	162.232	1.95949	1.95803	1.93936	1.94111
	pyramidal	5	OH	0.044	1.648	1.656	-1.665	0.906	1.652	-996.29	93.8189	172.089	1.96096	1.97777	1.92896	1.97935	168.83	97.3451	1.77555	pyramidal
	pyramidal	3	O	1.647	1.634	-1.641	1.652	0.144	-1.634	-989.659	91.7904	171.794	1.99274	2.02961	1.92297	1.92991	164.334	103.876	1.66131	pyramidal
	pyramidal	0	OOH	-1.661	1.657	1.596	-1.665	-1.456	1.613	-1002.35	97.315	172.512	2.00258	1.97855	2.03982	2.00948	167.837	93.2038	1.83678	pyramidal
	bipyramid	4	s	-1.659	1.648	-1.655	1.664	1.651	1.654	-986.009	101.109	162.303	1.96479	1.96243	1.94495	1.94798
	bipyramid	4	OH	1.661	1.648	-1.5	-1.668	1.352	1.657	-996.324	93.3361	173.619	2.01278	1.98177	1.9638	1.99596	103.742	162.892	1.78087	pyramidal
	bipyramid	3	O	1.659	1.651	1.479	-1.668	0.473	-1.654	-989.734	91.2206	173.521	1.99924	2.08432	1.92427	1.93413	161.861	106.917	1.65446	pyramidal
	pyramidal	8	OOH	1.662	1.656	1.609	1.667	-1.477	1.634	-1002.35	96.9966	173.081	1.9889	1.9697	2.01953	1.99402	169.894	91.531	1.82727	pyramidal
	bipyramid	0	OH	-1.661	1.65	1.512	1.669	-1.348	-1.657	-996.407	94.2126	173.929	1.97825	2.00538	1.94555	1.99111	164.244	101.541	1.78148	pyramidal
	pyramidal	7	O	1.638	-1.653	1.503	1.646	0.687	1.533	-989.736	92.2674	170.982	1.99723	2.02428	1.96724	1.98448	166.029	101.696	1.65469	pyramidal
	pyramidal	5	OOH	-1.663	1.654	1.656	1.667	1.268	0.1	-1002.38	96.9206	173.088	1.98308	1.96678	2.02116	1.99337	170.073	91.4206	1.82278	pyramidal
	pyramidal	8	OH	1.66	1.648	-1.484	1.667	1.356	1.655	-996.408	94.8858	174.01	2.00799	1.99833	1.98655	2.02134	162.546	102.556	1.79462	pyramidal
	pyramidal	11	O	1.648	1.652	1.511	1.65	0.669	1.54	-989.743	92.195	171.502	1.99629	2.02216	1.97719	1.99704	164.733	103.061	1.65429	pyramidal
	pyramidal	9	OOH	1.659	1.652	1.657	1.667	1.259	0.112	-1002.39	96.7482	172.834	1.98188	1.95755	2.02472	1.99642	170.28	91.354	1.82325	pyramidal
	bipyramid	3	OH	1.662	0	1.659	-1.665	-0.868	1.655	-996.412	93.41	172.058	1.94514	2.00653	1.89636	1.9531	168.594	97.9913	1.76938	pyramidal
	pyramidal	0	O	1.66	-1.648	1.654	0.008	0.764	-1.655	-989.753	90.259	172.624	2.00416	2.04481	1.91338	1.92335	158.943	110.798	1.6494	pyramidal
	pyramidal	4	OOH	-1.658	1.647	1.633	-1.663	1.385	1.654	-1002.41	96.9163	172.159	2.02752	1.98731	2.03754	2.01003	167.805	93.3464	1.8421	pyramidal
	bipyramid	12	OH	1.662	1.65	1.502	1.667	1.769	1.549	-996.473	97.9132	171.41	2.04309	2.02628	2.07713	2.02607	138.511	122.548	1.7854	bipyramid
	bipyramid	6	O	1.661	1.645	0.064	-1.666	0.791	1.652	-989.824	92.5399	171.014	1.99925	2.03694	1.9545	1.96677	166.864	100.59	1.6544	pyramidal
	pyramidal	12	OOH	1.659	1.647	1.639	1.664	1.409	1.657	-1002.41	96.9062	171.709	2.03326	1.99104	2.04083	2.00866	167.471	93.2585	1.84382	pyramidal
	pyramidal	12	OH	1.662	1.65	1.509	1.667	1.747	1.55	-996.491	97.5015	171.243	2.05327	2.01161	2.06767	2.02903	147.937	113.452	1.79265	bipyramid
	bipyramid	12	O	1.662	1.652	1.468	1.669	1.396	1.561	-989.999	93.7061	164.544	2.11347	2.1103	2.07714	2.09184	133.414	132.875	1.66692	bipyramid
	pyramidal	3	OOH	1.66	1.65	0.106	1.664	-1.297	-1.654	-1002.41	97.5517	172.853	1.99969	1.97696	2.02133	1.99826	169.307	91.6225	1.83212	pyramidal
	bipyramid	11	OH	1.662	1.648	1.658	1.667	0.887	1.657	-996.846	92.7127	172.404	2.00431	1.95382	1.92998	1.9602	101.697	165.543	1.77062	pyramidal
	bipyramid	4	O	1.658	-1.647	1.483	1.669	1.19	-1.652	-990.144	90.191	166.554	2.09097	2.11783	2.0604	2.09302	153.232	116.555	1.65203	bipyramid
	bipyramid	11	OOH	1.661	1.644	1.636	1.666	1.513	1.644	-1002.49	93.2921	177.373	1.98654	1.98126	2.04102	2.0565	131.745	134.705	1.80984	bipyramid
	bipyramid	7	OH	1.662	1.649	1.657	-1.665	0.878	1.657	-996.851	92.7612	172.464	2.00746	1.95268	1.92585	1.95574	101.622	165.564	1.77003	pyramidal
	pyramidal	6	O	-1.659	1.647	1.649	1.667	-0.779	1.652	-990.148	92.3149	172.511	1.99852	2.04251	1.93339	1.93934	164.011	103.673	1.66543	pyramidal
	bipyramid	7	OOH	1.662	-1.645	1.637	1.667	1.51	1.647	-1002.49	93.3265	177.343	1.98572	1.98087	2.04002	2.05909	131.843	134.593	1.81118	bipyramid
	bipyramid	5	OH	1.662	1.648	-1.657	1.665	-0.873	1.657	-996.862	92.682	172.396	2.01011	1.95233	1.91554	1.94966	101.245	166.037	1.76988	pyramidal
	pyramidal	9	O	1.666	1.65	-1.652	1.661	1.821	1.365	-990.193	94.7322	164.854	2.12608	2.09189	2.07628	2.08916	145.224	120.04	1.67747	bipyramid
	bipyramid	5	OOH	-1.662	1.648	-1.662	1.666	1.499	1.636	-1002.51	93.1572	178.085	1.97678	1.97178	2.03784	2.05467	131.697	134.887	1.81992	bipyramid
	bipyramid	9	OH	1.662	1.647	1.66	1.667	-0.841	1.657	-996.867	92.7816	172.568	2.01795	1.94025	1.90427	1.94011	100.002	167.165	1.76779	pyramidal
	bipyramid	2	O	1.659	1.648	-1.657	1.663	0.703	-1.652	-990.236	88.7629	174.96	2.06013	2.02763	1.88517	1.87806	129.749	141.488	1.64872	bipyramid
	bipyramid	3	OOH	-1.661	1.647	-1.661	1.666	1.503	1.638	-1002.51	93.1704	178.13	1.97623	1.97124	2.03696	2.0545	131.654	134.916	1.82066	bipyramid
	bipyramid	1	OH	1.662	-1.65	-1.658	1.664	-0.86	1.655	-996.87	92.6922	172.419	2.01246	1.94884	1.90632	1.94008	100.814	166.461	1.76904	pyramidal
	pyramidal	5	O	-1.66	1.649	1.387	1.67	1.799	-1.652	-990.236	94.4955	166.369	2.11503	2.07313	2.04594	2.06769	148.489	117.005	1.67573	bipyramid
	bipyramid	1	OOH	1.661	-1.645	-1.637	1.665	-1.504	1.656	-1002.52	93.5614	177.539	1.985	1.97711	2.02966	2.04714	131.409	134.763	1.81248	bipyramid
	pyramidal	3	OH	-1.66	-1.648	1.656	1.667	0.885	1.653	-996.943	93.8811	173.134	1.95571	1.98995	1.91819	1.97377	167.325	98.7904	1.77263	pyramidal
	pyramidal	12	O	1.661	1.647	1.581	1.667	1.075	1.616	-990.25	92.0736	169.526	2.04266	2.05362	2.0263	2.04455	154.917	112.998	1.66116	bipyramid
	bipyramid	9	OOH	1.662	1.645	-1.653	1.664	1.776	1.657	-1002.67	99.4946	175.129	2.01628	2.02165	2.04094	1.99969	117.32	143.116	1.84841	bipyramid
	pyramidal	11	OH	1.662	1.649	1.658	1.667	0.904	1.657	-996.952	93.6285	171.401	1.96008	1.97565	1.92808	1.97185	169.784	96.5616	1.77554	pyramidal
	pyramidal	8	O	1.661	-1.647	1.596	1.668	1	1.64	-990.316	91.5974	170.25	2.03075	2.03489	2.01372	2.03173	158.568	109.826	1.65973	pyramidal
	pyramidal	7	OOH	1.663	1.648	-1.657	1.665	1.259	1.657	-1003.06	96.7183	173.178	1.97547	1.96252	2.01513	1.99683	170.436	91.3011	1.82043	pyramidal
	pyramidal	7	OH	1.662	-1.65	1.658	1.667	0.879	1.656	-996.96	93.8133	172.426	1.95312	1.99247	1.90712	1.96171	168.277	97.9065	1.77252	pyramidal
	pyramidal	4	O	1.661	1.646	-1.633	1.665	-0.88	1.655	-990.428	91.863	171.142	2.01554	2.03765	1.97817	1.99348	161.697	106.427	1.65871	pyramidal
	pyramidal	11	OOH	1.663	1.649	1.658	1.667	1.27	1.658	-1003.07	96.5365	172.86	1.98421	1.96018	2.01648	1.99897	170.373	91.5486	1.8246	pyramidal

## Sheet: HSE025-AlNi
	IC	Total Spin	Adsorbate	Ni1	Ni2	Ni3	Ni4	Ni5	Ni6	Energy (eV)	∠N1NiN2	∠F1NiF2	d(N1-Ni)	d(N2-Ni)	d(F1-Ni)	d(F2-Ni)	∠ONiN1	∠ONiN2	d(O-Ni)	FC
	bipyramid	7	s	1.722	1.709	1.7	-1	-0.001	1.702	-1058.49	108.62	165.116	1.96369	1.96035	1.89833	1.89661
	pyramidal	4	OH	-0.134	1.625	1.692	1.727	-1.965	1.449	-1070.22	98.8729	169.551	2.05754	2.01818	2.07446	1.99974	142.958	115.797	1.78742	bipyramid
	bipyramid	1	O	-0.013	1.707	-1.703	-0.027	-1.385	1.594	-1063.44	92.5325	170.355	1.9929	1.98538	1.97622	1.97327	100.494	166.969	1.66741	pyramidal
	bipyramid	10	OOH	1.725	1.708	1.611	1.726	1.016	1.641	-1077.6	93.3709	177.077	1.9885	1.98186	2.03807	2.05483	131.668	134.696	1.81006	bipyramid
	bipyramid	5	s	-1.726	1.6	0.098	1.71	1.713	1.439	-1058.59	103.639	163.692	1.96882	1.96517	1.95165	1.9539
	pyramidal	0	OH	0	-0.002	1.649	-1.724	-1.505	1.647	-1070.49	93.5282	173.088	1.97829	1.98305	1.96221	2.0306	163.864	102.593	1.78292	pyramidal
	bipyramid	5	O	1.721	-0.262	1.614	0.001	1.834	-1.701	-1063.58	91.0375	167.959	2.06408	2.0991	2.04482	2.0455	114.805	154.157	1.67265	bipyramid
	bipyramid	2	OOH	1.723	-1.706	-1.702	1.723	0.704	1.629	-1077.61	93.5043	177.703	1.97566	1.96549	2.04635	2.06025	131.438	134.78	1.80799	bipyramid
	bipyramid	9	s	1.721	1.703	1.705	-0.949	1.705	1.704	-1059.07	100.153	162.182	1.96033	1.95844	1.94087	1.94205
	bipyramid	8	OH	1.721	1.709	1.702	0	0.29	1.701	-1070.69	92.7819	172.846	2.02949	1.9486	1.89903	1.93055	100.95	166.219	1.76778	pyramidal
	bipyramid	8	O	1.718	0	1.575	1.727	1.257	0.085	-1063.74	90.2978	166.79	2.09255	2.10367	2.07198	2.10305	149.942	119.739	1.65447	bipyramid
	bipyramid	6	OOH	1.723	1.705	-1.706	1.724	0.801	1.567	-1077.62	93.4275	177.844	1.97593	1.96803	2.04432	2.06189	131.655	134.68	1.81162	bipyramid
	bipyramid	1	s	-1.583	-1.715	-1.411	1.725	1.706	1.695	-1059.25	100.61	160.682	1.97056	1.9689	1.91804	1.92167
	bipyramid	2	OH	1.726	0.05	1.701	1.725	-1.79	-1.495	-1070.84	92.7061	172.261	2.01348	2.0114	1.99128	2.03576	107.82	159.378	1.79185	pyramidal
	bipyramid	9	O	1.724	1.709	0.077	1.722	0.37	1.506	-1063.83	92.4912	170.923	1.99635	2.02363	1.96629	1.98199	166.813	100.688	1.65371	pyramidal
	pyramidal	10	OOH	1.696	1.681	1.593	1.733	1.026	1.626	-1077.95	96.7386	173.221	1.98216	1.97409	2.02288	2.00343	170.361	91.3414	1.81933	pyramidal
	bipyramid	11	s	1.637	1.642	1.706	1.725	1.711	1.481	-1059.35	101.469	162.415	1.97051	1.96824	1.9457	1.94959
	pyramidal	6	OH	1.631	1.65	1.698	1.719	-1.953	1.469	-1070.93	98.2334	170.507	2.05582	2.01447	2.07245	2.0123	144.865	115.118	1.79007	bipyramid
	bipyramid	10	O	1.721	-0.071	1.584	1.726	1.558	1.587	-1064	91.2307	166.806	2.12187	2.11927	2.06473	2.08567	134.842	133.919	1.66855	bipyramid
	pyramidal	2	OOH	-1.724	1.596	-1.707	1.702	1.434	1.459	-1078.06	96.6535	173.103	1.97537	1.96797	2.03204	2.00307	170.341	91.3682	1.81852	pyramidal
	bipyramid	3	s	1.648	1.607	1.703	-1.725	-1.707	1.445	-1059.38	100.713	162.435	1.96661	1.96413	1.93534	1.93655
	pyramidal	1	OH	0.029	0.003	-1.703	1.724	-1.22	1.698	-1071.17	93.7714	171.235	1.9649	1.97404	1.93432	1.99251	168.908	97.3056	1.77622	pyramidal
	bipyramid	2	O	0.031	0.002	1.706	-1.725	-0.894	1.7	-1064.18	88.7629	174.96	2.06013	2.02763	1.88517	1.87806	129.749	141.488	1.64872	bipyramid
	pyramidal	6	OOH	1.504	1.679	1.702	-1.726	1.46	1.476	-1078.08	97.0557	173.269	1.97667	1.97382	2.02542	2.00096	170.312	91.0465	1.81737	pyramidal
	bipyramid	10	s	1.721	1.711	1.698	1.726	1.713	0.098	-1060.07	103.571	163.201	1.97277	1.96972	1.95231	1.95497
	bipyramid	10	OH	1.723	1.711	1.703	1.726	0.293	1.699	-1071.38	92.8537	173.004	2.03392	1.94646	1.89806	1.92885	100.631	166.465	1.76814	pyramidal
	bipyramid	0	O	-0.001	0	1.706	1.726	-0.799	-1.694	-1064.2	91.0747	170.788	2.02113	2.0135	2.0117	2.02987	161.777	107.145	1.66017	pyramidal
	pyramidal	1	OOH	1.722	-0.003	-1.703	-0.03	-1.451	1.702	-1078.19	96.7781	172.87	1.98652	1.96582	2.00921	1.99511	170.224	91.4067	1.8238	pyramidal
	bipyramid	2	s	1.721	-1.71	1.705	-1.724	1.705	-0.097	-1060.13	100.275	162.519	1.96262	1.96035	1.93443	1.93537
	pyramidal	2	OH	-1.721	-1.706	1.683	1.726	0.344	1.695	-1071.45	94.2971	173.012	1.94745	2.02155	1.93067	1.98835	170.108	95.5721	1.77373	pyramidal
	pyramidal	2	O	0.006	-0.002	1.694	1.725	-1.971	1.665	-1064.24	94.8143	165.185	2.13214	2.10555	2.06357	2.0839	143.713	121.465	1.67686	bipyramid
	bipyramid	0	OOH	-1.723	1.709	-1.626	1.727	1.664	-1.608	-1078.32	93.9984	175.456	1.99708	1.98619	2.01924	2.03884	115.679	149.856	1.80627	bipyramid
	bipyramid	6	s	1.72	1.71	1.704	1.725	-1.707	0.098	-1060.13	101.023	162.509	1.96391	1.96136	1.94543	1.94855
	bipyramid	6	OH	1.721	-1.704	1.694	1.726	0.328	1.694	-1071.46	93.73	172.498	1.94288	2.01781	1.91652	1.97822	168.965	97.3	1.7706	pyramidal
	pyramidal	1	O	1.724	0.071	1.703	1.724	-1.862	-1.505	-1064.31	92.5902	167.237	2.13075	2.11593	2.0666	2.07686	138.777	128.629	1.67467	bipyramid
	bipyramid	4	OOH	1.722	-1.707	1.592	1.726	-1.686	1.608	-1078.34	93.5601	177.153	1.99252	1.98762	2.04236	2.06076	131.623	134.546	1.81944	bipyramid
	bipyramid	0	s	1.721	-1.706	-1.705	1.725	-1.705	1.701	-1060.89	100.121	162.122	1.96152	1.96013	1.93589	1.93916
	pyramidal	10	OH	1.722	1.71	1.703	1.726	0.315	1.699	-1071.47	93.8093	172.198	1.95292	2	1.89945	1.95048	170.116	96.0695	1.77208	pyramidal
	bipyramid	7	O	1.721	-0.006	1.629	1.724	-1.38	1.555	-1064.32	92.7867	170.035	1.99229	1.97826	1.98156	2.00322	167.336	99.8472	1.66463	pyramidal
	bipyramid	8	OOH	1.72	-1.707	1.568	1.726	1.716	1.654	-1078.43	98.2403	174.226	2.01849	2.02451	2.04553	2.02938	118.46	143.298	1.83961	bipyramid
	bipyramid	8	s	1.721	-1.706	1.706	1.725	1.705	1.702	-1060.89	100.098	162.349	1.96052	1.95889	1.93816	1.94017
	bipyramid	4	OH	1.722	1.704	-1.597	-1.728	1.456	1.704	-1071.72	93.3361	173.619	2.01278	1.98177	1.9638	1.99596	103.742	162.892	1.78087	pyramidal
	pyramidal	10	O	1.719	1.701	0.096	1.721	1.081	1.602	-1064.34	90.8195	166.902	2.08312	2.13901	2.05876	2.08555	151.998	117.173	1.652	bipyramid
	bipyramid	12	OOH	1.722	1.706	1.578	1.727	1.717	1.645	-1078.43	98.1993	174.079	2.01814	2.02433	2.04693	2.03044	118.323	143.475	1.8397	bipyramid
	bipyramid	4	s	-1.721	1.704	-1.703	1.725	1.708	1.702	-1060.89	101.109	162.303	1.96479	1.96243	1.94495	1.94798
	pyramidal	9	OH	1.721	1.713	1.701	1.725	1.127	0.099	-1071.75	94.1318	173.438	1.94966	2.02676	1.89688	1.94621	170.277	95.5887	1.77227	pyramidal
	bipyramid	11	O	1.721	1.705	1.574	1.725	0.319	1.593	-1064.56	90.4923	166.652	2.08037	2.11217	2.07463	2.10132	149.659	119.82	1.65329	bipyramid
	pyramidal	0	OOH	-1.722	1.713	1.687	-1.726	-1.586	1.679	-1078.59	97.315	172.512	2.00258	1.97855	2.03982	2.00948	167.837	93.2038	1.83678	pyramidal
	bipyramid	12	s	1.721	1.703	1.705	1.725	1.704	1.703	-1060.9	100.092	162.232	1.95949	1.95803	1.93936	1.94111
	bipyramid	0	OH	-1.722	1.708	1.625	1.728	-1.462	-1.705	-1071.8	94.2126	173.929	1.97825	2.00538	1.94555	1.99111	164.244	101.541	1.78148	pyramidal
	bipyramid	3	O	1.719	1.708	1.495	-1.728	0.391	-1.702	-1064.62	91.2206	173.521	1.99924	2.08432	1.92427	1.93413	161.861	106.917	1.65446	pyramidal
	pyramidal	8	OOH	1.722	1.71	1.701	1.725	-1.58	1.694	-1078.62	96.9966	173.081	1.9889	1.9697	2.01953	1.99402	169.894	91.531	1.82727	pyramidal
	pyramidal	8	OH	1.722	1.706	-1.586	1.729	1.482	1.704	-1071.8	94.8858	174.01	2.00799	1.99833	1.98655	2.02134	162.546	102.556	1.79462	pyramidal
	pyramidal	7	O	1.721	-1.709	1.563	1.727	0.411	1.646	-1064.64	92.2674	170.982	1.99723	2.02428	1.96724	1.98448	166.029	101.696	1.65469	pyramidal
	pyramidal	4	OOH	-1.722	1.705	1.69	-1.726	1.619	1.703	-1078.69	96.9163	172.159	2.02752	1.98731	2.03754	2.01003	167.805	93.3464	1.8421	pyramidal
	pyramidal	5	OH	0.026	1.702	1.703	-1.725	1.199	1.699	-1071.82	93.8189	172.089	1.96096	1.97777	1.92896	1.97935	168.83	97.3451	1.77555	pyramidal
	pyramidal	11	O	1.721	1.705	1.567	1.726	0.343	1.627	-1064.69	92.195	171.502	1.99629	2.02216	1.97719	1.99704	164.733	103.061	1.65429	pyramidal
	pyramidal	12	OOH	1.722	1.705	1.692	1.726	1.623	1.706	-1078.71	96.9062	171.709	2.03326	1.99104	2.04083	2.00866	167.471	93.2585	1.84382	pyramidal
	bipyramid	12	OH	1.722	1.706	1.576	1.727	1.817	1.635	-1071.88	97.9132	171.41	2.04309	2.02628	2.07713	2.02607	138.511	122.548	1.7854	bipyramid
	pyramidal	3	O	1.721	1.705	-1.701	1.725	-0.222	-1.701	-1064.84	91.7904	171.794	1.99274	2.02961	1.92297	1.92991	164.334	103.876	1.66131	pyramidal
	pyramidal	5	OOH	-1.722	1.713	1.704	1.726	1.45	0.087	-1078.81	96.9206	173.088	1.98308	1.96678	2.02116	1.99337	170.073	91.4206	1.82278	pyramidal
	bipyramid	3	OH	1.721	0	1.706	-1.725	-1.129	1.701	-1071.93	93.41	172.058	1.94514	2.00653	1.89636	1.9531	168.594	97.9913	1.76938	pyramidal
	bipyramid	12	O	1.719	1.703	1.564	1.725	1.525	1.638	-1065.01	93.7061	164.544	2.11347	2.1103	2.07714	2.09184	133.414	132.875	1.66692	bipyramid
	pyramidal	9	OOH	1.721	1.713	1.706	1.726	1.444	0.093	-1078.82	96.7482	172.834	1.98188	1.95755	2.02472	1.99642	170.28	91.354	1.82325	pyramidal
	pyramidal	12	OH	1.721	1.705	1.571	1.726	1.786	1.643	-1071.93	97.5015	171.243	2.05327	2.01161	2.06767	2.02903	147.937	113.452	1.79265	bipyramid
	bipyramid	6	O	1.721	1.701	0.057	-1.725	0.788	1.7	-1065.01	92.5399	171.014	1.99925	2.03694	1.9545	1.96677	166.864	100.59	1.6544	pyramidal
	pyramidal	3	OOH	1.721	1.707	0.089	1.725	-1.471	-1.702	-1078.85	97.5517	172.853	1.99969	1.97696	2.02133	1.99826	169.307	91.6225	1.83212	pyramidal
	bipyramid	11	OH	1.722	1.703	1.705	1.726	1.166	1.704	-1072.46	92.7127	172.404	2.00431	1.95382	1.92998	1.9602	101.697	165.543	1.77062	pyramidal
	pyramidal	0	O	1.721	-1.703	1.702	0.006	0.926	-1.702	-1065.02	90.259	172.624	2.00416	2.04481	1.91338	1.92335	158.943	110.798	1.6494	pyramidal
	bipyramid	11	OOH	1.722	1.701	1.705	1.727	1.619	1.702	-1079.06	93.2921	177.373	1.98654	1.98126	2.04102	2.0565	131.745	134.705	1.80984	bipyramid
	bipyramid	7	OH	1.722	1.704	1.705	-1.725	1.159	1.703	-1072.46	92.7612	172.464	2.00746	1.95268	1.92585	1.95574	101.622	165.564	1.77003	pyramidal
	bipyramid	4	O	1.719	-1.701	1.619	1.726	1.142	-1.698	-1065.22	90.191	166.554	2.09097	2.11783	2.0604	2.09302	153.232	116.555	1.65203	bipyramid
	bipyramid	7	OOH	1.722	-1.702	1.705	1.727	1.619	1.701	-1079.07	93.3265	177.343	1.98572	1.98087	2.04002	2.05909	131.843	134.593	1.81118	bipyramid
	bipyramid	5	OH	1.722	1.704	-1.705	1.725	-1.146	1.704	-1072.47	92.682	172.396	2.01011	1.95233	1.91554	1.94966	101.245	166.037	1.76988	pyramidal
	pyramidal	9	O	1.724	1.704	-1.699	1.722	1.852	1.462	-1065.28	94.7322	164.854	2.12608	2.09189	2.07628	2.08916	145.224	120.04	1.67747	bipyramid
	bipyramid	5	OOH	-1.722	1.702	-1.708	1.726	1.618	1.701	-1079.1	93.1572	178.085	1.97678	1.97178	2.03784	2.05467	131.697	134.887	1.81992	bipyramid
	bipyramid	1	OH	1.722	-1.706	-1.706	1.725	-1.122	1.702	-1072.48	92.6922	172.419	2.01246	1.94884	1.90632	1.94008	100.814	166.461	1.76904	pyramidal
	pyramidal	5	O	-1.72	1.704	1.486	1.728	1.831	-1.698	-1065.34	94.4955	166.369	2.11503	2.07313	2.04594	2.06769	148.489	117.005	1.67573	bipyramid
	bipyramid	1	OOH	1.722	-1.703	-1.705	1.726	-1.617	1.704	-1079.1	93.5614	177.539	1.985	1.97711	2.02966	2.04714	131.409	134.763	1.81248	bipyramid
	bipyramid	9	OH	1.722	1.703	1.707	1.726	-1.115	1.704	-1072.48	92.7816	172.568	2.01795	1.94025	1.90427	1.94011	100.002	167.165	1.76779	pyramidal
	pyramidal	12	O	1.721	1.701	1.687	1.726	0.881	1.699	-1065.42	92.0736	169.526	2.04266	2.05362	2.0263	2.04455	154.917	112.998	1.66116	bipyramid
	bipyramid	3	OOH	-1.722	1.702	-1.709	1.726	1.618	1.701	-1079.11	93.1704	178.13	1.97623	1.97124	2.03696	2.0545	131.654	134.916	1.82066	bipyramid
	pyramidal	3	OH	-1.72	-1.704	1.704	1.725	1.178	1.7	-1072.56	93.8811	173.134	1.95571	1.98995	1.91819	1.97377	167.325	98.7904	1.77263	pyramidal
	pyramidal	6	O	-1.72	1.702	1.7	1.725	-0.98	1.7	-1065.52	92.3149	172.511	1.99852	2.04251	1.93339	1.93934	164.011	103.673	1.66543	pyramidal
	bipyramid	9	OOH	1.722	1.702	-1.703	1.726	1.807	1.705	-1079.26	99.4946	175.129	2.01628	2.02165	2.04094	1.99969	117.32	143.116	1.84841	bipyramid
	pyramidal	7	OH	1.722	-1.706	1.706	1.726	1.156	1.702	-1072.58	93.8133	172.426	1.95312	1.99247	1.90712	1.96171	168.277	97.9065	1.77252	pyramidal
	pyramidal	8	O	1.72	-1.7	1.693	1.725	0.844	1.697	-1065.52	91.5974	170.25	2.03075	2.03489	2.01372	2.03173	158.568	109.826	1.65973	pyramidal
	pyramidal	7	OOH	1.722	1.703	-1.704	1.725	1.442	1.703	-1079.59	96.7183	173.178	1.97547	1.96252	2.01513	1.99683	170.436	91.3011	1.82043	pyramidal
	pyramidal	11	OH	1.721	1.703	1.706	1.726	1.189	1.703	-1072.58	93.6285	171.401	1.96008	1.97565	1.92808	1.97185	169.784	96.5616	1.77554	pyramidal
	pyramidal	4	O	1.721	1.701	-1.698	1.725	-0.811	1.701	-1065.68	91.863	171.142	2.01554	2.03765	1.97817	1.99348	161.697	106.427	1.65871	pyramidal
	pyramidal	11	OOH	1.722	1.704	1.706	1.726	1.448	1.704	-1079.59	96.5365	172.86	1.98421	1.96018	2.01648	1.99897	170.373	91.5486	1.8246	pyramidal

## Sheet: PBE-FeNi
	IC	Total Spin	Adsorbate	Fe	Ni1	Ni2	Ni3	Ni4	Ni5	Ni6	Energy (eV)	ÐN1NiN2	ÐF1NiF2	d(N1-Ni)	d(N2-Ni)	d(F1-Ni)	d(F2-Ni)	d(F2-Fe)	ÐFeF2Ni	ÐONiN1	ÐONiN2	d(O-Ni)	FC
	bipyramid	12	s	4.003	1.453	1.131	0.349	1.462	1.427	0.264	-876.38	102.077	157.758	1.97078	1.96806	1.93414	1.92286	2.05207
	bipyramid	0	OOH	4.009	-1.505	-1.49	1.441	-1.514	-1.594	1.439	-891.986	98.8506	173.243	2.00626	2.03073	1.9904	1.98976	1.97076	176.526	107.089	154.056	1.85616	bipyramid
	bipyramid	1	OH	4.017	0.142	-1.464	-1.398	0.093	0.845	-1.375	-886.446	92.9099	175.116	2.03549	1.98046	1.96654	1.92573	2.03929	174.402	106.331	160.715	1.77889	pyramidal
	bipyramid	0	O	3.985	1.503	1.533	-1.328	-1.528	-1.71	-1.378	-881.73	92.6795	168.049	2.06927	2.06697	2.01487	2.00201	1.96339	171.278	110.59	156.726	1.67334	bipyramid
	bipyramid	13	s	4.073	1.474	1.475	0.328	1.482	1.485	0.343	-876.737	99.8353	157.388	1.96786	1.96536	1.92948	1.90705	2.0744
	bipyramid	1	OOH	4.009	1.492	-1.504	1.343	-1.516	-1.156	-1.487	-891.856	94.8278	174.573	2.02088	1.99314	1.99777	1.96555	1.97621	173.447	110.642	154.121	1.81172	bipyramid
	pyramidal	10	OH	4.033	0.092	1.547	1.492	0.067	-0.649	1.5	-886.645	93.4236	171.895	1.94973	1.99045	1.93665	1.8898	2.08495	174.051	170.244	96.3227	1.77229	pyramidal
	bipyramid	1	O	3.989	-1.5	-1.481	-1.402	1.519	-0.955	1.48	-881.815	90.501	171.246	2.08096	2.00585	1.93697	1.93656	2.01853	170.646	106.985	162.514	1.6585	pyramidal
	bipyramid	10	s	4.046	1.416	-1.493	0.297	1.451	1.439	1.298	-876.894	102.581	156.742	1.96945	1.96817	1.94206	1.91969	2.04338
	bipyramid	2	OOH	4.024	-1.534	1.532	-1.415	1.514	-1.127	-1.442	-891.862	93.1372	178.079	1.98469	1.97081	2.03264	1.99258	1.959	173.826	130.812	135.795	1.80741	bipyramid
	bipyramid	2	OH	3.987	1.499	-0.115	-1.515	1.503	-1.748	-1.405	-886.894	100.857	172.709	2.02961	2.02656	1.96155	2.03773	1.97878	173.004	129.081	128.506	1.78002	bipyramid
	bipyramid	2	O	-3.981	1.497	1.507	-1.376	-0.164	1.736	1.258	-881.263	93.5056	168.44	2.10416	2.09756	2.02028	2.00594	1.94351	172.999	133.734	132.759	1.67985	bipyramid
	bipyramid	15	s	4.073	1.43	1.437	1.257	1.444	1.458	1.206	-876.995	99.9941	157.539	1.97076	1.96769	1.93159	1.90805	2.07255
	bipyramid	3	OOH	4.01	1.504	-1.404	-1.366	1.512	-0.621	-1.317	-891.801	94.53	174.088	2.0305	1.95238	1.97404	1.94125	2.00725	171.182	104.875	160.072	1.79465	pyramidal
	bipyramid	14	OH	4.026	1.436	1.419	1.379	1.48	0.672	0.958	-886.919	92.4108	174.341	2.07398	1.94561	1.91214	1.88017	2.10674	171.097	102.082	165.461	1.77012	pyramidal
	bipyramid	3	O	3.964	1.505	-1.503	-1.446	1.504	-1.769	1.326	-881.743	99.2123	166.575	2.08789	2.08213	2.01551	2.0102	1.96634	169.105	130.322	130.466	1.67959	bipyramid
	bipyramid	14	s	4.039	1.536	-0.708	1.566	1.542	1.547	1.456	-877.074	99.0657	156.789	1.96397	1.95996	1.93021	1.90356	2.09454
	bipyramid	4	OOH	4.027	-1.504	1.541	1.436	-1.513	-1.582	1.438	-891.929	96.965	172.063	2.00613	2.02732	1.99288	1.98928	1.96625	174.13	105.219	157.806	1.86019	pyramidal
	bipyramid	4	OH	4.029	0.188	1.546	-1.479	-1.539	-0.773	1.451	-886.955	93.48	173.144	2.0465	1.95711	1.93499	1.9026	2.05136	171.32	103.764	162.72	1.77189	pyramidal
	bipyramid	4	O	3.966	1.492	-1.502	-1.501	1.503	0.372	-1.493	-881.452	91.8012	173.105	2.04636	1.97713	1.91893	1.94661	2.01229	173.003	104.472	163.727	1.65737	pyramidal
	bipyramid	4	s	-4.029	1.52	1.497	-0.592	1.496	1.435	1.564	-877.119	104.584	159.653	1.97783	1.97423	1.94097	1.9216	2.04353
	bipyramid	5	OOH	4.026	1.49	1.531	1.286	-1.517	-1.286	-1.464	-891.767	92.4893	177.869	2.01482	1.98861	1.9734	1.93052	2.00755	174.796	130.656	136.515	1.7947	bipyramid
	pyramidal	11	OH	4.03	1.462	1.507	1.302	1.489	-1.057	0.389	-886.962	93.8421	171.456	1.98032	1.99396	1.97155	1.92445	2.03276	172.684	167.922	98.2313	1.78727	pyramidal
	bipyramid	5	O	4.008	1.536	1.544	-1.39	-1.518	-0.987	1.511	-881.668	90.341	172.72	2.09937	1.9896	1.90363	1.90174	2.06187	170.871	106.274	163.385	1.65996	pyramidal
	bipyramid	7	s	4.048	1.469	-1.494	-1.493	1.507	1.5	0.299	-877.136	101.089	158.46	1.96423	1.96124	1.93133	1.91525	2.05603
	bipyramid	6	OOH	4.034	-0.095	1.519	1.423	-1.515	0.981	-1.462	-891.378	91.7648	177.514	2.07076	1.95653	1.96882	1.94326	2.01622	173.742	126.647	141.091	1.79693	bipyramid
	bipyramid	10	OH	4.038	0.092	1.545	1.493	-1.516	0.8	1.504	-886.972	92.5061	171.866	2.02093	1.95311	1.92306	1.89397	2.07678	169.736	101.126	166.34	1.77223	pyramidal
	bipyramid	6	O	-3.964	1.53	-0.067	1.409	1.539	1.733	1.36	-881.41	92.6952	169.1	2.09233	2.08841	2.02171	2.00895	1.94029	173.41	132.584	134.718	1.67852	bipyramid
	bipyramid	0	s	-4.002	-1.48	-1.003	1.566	1.543	1.503	1.462	-877.137	100.122	159.977	1.96402	1.96007	1.92249	1.91539	2.05337
	bipyramid	7	OOH	4.01	1.505	1.528	1.447	-1.509	-0.154	-1.434	-891.646	92.7163	177.87	2.00884	1.9865	1.98903	1.93933	1.99924	174.545	130.792	136.164	1.79389	bipyramid
	bipyramid	7	OH	3.997	1.49	0.026	1.266	1.492	-0.949	-1.464	-886.981	92.5129	174.474	2.06703	1.94191	1.92519	1.88941	2.06482	171.023	101.318	166.091	1.77146	pyramidal
	bipyramid	7	O	3.998	-1.503	1.544	1.472	-1.518	-0.386	1.49	-881.531	92.2257	173.082	2.03359	2.08099	1.90992	1.90778	2.04634	175.75	138.872	128.901	1.65056	bipyramid
	bipyramid	6	s	4.049	-1.447	-1.418	1.59	-1.457	1.548	1.573	-877.152	99.1085	157.17	1.96343	1.96042	1.92181	1.89757	2.10711
	bipyramid	8	OOH	4.027	1.533	1.541	1.446	-1.51	-1.581	1.456	-891.889	96.4569	171.494	2.00314	2.02028	1.99894	1.98429	1.96754	171.729	103.487	159.923	1.86293	pyramidal
	bipyramid	8	OH	4.031	0.101	1.545	1.497	-1.516	-0.643	1.496	-887.01	92.9529	177.168	2.04079	1.93983	1.94516	1.9031	2.06519	175.468	105.475	161.485	1.76668	pyramidal
	bipyramid	8	O	3.993	1.518	-1.494	1.373	1.525	-1.1	1.386	-881.671	90.4683	170.832	2.06396	2.02637	1.96744	1.96356	1.99108	171.487	108.438	161.093	1.66163	pyramidal
	bipyramid	11	s	4.049	1.515	-1.465	0.37	1.485	1.485	1.515	-877.17	101.688	156.955	1.97463	1.97068	1.93214	1.90923	2.07501
	bipyramid	9	OOH	4.027	-1.506	1.543	1.339	1.505	-1.2	1.378	-891.775	93.2176	177.77	1.99267	1.98049	2.03499	1.99349	1.95054	173.671	130.868	135.627	1.81289	bipyramid
	pyramidal	12	OH	4.033	0.106	1.546	1.532	1.541	-0.64	1.493	-887.058	93.4182	171.553	1.95324	2.00138	1.93624	1.88794	2.08529	172.29	169.859	96.7164	1.77371	pyramidal
	bipyramid	9	O	3.991	1.536	-1.474	1.534	1.542	-0.741	1.493	-881.691	90.8031	172.667	2.07708	1.98279	1.9246	1.92276	2.04554	171.446	105.356	163.841	1.65636	pyramidal
	bipyramid	1	s	-4.03	1.478	1.424	1.52	-1.512	1.492	0.36	-877.231	99.8706	160.151	1.96959	1.96673	1.92767	1.91311	2.05215
	bipyramid	10	OOH	4.029	1.535	1.544	-1.499	1.516	-0.867	1.565	-892.141	94.694	168.505	1.99407	1.96359	1.93204	1.92934	2.09376	167.628	99.3185	165.714	1.80456	pyramidal
	pyramidal	0	OH	4.031	-1.536	1.518	-1.468	-0.078	-0.737	-1.511	-887.079	93.5789	171.836	1.95846	1.98319	1.94692	1.89835	2.06713	174.034	169.54	96.8733	1.77475	pyramidal
	bipyramid	10	O	4.056	1.516	-1.482	1.423	0.154	1.802	-0.475	-880.869	95.8862	166.651	2.09974	2.09153	2.02182	2.0062	1.98673	168.996	132.326	131.787	1.68223	bipyramid
	bipyramid	2	s	4.073	-1.431	1.519	-1.396	-1.443	1.523	-1.379	-877.254	100.62	158.643	1.96844	1.96471	1.92434	1.90584	2.06707
	bipyramid	11	OOH	4.008	-1.499	1.541	1.446	1.54	-0.009	1.5	-891.583	92.134	178.136	2.02532	1.99474	1.95996	1.91455	2.017	175.386	130.683	136.836	1.79423	bipyramid
	pyramidal	14	OH	4.038	1.478	1.474	1.531	1.524	0.809	0.384	-887.099	93.6982	172.268	1.94713	1.9905	1.94439	1.8956	2.07136	174.116	169.742	96.5398	1.77113	pyramidal
	bipyramid	11	O	4.081	-1.486	1.547	-1.267	1.517	1.815	1.485	-881.551	98.9059	165.036	2.1071	2.09685	2.00417	1.98737	2.01681	166.366	130.245	130.847	1.68255	bipyramid
	bipyramid	3	s	4.021	-1.509	-1.469	-1.478	1.514	-0.007	1.476	-877.277	100.824	159.9	1.97257	1.95522	1.9128	1.8976	2.06692
	bipyramid	12	OOH	4.052	1.535	1.545	-1.508	1.515	0.852	1.566	-892.079	95.1386	168.952	1.98652	1.98703	1.95223	1.95596	2.05892	169.509	100.291	164.332	1.8125	pyramidal
	bipyramid	0	OH	4.004	-1.501	0.048	-1.467	-1.532	-0.803	1.472	-887.107	92.198	172.556	2.03435	1.94652	1.91214	1.88197	2.10155	169.416	100.792	166.947	1.7712	pyramidal
	bipyramid	12	O	4.014	-1.505	1.527	1.325	1.489	0.735	1.42	-881.513	92.7233	171.156	2.13033	2.07775	1.90797	1.91291	2.03585	174.15	131.422	135.855	1.66028	bipyramid
	bipyramid	16	s	4.073	1.483	1.497	1.407	1.493	1.509	1.384	-877.281	100.197	157.406	1.97028	1.96695	1.92784	1.90539	2.08068
	bipyramid	13	OOH	4.027	1.49	1.537	1.401	1.499	-0.98	1.381	-891.849	93.6182	172.028	2.03464	1.96684	1.93709	1.91054	2.04994	168.226	103.863	161.891	1.8012	pyramidal
	pyramidal	17	OH	4.061	1.535	1.545	1.43	1.542	1.575	1.464	-887.127	96.1205	172.103	2.04942	2.00738	1.98717	1.99534	1.99698	169.155	155.758	107.806	1.80076	pyramidal
	bipyramid	13	O	4.008	1.534	1.544	1.42	-1.512	1.097	1.477	-881.635	93.7969	166.644	2.08659	2.13662	1.98656	1.98994	1.98106	170.532	136.121	130.071	1.66179	bipyramid
	bipyramid	8	s	4.016	1.44	-1.477	1.384	1.45	-1.479	1.383	-877.363	101.913	158.992	1.97492	1.96989	1.93213	1.90953	2.0615
	bipyramid	14	OOH	4.058	1.536	1.545	-0.225	1.541	0.99	1.566	-891.574	95.0515	170.054	1.98115	1.97109	1.94788	1.94921	2.05708	171.96	100.08	164.615	1.80584	pyramidal
	pyramidal	7	OH	4.002	1.537	-0.792	1.504	-1.5	-0.655	1.468	-887.128	93.5233	173.905	1.96326	1.99734	1.97365	1.90876	2.04033	177.052	167.628	98.8099	1.77447	pyramidal
	bipyramid	14	O	4.054	1.531	-1.491	1.354	1.536	1.779	1.399	-881.576	89.2812	174.354	2.08917	2.00871	1.92807	1.91454	2.02484	174.114	122.074	148.644	1.65678	bipyramid
	bipyramid	17	s	4.072	1.536	1.546	1.567	1.542	1.548	1.566	-877.408	99.0936	156.954	1.9631	1.95944	1.92545	1.90227	2.0902
	bipyramid	15	OOH	4.046	1.478	1.493	1.423	1.492	0.812	1.37	-891.741	93.6173	172.038	2.03492	1.96672	1.93716	1.91056	2.04992	168.229	103.855	161.899	1.80133	pyramidal
	bipyramid	9	OH	4.04	-1.492	1.543	1.442	-1.504	1.397	1.475	-887.138	93.5109	172.284	2.00894	1.99549	1.96877	1.96016	2.01068	171.132	105.929	160.56	1.79164	pyramidal
	bipyramid	15	O	4.081	1.536	1.548	1.509	-1.494	1.85	1.579	-881.393	93.525	167.621	2.09719	2.03313	1.99167	1.97157	2.02291	171.015	154.345	112.124	1.69773	bipyramid
	bipyramid	9	s	4.05	1.534	1.544	-1.516	1.512	-1.495	1.554	-877.502	100.687	159.255	1.96706	1.96296	1.92555	1.91119	2.04739
	bipyramid	16	OOH	4.05	1.536	1.545	1.536	1.543	0.892	1.564	-891.88	93.4758	171.319	2.01063	1.96911	1.94178	1.91672	2.04139	167.715	104.479	161.436	1.80302	pyramidal
	bipyramid	17	OH	4.08	1.519	1.547	1.363	1.53	1.712	1.4	-887.139	97.7295	170.278	2.05235	2.03334	1.99357	2.04067	1.98684	163.486	137.634	123.667	1.78728	bipyramid
	bipyramid	16	O	4.013	1.494	1.533	1.374	1.506	0.798	1.399	-881.502	93.1817	167.388	2.09761	2.12522	1.97879	1.98303	1.99373	171.111	135.23	131.569	1.66063	bipyramid
	bipyramid	5	s	4.03	1.535	-1.468	1.491	-1.513	-1.483	1.517	-877.619	99.4367	158.506	1.96539	1.96155	1.92625	1.90915	2.0646
	bipyramid	17	OOH	4.079	1.511	1.544	1.381	1.519	1.591	1.4	-891.653	97.1602	172.466	2.0159	2.03518	1.99847	2.00144	1.97907	169.453	111.984	150.802	1.8518	bipyramid
	pyramidal	8	OH	4.015	1.521	-1.473	0.393	1.491	-0.862	1.525	-887.187	93.6921	171.723	1.97022	1.987	1.95885	1.90972	2.06184	173.822	168.908	97.3928	1.78022	pyramidal
	bipyramid	17	O	4.009	1.536	1.543	1.448	1.542	1.102	1.497	-881.6	90.461	171.744	2.0292	2.07484	1.9644	1.95264	2.01009	173.674	159.359	110.18	1.66215	pyramidal
	pyramidal	0	OOH	4.027	1.517	-1.408	-1.504	-1.51	-0.855	-0.336	-891.944	96.5939	173.595	1.98246	1.9639	1.98698	1.9721	1.99242	163.637	170.524	91.6119	1.82448	pyramidal
	bipyramid	15	OH	4.031	1.488	1.491	1.408	1.493	0.701	1.381	-887.194	92.3531	173.678	2.06225	1.94817	1.9115	1.88152	2.10352	170.781	102.21	165.394	1.77095	pyramidal
	pyramidal	0	O	-3.994	1.474	1.478	-1.496	-0.153	0.716	1.272	-881.136	91.9023	170.952	1.98956	2.01318	1.96621	1.94344	2.01004	173.991	166.445	101.65	1.65694	pyramidal
	pyramidal	1	OOH	4.022	1.484	-1.507	1.349	-1.515	-1.154	-1.522	-892.105	96.5154	173.658	1.97828	1.967	1.97439	1.96244	2.00438	164.215	170.754	91.4148	1.82195	pyramidal
	pyramidal	4	OH	4.011	-1.502	0.06	1.502	-1.516	-0.668	1.488	-887.197	93.49	171.946	1.95262	1.98862	1.94094	1.89251	2.07358	174.241	169.897	96.6036	1.77316	pyramidal
	pyramidal	1	O	4.007	-1.499	1.545	-1.4	-1.527	-0.989	1.471	-881.716	91.1925	170.046	2.02551	2.01828	1.98279	1.96704	1.98275	175.355	163.964	104.843	1.66114	pyramidal
	pyramidal	2	OOH	4.027	1.505	-1.503	1.508	-1.515	-0.833	-1.517	-892.397	96.5397	173.771	1.98131	1.96467	1.97715	1.96408	1.99553	164.259	170.763	91.3806	1.82406	pyramidal
	bipyramid	11	OH	4.029	1.464	1.468	1.42	-1.513	0.684	1.319	-887.201	92.7104	176.269	2.06732	1.94826	1.93326	1.89412	2.08377	174.346	103.568	163.668	1.7698	pyramidal
	pyramidal	2	O	-3.985	1.497	1.506	-1.39	-0.15	1.736	1.254	-881.263	91.9886	170.43	1.99259	2.00852	1.96816	1.94487	2.00609	173.804	166.942	101.065	1.65579	pyramidal
	pyramidal	3	OOH	4.027	1.51	-1.346	1.533	-1.474	-0.829	-1.21	-892.131	96.6569	174.241	1.97233	1.98836	1.97534	1.96015	2.00616	164.291	170.542	91.6405	1.82097	pyramidal
	bipyramid	13	OH	4.027	1.494	1.544	1.384	1.505	-0.873	1.392	-887.266	92.8874	174.256	2.01573	1.96731	1.96843	1.92619	2.02444	173.037	104.749	162.334	1.776	pyramidal
	pyramidal	3	O	-3.99	1.534	1.503	1.418	-1.515	1.009	1.465	-881.752	91.2422	170.313	2.01749	2.01408	1.98475	1.9638	1.99353	175.561	164.549	104.208	1.659	pyramidal
	pyramidal	4	OOH	4.031	1.47	1.463	-1.547	-1.541	-0.842	0.375	-891.98	96.1408	174.319	1.99285	1.96528	2.00232	2.05919	1.8979	158.467	168.34	93.9763	1.82171	pyramidal
	bipyramid	3	OH	4.009	-1.506	-1.476	1.423	-1.516	0.149	1.481	-887.269	92.527	174.404	2.06209	1.94528	1.92674	1.89389	2.07113	171.868	102.437	164.99	1.77147	pyramidal
	pyramidal	4	O	3.993	-1.504	-1.495	1.349	1.527	-1.16	1.39	-881.701	92.0427	170.569	2.05602	2.0659	1.99888	1.97742	1.98612	173.808	157.801	110.156	1.66428	pyramidal
	pyramidal	5	OOH	4.019	1.445	-1.494	1.397	-1.514	-1.007	1.351	-892.157	97.027	173.547	1.99983	1.97952	1.99817	1.98185	1.97852	163.01	169.66	92.0128	1.83723	pyramidal
	bipyramid	12	OH	4.026	1.535	1.544	1.424	1.542	-1.688	1.429	-887.27	98.317	172.115	2.04756	2.02327	1.99101	2.03129	1.96104	170.607	137.113	123.504	1.78689	bipyramid
	pyramidal	5	O	3.997	1.504	-1.5	-1.492	1.513	0.832	-1.475	-881.698	91.3574	171.385	1.99453	2.0333	1.94019	1.926	2.04508	173.966	166.568	102.074	1.66151	pyramidal
	pyramidal	6	OOH	4.053	1.479	-1.498	-1.508	1.511	0.851	0.232	-891.884	96.2978	173.613	1.9761	1.97052	1.97166	1.96985	1.99944	164.076	171.028	91.1563	1.81681	pyramidal
	pyramidal	15	OH	4.034	1.485	1.49	1.416	1.494	0.725	1.37	-887.278	93.29	171.165	1.95536	2.02263	1.9333	1.88534	2.10005	171.616	170.622	96.0781	1.7765	pyramidal
	pyramidal	6	O	-3.979	1.524	1.506	1.329	0.092	1.727	1.369	-881.307	95.7399	167.501	2.1113	2.05767	2.0303	2.01946	1.95859	170.633	148.355	115.883	1.6825	bipyramid
	pyramidal	7	OOH	4.036	1.439	-1.491	1.382	-1.514	0.75	1.346	-892.081	96.947	174.106	1.98479	2.03459	1.99061	1.96119	1.99504	162.444	170.377	91.0902	1.81767	pyramidal
	pyramidal	5	OH	4.024	1.537	-1.47	-1.249	-1.461	0.994	1.527	-887.295	93.555	172.432	1.96491	1.97969	1.97277	1.91712	2.02642	175.477	168.1	98.3288	1.77912	pyramidal
	pyramidal	7	O	4.007	-1.531	1.526	1.387	-0.15	1.095	-1.442	-881.151	93.2332	169.75	2.05659	2.1031	1.98104	1.97036	1.99988	172.415	154.563	112.181	1.66168	bipyramid
	pyramidal	8	OOH	4.027	0.173	-1.476	1.536	1.54	-0.829	1.425	-891.93	96.3944	173.627	1.97727	1.96293	1.97532	1.96448	1.9977	164.597	170.907	91.4097	1.82253	pyramidal
	pyramidal	3	OH	4.009	1.5	-1.499	1.415	-1.516	0.166	-1.502	-887.312	96.6301	172.605	2.05678	1.99844	2.0066	2.01827	1.95749	171.428	152.748	109.925	1.80057	bipyramid
	pyramidal	8	O	3.994	1.52	-1.495	1.361	1.523	-1.091	1.391	-881.666	90.7851	171.763	2.03294	2.07333	1.96791	1.95179	1.99638	174.156	159.888	109.323	1.66128	pyramidal
	pyramidal	9	OOH	4.063	1.536	-1.464	-1.347	1.512	1.248	1.53	-891.992	96.7047	172.242	2.01857	1.98237	1.97206	1.99247	2.00377	162.431	168.889	92.4391	1.83919	pyramidal
	pyramidal	1	OH	4.029	1.503	1.536	-1.348	-1.53	-1.594	-1.393	-887.317	94.9728	173.423	2.02178	1.98991	1.99404	1.97282	1.98657	174.276	162.057	102.886	1.79999	pyramidal
	pyramidal	9	O	3.993	0.198	0.062	1.395	-1.518	1.139	1.362	-880.925	90.9178	171.522	2.03052	2.0631	1.96489	1.95242	2.00649	173.8	160.892	108.186	1.66335	pyramidal
	pyramidal	10	OOH	4.04	-1.503	1.545	1.545	1.541	-0.828	1.515	-892.33	96.5783	173.822	1.97872	1.96418	1.97725	1.96357	1.99019	164.348	170.769	91.3611	1.82329	pyramidal
	bipyramid	16	OH	4.038	1.536	1.546	1.527	1.542	0.806	1.562	-887.322	92.137	172.889	2.03133	1.95147	1.92233	1.89332	2.08612	170.217	103.435	164.39	1.77158	pyramidal
	pyramidal	10	O	4.054	-1.502	1.544	1.345	-1.512	1.716	1.391	-881.585	91.5725	168.477	2.08672	2.05532	1.98918	1.98246	1.98387	171.829	157.081	111.346	1.68377	bipyramid
	pyramidal	11	OOH	4.036	0.194	1.468	1.349	1.47	-0.914	1.342	-891.686	96.9293	173.302	1.98637	1.98417	1.97835	1.9658	2.00844	163.249	170.28	91.5817	1.82981	pyramidal
	bipyramid	5	OH	4.007	-1.506	-1.489	1.313	1.489	-0.944	1.403	-887.344	92.6297	173.257	2.0147	1.97475	1.98115	1.9358	2.0071	170.84	105.209	162.135	1.78023	pyramidal
	pyramidal	11	O	4.015	1.478	1.495	-1.51	1.509	0.829	0.416	-881.313	91.9505	170.295	1.99705	2.0154	1.93787	1.92958	2.03604	173.975	169.042	99.0073	1.66149	pyramidal
	pyramidal	12	OOH	4.024	1.536	0.106	1.546	1.542	-0.827	1.51	-891.947	96.5398	173.54	1.97622	1.97524	1.9728	1.96422	2.0026	163.998	170.908	91.2117	1.8229	pyramidal
	pyramidal	13	OH	4.03	1.494	1.542	1.391	1.505	-0.877	1.385	-887.346	93.4985	173.971	1.95538	2.0208	1.96085	1.90078	2.05867	174.559	169.618	96.8681	1.7772	pyramidal
	pyramidal	12	O	3.997	1.493	-1.483	1.353	1.5	0.78	1.404	-881.568	90.7162	173.555	2.00656	2.10807	1.92244	1.91279	2.04473	174.552	161.703	107.581	1.65699	pyramidal
	pyramidal	13	OOH	4.037	1.48	1.478	1.425	1.494	-0.866	1.359	-892.156	96.7784	173.739	1.97961	1.98496	1.96824	1.96305	2.01699	163.28	170.522	91.3348	1.82454	pyramidal
	pyramidal	16	OH	4.042	1.537	1.547	1.529	1.542	0.816	1.563	-887.405	93.2359	170.197	1.96077	1.99327	1.93599	1.89281	2.08774	171.378	170.138	96.6174	1.77762	pyramidal
	pyramidal	13	O	3.991	1.536	-1.475	1.453	1.541	1.052	1.498	-881.679	90.7321	172.144	2.0248	2.07659	1.95841	1.94464	2.02679	173.54	160.098	109.169	1.66218	pyramidal
	pyramidal	14	OOH	4.073	0.19	1.54	1.536	1.542	0.928	1.452	-891.775	96.7749	173.764	1.98056	2.00712	1.96136	1.96436	2.02583	163.312	170.722	91.0335	1.81814	pyramidal
	pyramidal	9	OH	4.012	1.495	-1.487	1.372	1.497	-0.877	1.383	-887.407	93.5449	173.191	1.97593	1.98417	1.98032	1.92635	2.02002	176.874	166.849	99.5902	1.78195	pyramidal
	pyramidal	14	O	3.982	1.501	-0.008	1.406	1.513	0.819	1.348	-881.219	92.084	173.694	2.00961	2.09833	1.94432	1.93532	2.02559	174.445	160.623	107.29	1.65597	pyramidal
	pyramidal	15	OOH	4.067	1.486	1.484	1.414	1.488	0.871	1.368	-892.071	96.5293	173.513	1.9821	1.99023	1.962	1.96532	2.02459	163.014	170.55	91.3371	1.8191	pyramidal
	bipyramid	6	OH	4.031	-1.503	1.545	1.498	-1.516	-0.647	1.512	-887.442	92.5366	173.473	2.01766	1.94039	1.93154	1.89724	2.07485	171.654	101.097	166.298	1.76823	pyramidal
	pyramidal	15	O	3.997	1.536	1.543	1.506	1.542	-0.368	1.524	-881.45	93.103	172.838	1.9834	2.00833	1.95237	1.94928	2.00478	174.825	166.272	100.619	1.68152	pyramidal
	pyramidal	16	OOH	4.073	1.536	1.546	1.544	1.542	0.922	1.566	-892.191	96.4711	173.011	1.98299	1.97464	1.96239	1.97045	2.01507	162.903	170.575	91.4167	1.82282	pyramidal
	pyramidal	2	OH	-4.031	1.536	-1.518	1.507	1.542	0.747	1.519	-887.485	93.8929	174.071	1.96134	1.9865	1.95935	1.90588	2.04626	176.381	167.243	98.8545	1.77521	pyramidal
	pyramidal	16	O	4.013	1.493	1.536	1.373	1.513	0.796	1.399	-881.5	90.81	173.155	2.00283	2.09481	1.92696	1.92102	2.03108	174.064	162.499	106.691	1.6569	pyramidal
	pyramidal	17	OOH	4.08	1.536	1.546	1.521	1.542	1.348	1.566	-891.83	96.7275	171.466	2.0342	1.9964	1.97493	2.00352	1.99732	160.712	167.545	93.0246	1.84378	pyramidal
	pyramidal	6	OH	-4.013	1.536	1.499	1.509	1.542	0.768	1.548	-887.496	93.5513	171.643	1.95791	1.98022	1.95164	1.90299	2.06691	173.908	169.498	96.9415	1.77556	pyramidal
	pyramidal	17	O	4.01	1.536	1.544	1.447	1.542	1.102	1.496	-881.599	90.6891	171.848	2.02881	2.07291	1.96346	1.95238	2.00709	173.414	159.805	109.506	1.66236	pyramidal

## Sheet: HSE015-FeNi
	IC	Total Spin	Adsorbate	Fe	Ni1	Ni2	Ni3	Ni4	Ni5	Ni6	Energy (eV)	ÐN1NiN2	ÐF1NiF2	d(N1-Ni)	d(N2-Ni)	d(F1-Ni)	d(F2-Ni)	d(F2-Fe)	ÐFeF2Ni	ÐONiN1	ÐONiN2	d(O-Ni)	FC
	bipyramid	12	s	4.211	1.646	1.634	0.118	1.663	1.662	-0.863	-985.786	103.913	159.065	1.97172	1.96934	1.93718	1.92742	2.04189
	bipyramid	1	OH	4.195	0.005	-1.643	-1.571	0	1.369	-1.639	-996.849	92.22	173.667	2.04086	1.96359	1.93191	1.89761	2.07897	170.921	104.377	163.345	1.77507	pyramidal
	bipyramid	10	O	4.204	1.666	-1.643	1.651	0.024	1.827	-0.433	-990.901	97.7125	165.494	2.09219	2.08352	2.02417	2.01029	1.99012	168.147	131.417	130.87	1.68098	bipyramid
	bipyramid	15	OOH	4.211	1.519	1.599	1.554	1.58	1.034	1.548	-1003.35	93.6182	172.028	2.03464	1.96684	1.93709	1.91054	2.04994	168.226	103.863	161.891	1.8012	pyramidal
	bipyramid	10	s	4.204	1.529	-1.641	0.101	1.595	1.602	1.548	-986.072	103.021	157.17	1.96898	1.96755	1.94464	1.92203	2.04165
	pyramidal	7	OH	4.183	1.66	-0.937	1.658	-1.663	-0.804	1.647	-997.531	93.2427	171.307	1.94985	1.9904	1.9407	1.89138	2.07269	175.447	169.686	97.049	1.77246	pyramidal
	pyramidal	0	O	-4.183	1.609	1.64	-1.659	-0.107	0.712	1.549	-990.912	91.9886	170.43	1.99259	2.00852	1.96816	1.94487	2.00609	173.804	166.942	101.065	1.65579	pyramidal
	bipyramid	7	OOH	4.19	1.659	1.655	1.605	-1.666	-0.15	-1.653	-1003.35	92.4893	177.869	2.01482	1.98861	1.9734	1.93052	2.00755	174.796	130.656	136.515	1.7947	bipyramid
	bipyramid	13	s	4.209	1.658	1.657	0.115	1.663	1.659	0.114	-986.438	100.844	157.416	1.97039	1.96768	1.93103	1.90846	2.07307
	pyramidal	10	OH	4.197	0.006	1.657	1.659	0.005	-0.868	1.656	-997.535	93.5161	172.055	1.9523	1.99071	1.93896	1.89282	2.07533	174.552	169.901	96.5727	1.77248	pyramidal
	pyramidal	9	O	4.185	0.046	0.016	1.624	-1.665	0.936	1.647	-990.948	90.3432	170.425	2.03601	2.05816	1.97925	1.96436	1.99071	173.685	161.157	108.499	1.66358	pyramidal
	bipyramid	11	OOH	4.19	-1.659	1.653	1.607	1.667	-0.09	1.653	-1003.36	92.053	177.898	2.029	1.99669	1.95488	1.91154	2.01853	175.395	130.604	137.002	1.794	bipyramid
	bipyramid	4	s	-4.192	1.664	1.635	-0.866	1.651	1.628	1.659	-986.562	103.529	160.342	1.97686	1.97266	1.93513	1.91843	2.04004
	bipyramid	7	OH	4.181	1.657	0.019	1.485	1.668	-1.321	-1.653	-997.56	93.0153	173.744	2.01812	1.97812	1.97628	1.93219	2.00828	172.708	104.486	162.441	1.78075	pyramidal
	pyramidal	14	O	4.19	1.655	0.012	1.525	1.645	0.679	1.511	-990.976	90.8858	171.743	2.00348	2.0642	1.94417	1.93941	2.0075	173.449	164.441	104.673	1.6567	pyramidal
	pyramidal	11	OOH	4.203	0.047	1.663	1.564	1.671	-1.415	1.638	-1003.42	97.0252	173.3	1.99424	1.97493	1.97915	1.9649	2.00414	163.32	170.159	91.5184	1.83112	pyramidal
	bipyramid	14	s	4.185	1.661	-1.199	1.658	1.665	1.655	1.645	-986.574	99.0348	156.802	1.96458	1.96054	1.92931	1.90339	2.0964
	pyramidal	11	OH	4.191	1.663	1.663	1.656	1.664	-1.643	0.336	-997.623	94.3219	174.205	1.99208	1.99268	1.99365	1.93781	2.01059	174.018	165.06	100.617	1.79161	pyramidal
	bipyramid	2	O	-4.182	1.665	1.638	-1.652	-0.026	1.807	1.377	-991.35	95.9207	167.255	2.09112	2.081	2.03839	2.01856	1.94885	171.538	132.165	131.911	1.67816	bipyramid
	bipyramid	3	OOH	4.186	1.661	-1.64	-1.573	1.666	-0.516	-1.617	-1003.49	94.6422	174.067	2.03002	1.95248	1.96834	1.9371	2.00467	171.39	104.731	160.141	1.79538	pyramidal
	bipyramid	6	s	4.201	-1.56	-1.505	1.691	-1.618	1.654	1.762	-986.588	99.0928	157.189	1.96379	1.9607	1.92173	1.89685	2.10745
	bipyramid	11	OH	4.127	1.699	1.568	1.616	-1.661	0.657	1.574	-997.631	92.4539	174.064	2.05902	1.94565	1.91434	1.88249	2.10109	171.132	101.858	165.624	1.77051	pyramidal
	pyramidal	2	O	-4.182	1.665	1.637	-1.652	-0.019	1.797	1.369	-991.374	95.4356	167.614	2.10738	2.06432	2.03054	2.01428	1.95076	171.638	147.849	116.708	1.68361	bipyramid
	bipyramid	6	OOH	4.209	-0.008	1.652	1.642	-1.664	1.422	-1.651	-1003.56	91.7523	177.539	2.07109	1.95671	1.96828	1.94265	2.01675	173.708	126.568	141.179	1.79696	bipyramid
	bipyramid	0	s	-4.181	-1.269	-1.349	1.654	1.662	1.63	1.642	-986.596	99.6837	159.513	1.96255	1.95845	1.92502	1.91846	2.04887
	bipyramid	15	OH	4.198	1.622	1.591	1.528	1.647	0.663	1.558	-997.658	92.3682	173.648	2.06021	1.94894	1.91117	1.88135	2.10382	170.767	102.242	165.347	1.77016	pyramidal
	pyramidal	6	O	-4.179	1.662	1.636	1.497	0.006	1.787	1.544	-991.449	95.886	167.572	2.11408	2.06309	2.0259	2.0106	1.95681	171.053	145.901	118.2	1.68174	bipyramid
	pyramidal	7	OOH	4.209	1.47	-1.634	1.513	-1.661	0.923	1.495	-1003.69	96.5548	174.079	1.9723	2.01088	1.98669	1.9775	1.99494	162.93	171.246	90.8555	1.812	pyramidal
	bipyramid	2	s	4.208	-1.512	1.657	-1.573	-1.531	1.658	-1.544	-986.695	100.508	157.476	1.96907	1.96567	1.92555	1.90619	2.07614
	pyramidal	15	OH	4.199	1.581	1.604	1.525	1.531	0.79	1.501	-997.737	93.3559	171.472	1.9571	2.01724	1.92878	1.8815	2.10388	171.937	169.988	96.6472	1.77526	pyramidal
	bipyramid	16	O	4.197	1.636	1.659	1.487	1.661	0.646	1.567	-991.491	90.4512	172.876	2.00293	2.09187	1.92821	1.92133	2.02952	174.633	162.465	107.084	1.65648	pyramidal
	pyramidal	15	OOH	4.212	1.584	1.635	1.602	1.568	1.01	1.579	-1003.71	96.5283	173.514	1.98206	1.9901	1.96208	1.96533	2.02449	163.025	170.555	91.3355	1.81902	pyramidal
	bipyramid	16	s	4.204	1.582	1.593	1.537	1.624	1.581	1.495	-986.729	100.197	157.406	1.97028	1.96695	1.92784	1.90539	2.08068
	bipyramid	3	OH	4.182	-1.66	-1.635	1.63	-1.665	0.037	1.655	-997.878	92.4359	174.723	2.0675	1.94138	1.9208	1.88515	2.08153	172.091	102.174	165.339	1.77019	pyramidal
	bipyramid	12	O	4.197	-1.654	1.653	1.442	1.315	0.67	1.594	-991.504	89.9859	173.342	2.13303	1.99659	1.91322	1.91504	2.03004	171.294	109.415	160.597	1.65476	pyramidal
	pyramidal	3	OOH	4.19	1.651	-1.466	1.644	-1.677	-0.971	-1.507	-1003.72	96.5154	173.658	1.97828	1.967	1.97439	1.96244	2.00438	164.215	170.754	91.4148	1.82195	pyramidal
	bipyramid	8	s	4.05	1.632	-1.635	1.587	1.559	-1.639	1.594	-986.752	101.424	159.557	1.97114	1.96625	1.93015	1.91024	2.05742
	bipyramid	14	OH	4.197	1.658	1.662	1.655	1.666	0.861	0.114	-997.897	92.4705	174.059	2.06854	1.9471	1.90982	1.87955	2.10805	170.97	102.229	165.256	1.76978	pyramidal
	pyramidal	7	O	4.191	-1.662	1.656	1.638	-0.038	0.892	-1.653	-991.509	90.6347	171.658	2.02799	2.07137	1.96368	1.95151	2.01455	173.58	160.191	109.174	1.66228	pyramidal
	bipyramid	9	OOH	4.192	-1.661	1.657	1.517	1.668	-1.621	1.571	-1003.8	93.2176	177.77	1.99267	1.98049	2.03499	1.99349	1.95054	173.671	130.868	135.627	1.81289	bipyramid
	bipyramid	15	s	4.211	1.657	1.659	1.651	1.667	1.664	0.117	-987.045	101.605	157.759	1.97517	1.97147	1.93291	1.91052	2.06979
	pyramidal	3	OH	4.185	1.66	-1.633	1.626	-1.666	0.066	-1.655	-997.927	93.491	173.786	1.94642	2.03683	1.93982	1.88755	2.06853	173.671	167.925	98.5743	1.77404	pyramidal
	pyramidal	16	O	4.196	1.66	1.658	1.502	1.662	0.583	1.593	-991.51	90.81	173.155	2.00283	2.09481	1.92696	1.92102	2.03108	174.064	162.499	106.691	1.6569	pyramidal
	bipyramid	13	OOH	4.194	1.663	1.657	1.618	1.668	-1.438	1.514	-1003.82	94.4074	172.707	1.98855	1.98087	1.98353	1.9512	1.9853	170.287	105.021	160.168	1.80763	pyramidal
	bipyramid	11	s	4.199	1.662	-1.633	0.119	1.662	1.661	1.655	-987.113	101.679	156.96	1.97475	1.97081	1.93208	1.90905	2.07529
	bipyramid	2	OH	4.177	1.659	-0.016	-1.661	1.664	-1.912	-1.649	-997.937	100.389	172.127	2.04191	2.02043	1.95967	2.03698	1.97786	169.743	135.717	121.687	1.78223	bipyramid
	bipyramid	6	O	-4.179	1.664	-0.025	1.535	1.668	1.798	1.508	-991.512	96.1969	168.161	2.08765	2.08458	2.03104	2.01581	1.93731	173.77	129.93	133.865	1.67776	bipyramid
	bipyramid	5	OOH	4.187	-1.659	-1.64	1.482	1.667	-1.631	1.599	-1003.82	94.0006	177.089	2.01174	1.99459	2.02549	1.99134	1.95983	174.126	130.132	135.643	1.81171	bipyramid
	bipyramid	7	s	4.2	1.658	-1.634	-1.653	1.664	1.658	0.11	-987.116	100.817	158.29	1.96473	1.9621	1.93448	1.91495	2.06243
	bipyramid	4	OH	4.19	0.041	1.656	-1.657	-1.667	-0.851	1.654	-997.948	92.6516	173.196	2.00725	1.95129	1.9489	1.91338	2.05146	171.687	102.564	164.738	1.77104	pyramidal
	pyramidal	12	O	4.188	1.638	-1.642	1.478	1.673	0.619	1.599	-991.525	90.5614	173.15	2.00299	2.09565	1.927	1.91583	2.04009	174.357	162.381	107.057	1.65666	pyramidal
	bipyramid	1	OOH	4.187	1.658	-1.634	1.543	-1.666	-1.442	-1.655	-1003.85	94.8628	174.608	2.02102	1.99243	1.99753	1.96484	1.97667	173.455	110.554	154.178	1.8114	bipyramid
	bipyramid	1	s	-4.192	1.658	1.635	1.657	-1.664	1.636	0.115	-987.153	99.9724	159.881	1.96519	1.96153	1.92498	1.91015	2.05921
	bipyramid	10	OH	4.194	0.01	1.658	1.658	-1.665	0.881	1.656	-998.031	92.3605	171.443	2.0211	1.95464	1.92239	1.89169	2.08979	169.314	100.942	166.66	1.77276	pyramidal
	bipyramid	4	O	4.176	1.657	-1.629	-1.646	1.662	-0.046	-1.64	-991.548	91.2679	172.201	2.0541	1.98932	1.91372	1.93251	2.01533	172.733	104.925	163.807	1.66013	pyramidal
	bipyramid	17	OOH	4.21	1.662	1.656	1.514	1.667	1.624	1.582	-1003.88	97.1517	172.458	2.01592	2.03522	1.99853	2.00131	1.9791	169.446	111.97	150.824	1.85176	bipyramid
	bipyramid	3	s	4.191	-1.659	-1.634	-1.654	1.664	0.013	1.654	-987.267	105.272	162.415	1.97867	1.9493	1.89799	1.88478	2.07386
	bipyramid	8	OH	4.191	0.009	1.655	1.658	-1.665	-0.824	1.655	-998.032	92.5366	173.473	2.01766	1.94039	1.93154	1.89724	2.07485	171.654	101.097	166.298	1.76823	pyramidal
	pyramidal	11	O	4.195	1.658	1.658	-1.657	1.664	0.814	0.111	-991.616	90.926	170.58	1.99501	2.04673	1.93417	1.92356	2.04254	172.549	166.87	102.204	1.65992	pyramidal
	bipyramid	14	OOH	4.205	1.662	1.653	-0.101	1.667	1.365	1.657	-1003.91	95.1386	168.952	1.98652	1.98703	1.95223	1.95596	2.05892	169.509	100.291	164.332	1.8125	pyramidal
	bipyramid	17	s	4.207	1.661	1.655	1.658	1.666	1.656	1.657	-987.749	99.0936	156.954	1.9631	1.95944	1.92545	1.90227	2.0902
	pyramidal	14	OH	4.199	1.658	1.66	1.658	1.667	0.887	0.112	-998.043	93.1857	171.05	1.95829	1.99657	1.93464	1.88904	2.10044	171.612	169.641	97.1665	1.77659	pyramidal
	pyramidal	4	O	4.181	-1.662	-1.639	1.596	1.667	-1.27	1.488	-991.887	91.5201	171.197	2.04437	2.06152	1.99494	1.97154	1.98468	174.123	158.462	110.018	1.66345	pyramidal
	pyramidal	13	OOH	4.2	1.661	1.663	1.604	1.666	-1.448	1.631	-1004.07	96.8455	173.642	1.98602	1.97007	1.97562	1.96248	2.00604	163.834	170.532	91.2977	1.82553	pyramidal
	bipyramid	9	s	4.2	1.661	1.654	-1.656	1.664	-1.635	1.656	-987.781	100.01	159.884	1.9637	1.95963	1.92359	1.9114	2.04976
	pyramidal	8	OH	4.188	1.661	-1.634	0.124	1.664	-0.93	1.656	-998.062	94.1563	172.808	1.97791	1.99268	1.96209	1.90957	2.05179	174.346	167.622	98.2146	1.78195	pyramidal
	pyramidal	8	O	4.182	1.663	-1.638	1.535	1.667	-1.328	1.612	-991.889	91.0544	171.153	2.03762	2.05298	1.98852	1.96595	1.98943	174.193	160.077	108.866	1.66228	pyramidal
	pyramidal	17	OOH	4.216	1.662	1.657	1.638	1.667	1.514	1.659	-1004.08	96.7177	171.457	2.03476	1.99626	1.97548	2.00295	1.99772	160.732	167.57	93.0347	1.84387	pyramidal
	bipyramid	5	s	4.193	1.662	-1.633	1.656	-1.664	-1.636	1.655	-987.813	99.9477	159.559	1.96539	1.96144	1.9253	1.91038	2.05556
	bipyramid	13	OH	4.193	1.663	1.659	1.581	1.668	-1.316	1.587	-998.078	92.8874	174.256	2.01573	1.96731	1.96843	1.92619	2.02444	173.037	104.749	162.334	1.776	pyramidal
	bipyramid	8	O	4.183	1.663	-1.639	1.564	1.668	-1.311	1.573	-991.894	91.0361	169.867	2.06279	2.03615	1.97934	1.97169	1.98571	171.386	108.185	160.779	1.66219	pyramidal
	pyramidal	14	OOH	4.216	0.041	1.658	1.657	1.667	1.273	1.653	-1004.09	96.6285	173.145	1.98313	1.97468	1.96358	1.97016	2.0153	162.968	170.652	91.2834	1.82419	pyramidal
	bipyramid	0	OH	4.183	-1.66	0.014	-1.657	-1.667	-0.868	1.655	-998.081	92.9848	172.195	2.00222	1.95894	1.96064	1.92351	2.03443	170.775	101.523	165.424	1.77348	pyramidal
	pyramidal	10	O	4.212	-1.662	1.657	1.543	-1.666	1.803	1.496	-991.968	94.2911	166.285	2.12431	2.05853	2.00792	1.9975	1.99459	168.901	152.894	112.814	1.68509	bipyramid
	pyramidal	9	OOH	4.211	1.663	-1.64	-1.574	1.667	1.482	1.657	-1004.09	97.1726	171.886	2.03218	1.9983	1.97253	1.99232	2.0017	161.589	167.822	92.7889	1.84437	pyramidal
	bipyramid	9	OH	4.202	-1.659	1.655	1.554	-1.666	1.642	1.613	-998.097	94.1571	172.435	2.01754	2.01456	1.97836	1.97314	2.00566	171.52	107.314	158.527	1.79492	pyramidal
	bipyramid	14	O	4.203	1.66	-1.636	1.47	1.666	1.808	1.565	-991.974	95.3953	165.491	2.07358	2.10698	2.0134	1.99945	1.99661	168.416	119.655	144.944	1.68316	bipyramid
	pyramidal	4	OOH	4.201	1.659	1.66	-1.658	-1.667	-1.173	0.111	-1004.1	96.1147	174.245	1.97228	1.94801	2.00301	1.98368	1.99016	160.163	168.969	93.8931	1.81978	pyramidal
	bipyramid	5	OH	4.183	-1.662	-1.638	1.598	1.668	-1.272	1.492	-998.106	92.8135	173.69	2.0158	1.9744	1.97768	1.9333	2.01203	172.271	105.153	161.997	1.78014	pyramidal
	bipyramid	0	O	4.186	1.66	1.659	-1.482	-1.668	-1.783	-1.557	-992.032	95.6104	166.388	2.06748	2.10565	2.02338	2.01708	1.9514	171.393	116.145	148.225	1.68038	bipyramid
	pyramidal	6	OOH	4.211	1.66	-1.64	-1.657	1.665	1.271	0.058	-1004.12	96.3427	173.496	1.97453	1.98747	1.97359	1.97415	2.00855	163.093	170.816	91.453	1.81834	pyramidal
	pyramidal	0	OH	4.194	-1.662	1.657	-1.657	-0.007	-0.849	-1.656	-998.119	93.619	172.066	1.95791	1.98339	1.94532	1.89754	2.07246	174.333	169.453	96.9217	1.77446	pyramidal
	bipyramid	11	O	4.213	-1.661	1.656	-1.607	1.668	1.95	1.657	-992.119	99.1657	164.596	2.10515	2.09776	2.00651	1.9915	2.01837	165.744	130.249	130.581	1.68248	bipyramid
	pyramidal	5	OOH	4.195	1.663	-1.643	1.603	-1.666	-1.441	1.617	-1004.12	97.0822	173.478	2.00056	1.97519	1.99597	1.97715	1.98281	163.034	169.493	92.1185	1.83851	pyramidal
	bipyramid	17	OH	4.209	1.661	1.656	1.542	1.667	1.78	1.495	-998.123	97.7295	170.278	2.05235	2.03334	1.99357	2.04067	1.98684	163.486	137.634	123.667	1.78728	bipyramid
	bipyramid	13	O	4.189	1.662	1.654	1.638	-1.665	0.887	1.654	-992.153	90.2472	172.199	2.03078	2.08349	1.96048	1.94888	2.01202	174.037	158.492	111.261	1.66205	pyramidal
	pyramidal	0	OOH	4.196	1.662	-1.642	-1.658	-1.667	-1.23	-0.098	-1004.12	96.5508	173.508	1.98033	1.96303	1.9777	1.96538	2.00267	163.597	170.481	91.6602	1.8225	pyramidal
	pyramidal	12	OH	4.194	0.01	1.656	1.66	1.667	-0.844	1.655	-998.126	93.5163	172.443	1.94681	1.98779	1.94359	1.89545	2.07166	174.673	169.633	96.8399	1.77149	pyramidal
	bipyramid	17	O	4.19	1.661	1.653	1.638	1.666	0.893	1.654	-992.156	90.461	171.744	2.0292	2.07484	1.9644	1.95264	2.01009	173.674	159.359	110.18	1.66215	pyramidal
	pyramidal	1	OOH	4.194	1.659	-1.637	1.562	-1.666	-1.448	-1.656	-1004.13	96.8404	172.475	2.01677	1.98424	1.99049	1.97882	1.98251	162.638	168.645	92.8888	1.84177	pyramidal
	pyramidal	5	OH	4.196	1.661	-1.636	-1.509	-1.668	1.351	1.657	-998.144	93.6133	172.405	1.99091	2.01024	1.95564	1.91359	2.05119	172.676	166.423	99.9492	1.78802	pyramidal
	pyramidal	17	O	4.19	1.661	1.653	1.638	1.666	0.894	1.653	-992.158	90.6788	171.84	2.02877	2.0729	1.96356	1.95192	2.00675	173.415	159.823	109.498	1.66242	pyramidal
	pyramidal	8	OOH	4.196	0.041	-1.638	1.658	1.667	-1.236	1.651	-1004.15	96.3931	173.629	1.97736	1.96292	1.97551	1.96445	1.99761	164.593	170.913	91.4071	1.82248	pyramidal
	pyramidal	13	OH	4.193	1.663	1.658	1.584	1.667	-1.314	1.581	-998.163	93.867	173.05	1.97576	1.98272	1.97817	1.92314	2.02607	174.142	167.342	98.7857	1.78292	pyramidal
	bipyramid	5	O	4.187	1.661	1.654	-1.639	-1.667	-0.834	1.656	-992.214	91.431	170.025	2.04758	2.01419	1.96699	1.96614	1.99259	170.632	105.736	162.829	1.65943	pyramidal
	bipyramid	2	OOH	4.192	-1.662	1.653	-1.636	1.665	-1.468	-1.651	-1004.22	93.1375	178.098	1.98493	1.97099	2.03254	1.99254	1.95922	173.844	130.803	135.798	1.80644	bipyramid
	pyramidal	17	OH	4.209	1.662	1.657	1.532	1.668	1.692	1.596	-998.173	96.1205	172.103	2.04942	2.00738	1.98717	1.99534	1.99698	169.155	155.758	107.806	1.80076	pyramidal
	bipyramid	3	O	4.167	1.655	-1.626	-1.648	1.656	-1.909	1.556	-992.22	99.1661	167.391	2.07805	2.07249	2.02504	2.01588	1.95818	171.273	130.07	130.755	1.67843	bipyramid
	pyramidal	12	OOH	4.197	1.663	0.019	1.659	1.667	-1.24	1.655	-1004.25	96.5139	173.296	1.97644	1.96697	1.98097	1.9616	1.99425	164.408	170.823	91.4081	1.82288	pyramidal
	pyramidal	9	OH	4.183	1.664	-1.641	1.611	1.668	-1.293	1.522	-998.184	93.6421	173.377	1.97474	1.98615	1.97421	1.92338	2.02801	176.812	166.664	99.6744	1.78169	pyramidal
	pyramidal	1	O	4.187	-1.659	1.655	-1.64	-1.667	-0.838	1.654	-992.224	91.3754	169.865	2.02501	2.02055	1.97672	1.9643	1.99211	174.918	164.225	104.398	1.66139	pyramidal
	bipyramid	16	OOH	4.209	1.662	1.655	1.659	1.667	1.318	1.657	-1004.38	93.4758	171.319	2.01063	1.96911	1.94178	1.91672	2.04139	167.715	104.479	161.436	1.80302	pyramidal
	pyramidal	4	OH	4.187	-1.66	0.013	1.659	-1.665	-0.833	1.654	-998.2	93.4633	171.809	1.95269	1.98662	1.94572	1.89551	2.06223	174.908	169.751	96.7672	1.77308	pyramidal
	bipyramid	15	O	4.21	1.661	1.653	1.66	-1.664	1.93	1.658	-992.233	97.818	166.13	2.11693	2.03007	1.98828	1.97511	2.0389	168.314	152.379	109.8	1.69606	bipyramid
	bipyramid	8	OOH	4.191	1.662	1.651	1.654	-1.664	-1.731	1.653	-1004.46	96.965	172.063	2.00613	2.02732	1.99288	1.98928	1.96625	174.13	105.219	157.806	1.86019	pyramidal
	pyramidal	1	OH	4.191	1.659	1.658	-1.496	-1.667	-1.712	-1.579	-998.227	96.5982	172.789	2.05127	2.00745	2.00219	2.00441	1.96891	169.421	151.015	111.692	1.79592	bipyramid
	pyramidal	13	O	4.184	1.662	-1.633	1.647	1.667	0.864	1.654	-992.241	90.582	171.544	2.02337	2.06778	1.9547	1.93857	2.02741	173.276	161.839	107.575	1.66293	pyramidal
	bipyramid	4	OOH	4.19	-1.659	1.651	1.654	-1.664	-1.731	1.653	-1004.47	96.965	172.063	2.00613	2.02732	1.99288	1.98928	1.96625	174.13	105.219	157.806	1.86019	pyramidal
	bipyramid	12	OH	4.192	1.664	1.655	1.65	1.669	-1.9	1.628	-998.469	98.3167	172.11	2.0477	2.02338	1.9908	2.03147	1.96101	170.604	137.112	123.5	1.78668	bipyramid
	pyramidal	3	O	-4.179	1.661	1.633	1.64	-1.665	0.841	1.655	-992.244	91.2263	169.748	2.02685	2.01946	1.98284	1.96484	1.99214	174.767	164.066	104.702	1.66184	pyramidal
	bipyramid	0	OOH	4.184	-1.66	-1.632	1.656	-1.664	-1.736	1.654	-1004.51	97.7055	172.157	2.01082	2.03148	1.99032	1.98861	1.97365	173.834	106.817	155.472	1.85984	bipyramid
	bipyramid	16	OH	4.194	1.662	1.656	1.659	1.667	0.878	1.657	-998.604	92.1319	172.892	2.03148	1.95157	1.92209	1.89303	2.08686	170.213	103.427	164.403	1.77141	pyramidal
	pyramidal	15	O	4.19	1.662	1.653	1.659	1.667	-0.832	1.655	-992.248	93.2964	170.546	1.98482	1.98406	1.95629	1.95385	2.00425	174.75	169.402	97.29	1.68479	pyramidal
	bipyramid	12	OOH	4.203	1.662	1.655	-1.66	1.665	1.316	1.657	-1004.55	94.694	168.505	1.99407	1.96359	1.93204	1.92934	2.09376	167.628	99.3185	165.714	1.80456	pyramidal
	bipyramid	6	OH	4.19	-1.66	1.655	1.658	-1.665	-0.814	1.655	-998.628	92.5502	173.324	2.01634	1.94152	1.93205	1.89736	2.07639	171.565	100.952	166.436	1.76898	pyramidal
	bipyramid	7	O	4.19	-1.66	1.655	1.657	-1.665	-0.824	1.655	-992.26	93.1492	170.68	1.98533	1.9827	1.95062	1.9474	2.00848	175.593	168.986	97.8543	1.68435	pyramidal
	bipyramid	10	OOH	4.191	1.662	1.654	-1.658	1.664	-1.325	1.657	-1004.61	94.9091	170.146	1.97351	1.96843	1.95046	1.94915	2.05366	171.792	99.6932	165.196	1.80448	pyramidal
	pyramidal	16	OH	4.198	1.662	1.657	1.659	1.667	0.889	1.657	-998.704	93.2359	170.197	1.96077	1.99327	1.93599	1.89281	2.08774	171.378	170.138	96.6174	1.77762	pyramidal
	bipyramid	1	O	4.18	-1.659	-1.634	-1.645	1.665	-0.816	1.655	-992.288	91.5721	169.992	2.04325	2.01165	1.95887	1.95613	2.00572	170.843	104.233	164.193	1.65992	pyramidal
	pyramidal	16	OOH	4.216	1.663	1.656	1.658	1.667	1.269	1.658	-1004.74	96.4711	173.011	1.98299	1.97464	1.96239	1.97045	2.01507	162.903	170.575	91.4167	1.82282	pyramidal
	pyramidal	2	OH	-4.194	1.662	-1.658	1.657	1.667	0.853	1.656	-998.712	93.5513	172.285	1.95529	1.9806	1.94924	1.9012	2.0658	174.956	168.934	97.5051	1.77449	pyramidal
	pyramidal	5	O	4.186	1.659	-1.633	-1.658	1.664	0.808	-1.654	-992.323	91.0901	171.139	1.99569	2.05201	1.92682	1.9145	2.05405	172.825	166.373	102.536	1.6611	pyramidal
	pyramidal	10	OOH	4.202	-1.66	1.656	1.66	1.667	-1.24	1.657	-1004.8	96.5348	173.621	1.97704	1.96379	1.98271	1.96704	1.99544	163.821	170.797	91.4202	1.8228	pyramidal
	pyramidal	6	OH	-4.186	1.662	1.633	1.658	1.667	0.862	1.658	-998.737	93.5957	172.005	1.95898	1.97787	1.95499	1.90477	2.05745	174.161	169.32	97.0714	1.77621	pyramidal
	bipyramid	9	O	4.181	1.662	-1.634	1.66	1.667	-0.76	1.655	-992.353	91.6634	170.738	2.0347	1.98477	1.93191	1.93269	2.03076	170.719	101.243	167.091	1.65792	pyramidal
	pyramidal	2	OOH	4.196	1.661	-1.639	1.659	-1.665	-1.24	-1.657	-1004.82	96.5217	173.521	1.97968	1.96545	1.97984	1.96518	1.99572	164.2	170.762	91.4237	1.82303	pyramidal

## Sheet: HSE025-FeNi
	IC	Total Spin	Adsorbate	Fe	Ni1	Ni2	Ni3	Ni4	Ni5	Ni6	Energy (eV)	ÐN1NiN2	ÐF1NiF2	d(N1-Ni)	d(N2-Ni)	d(F1-Ni)	d(F2-Ni)	d(F2-Fe)	ÐFeF2Ni	ÐONiN1	ÐONiN2	d(O-Ni)	FC
	bipyramid	12	s	4.279	1.721	0.991	0.096	1.724	1.718	0.035	-1061.14	103.913	159.065	1.97172	1.96934	1.93718	1.92742	2.04189
	bipyramid	1	OH	4.271	0.001	-1.693	-1.697	-0.001	1.474	-1.681	-1073.77	92.22	173.667	2.04086	1.96359	1.93191	1.89761	2.07897	170.921	104.377	163.345	1.77507	pyramidal
	pyramidal	0	O	-4.271	1.725	1.701	-1.709	-0.407	0.507	1.616	-1067.35	91.9886	170.43	1.99259	2.00852	1.96816	1.94487	2.00609	173.804	166.942	101.065	1.65579	pyramidal
	bipyramid	11	OOH	4.258	-1.719	1.705	1.7	1.724	-0.035	1.701	-1081.15	92.053	177.898	2.029	1.99669	1.95488	1.91154	2.01853	175.395	130.604	137.002	1.794	bipyramid
	bipyramid	10	s	4.277	1.691	-1.698	0.087	1.712	1.597	1.46	-1062.01	103.021	157.17	1.96898	1.96755	1.94464	1.92203	2.04165
	pyramidal	7	OH	4.268	1.721	-0.977	1.707	-1.725	-1.119	1.699	-1074.32	93.2427	171.307	1.94985	1.9904	1.9407	1.89138	2.07269	175.447	169.686	97.049	1.77246	pyramidal
	pyramidal	14	O	4.278	1.723	0.009	1.58	1.727	0.413	1.629	-1067.46	90.8858	171.743	2.00348	2.0642	1.94417	1.93941	2.0075	173.449	164.441	104.673	1.6567	pyramidal
	bipyramid	7	OOH	4.278	1.721	1.711	1.654	-1.727	-0.137	-1.701	-1081.2	92.4893	177.869	2.01482	1.98861	1.9734	1.93052	2.00755	174.796	130.656	136.515	1.7947	bipyramid
	bipyramid	6	s	4.279	-1.558	-1.691	1.705	-1.574	1.71	1.703	-1062.61	99.0928	157.189	1.96379	1.9607	1.92173	1.89685	2.10745
	bipyramid	7	OH	4.266	1.719	0.013	1.581	1.727	-1.451	-1.701	-1074.52	93.0153	173.744	2.01812	1.97812	1.97628	1.93219	2.00828	172.708	104.486	162.441	1.78075	pyramidal
	bipyramid	10	O	4.285	1.725	-1.702	1.702	0.015	1.864	-0.384	-1067.47	97.7125	165.494	2.09219	2.08352	2.02417	2.01029	1.99012	168.147	131.417	130.87	1.68098	bipyramid
	bipyramid	15	OOH	4.282	1.722	1.715	1.705	1.726	0.398	1.7	-1081.28	93.6182	172.028	2.03464	1.96684	1.93709	1.91054	2.04994	168.226	103.863	161.891	1.8012	pyramidal
	bipyramid	14	s	4.278	1.722	-1.007	1.707	1.726	1.712	1.7	-1062.64	99.0348	156.802	1.96458	1.96054	1.92931	1.90339	2.0964
	pyramidal	10	OH	4.278	0.006	1.71	1.706	0.003	-1.123	1.702	-1074.65	93.5161	172.055	1.9523	1.99071	1.93896	1.89282	2.07533	174.552	169.901	96.5727	1.77248	pyramidal
	pyramidal	9	O	4.273	0.026	0.011	1.698	-1.725	0.851	1.697	-1067.68	90.3432	170.425	2.03601	2.05816	1.97925	1.96436	1.99071	173.685	161.157	108.499	1.66358	pyramidal
	bipyramid	3	OOH	4.27	1.719	-1.695	-1.699	1.724	-0.382	-1.691	-1081.29	94.6422	174.067	2.03002	1.95248	1.96834	1.9371	2.00467	171.39	104.731	160.141	1.79538	pyramidal
	bipyramid	0	s	-4.271	-1.721	-1.003	1.706	1.726	1.695	1.7	-1062.67	99.6837	159.513	1.96255	1.95845	1.92502	1.91846	2.04887
	pyramidal	11	OH	4.279	1.725	1.719	1.704	1.725	-1.608	0.176	-1074.66	94.3219	174.205	1.99208	1.99268	1.99365	1.93781	2.01059	174.018	165.06	100.617	1.79161	pyramidal
	bipyramid	2	O	-4.268	1.724	1.697	-1.701	-0.015	1.849	1.472	-1068	95.9207	167.255	2.09112	2.081	2.03839	2.01856	1.94885	171.538	132.165	131.911	1.67816	bipyramid
	pyramidal	11	OOH	4.28	0.025	1.716	1.7	1.726	-1.572	1.698	-1081.29	97.0252	173.3	1.99424	1.97493	1.97915	1.9649	2.00414	163.32	170.159	91.5184	1.83112	pyramidal
	bipyramid	8	s	4.275	1.634	-1.695	1.584	1.645	-1.7	1.605	-1062.75	101.424	159.557	1.97114	1.96625	1.93015	1.91024	2.05742
	bipyramid	11	OH	4.28	1.723	1.715	1.7	-1.725	0.297	1.695	-1074.81	92.4539	174.064	2.05902	1.94565	1.91434	1.88249	2.10109	171.132	101.858	165.624	1.77051	pyramidal
	pyramidal	2	O	-4.267	1.725	1.696	-1.702	-0.01	1.832	1.467	-1068.07	95.4356	167.614	2.10738	2.06432	2.03054	2.01428	1.95076	171.638	147.849	116.708	1.68361	bipyramid
	pyramidal	15	OOH	4.275	1.533	1.698	1.664	1.709	1.444	1.524	-1081.43	96.5283	173.514	1.98206	1.9901	1.96208	1.96533	2.02449	163.025	170.555	91.3355	1.81902	pyramidal
	bipyramid	2	s	4.285	-1.63	1.719	-1.705	-1.724	1.716	-1.468	-1062.76	100.508	157.476	1.96907	1.96567	1.92555	1.90619	2.07614
	bipyramid	15	OH	4.28	1.722	1.714	1.696	1.726	0.3	1.699	-1074.83	92.3682	173.648	2.06021	1.94894	1.91117	1.88135	2.10382	170.767	102.242	165.347	1.77016	pyramidal
	bipyramid	16	O	4.282	1.721	1.713	1.541	1.727	0.405	1.664	-1068.07	90.4512	172.876	2.00293	2.09187	1.92821	1.92133	2.02952	174.633	162.465	107.084	1.65648	pyramidal
	pyramidal	3	OOH	4.278	1.723	-1.585	1.704	-1.705	-1.438	-1.46	-1081.49	96.5154	173.658	1.97828	1.967	1.97439	1.96244	2.00438	164.215	170.754	91.4148	1.82195	pyramidal
	bipyramid	16	s	4.281	1.631	1.654	1.702	1.721	1.715	1.491	-1062.77	100.197	157.406	1.97028	1.96695	1.92784	1.90539	2.08068
	bipyramid	3	OH	4.267	-1.719	-1.693	1.693	-1.724	-0.237	1.702	-1074.9	92.4359	174.723	2.0675	1.94138	1.9208	1.88515	2.08153	172.091	102.174	165.339	1.77019	pyramidal
	pyramidal	16	O	4.283	1.722	1.714	1.547	1.727	0.406	1.664	-1068.08	90.81	173.155	2.00283	2.09481	1.92696	1.92102	2.03108	174.064	162.499	106.691	1.6569	pyramidal
	pyramidal	7	OOH	4.29	1.719	-1.698	1.693	-1.725	0.393	1.697	-1081.52	96.5548	174.079	1.9723	2.01088	1.98669	1.9775	1.99494	162.93	171.246	90.8555	1.812	pyramidal
	bipyramid	4	s	-4.275	1.722	1.694	-1.434	1.729	1.708	1.704	-1062.79	103.529	160.342	1.97686	1.97266	1.93513	1.91843	2.04004
	pyramidal	15	OH	4.283	1.723	1.715	1.702	1.726	0.319	1.698	-1074.9	93.3559	171.472	1.9571	2.01724	1.92878	1.8815	2.10388	171.937	169.988	96.6472	1.77526	pyramidal
	pyramidal	12	O	4.276	1.721	-1.7	1.528	1.728	0.399	1.685	-1068.1	90.5614	173.15	2.00299	2.09565	1.927	1.91583	2.04009	174.357	162.381	107.057	1.65666	pyramidal
	bipyramid	6	OOH	4.288	-0.007	1.707	1.701	-1.724	1.564	-1.699	-1081.7	91.7523	177.539	2.07109	1.95671	1.96828	1.94265	2.01675	173.708	126.568	141.179	1.79696	bipyramid
	bipyramid	13	s	4.286	1.721	1.714	0.096	1.725	1.715	0.095	-1062.83	100.844	157.416	1.97039	1.96768	1.93103	1.90846	2.07307
	pyramidal	3	OH	4.272	1.721	-1.692	1.695	-1.725	-0.266	-1.702	-1074.96	93.491	173.786	1.94642	2.03683	1.93982	1.88755	2.06853	173.671	167.925	98.5743	1.77404	pyramidal
	pyramidal	6	O	-4.268	1.722	1.695	1.569	0.001	1.822	1.629	-1068.12	95.886	167.572	2.11408	2.06309	2.0259	2.0106	1.95681	171.053	145.901	118.2	1.68174	bipyramid
	bipyramid	9	OOH	4.273	-1.722	1.71	1.576	1.727	-1.664	1.625	-1081.74	93.2176	177.77	1.99267	1.98049	2.03499	1.99349	1.95054	173.671	130.868	135.627	1.81289	bipyramid
	bipyramid	15	s	4.288	1.721	1.716	1.7	1.726	1.719	0.096	-1063.53	101.605	157.759	1.97517	1.97147	1.93291	1.91052	2.06979
	bipyramid	14	OH	4.278	1.721	1.72	1.703	1.725	1.074	0.098	-1075.09	92.4705	174.059	2.06854	1.9471	1.90982	1.87955	2.10805	170.97	102.229	165.256	1.76978	pyramidal
	bipyramid	6	O	-4.266	1.723	-0.015	1.612	1.726	1.84	1.587	-1068.12	96.1969	168.161	2.08765	2.08458	2.03104	2.01581	1.93731	173.77	129.93	133.865	1.67776	bipyramid
	bipyramid	5	OOH	4.273	1.72	1.711	1.49	-1.73	-1.677	-1.703	-1081.74	94.0006	177.089	2.01174	1.99459	2.02549	1.99134	1.95983	174.126	130.132	135.643	1.81171	bipyramid
	bipyramid	11	s	4.279	1.721	-1.694	0.099	1.725	1.717	1.703	-1063.6	101.679	156.96	1.97475	1.97081	1.93208	1.90905	2.07529
	bipyramid	13	OH	4.273	1.723	1.712	1.679	1.727	-1.45	1.66	-1075.15	92.8874	174.256	2.01573	1.96731	1.96843	1.92619	2.02444	173.037	104.749	162.334	1.776	pyramidal
	bipyramid	12	O	4.282	-1.72	1.713	1.541	1.727	0.34	1.689	-1068.14	89.9859	173.342	2.13303	1.99659	1.91322	1.91504	2.03004	171.294	109.415	160.597	1.65476	pyramidal
	bipyramid	13	OOH	4.273	1.722	1.711	1.669	1.725	-1.603	1.64	-1081.74	94.4074	172.707	1.98855	1.98087	1.98353	1.9512	1.9853	170.287	105.021	160.168	1.80763	pyramidal
	bipyramid	7	s	4.28	1.72	-1.694	-1.702	1.725	1.714	0.093	-1063.6	100.817	158.29	1.96473	1.9621	1.93448	1.91495	2.06243
	bipyramid	4	OH	4.275	0.024	1.709	-1.704	-1.726	-1.147	1.701	-1075.15	92.6516	173.196	2.00725	1.95129	1.9489	1.91338	2.05146	171.687	102.564	164.738	1.77104	pyramidal
	bipyramid	4	O	4.268	1.72	-1.691	-1.702	1.724	-0.173	-1.701	-1068.32	91.2679	172.201	2.0541	1.98932	1.91372	1.93251	2.01533	172.733	104.925	163.807	1.66013	pyramidal
	bipyramid	1	OOH	4.269	1.719	-1.693	1.572	-1.727	-1.626	-1.699	-1081.8	94.8628	174.608	2.02102	1.99243	1.99753	1.96484	1.97667	173.455	110.554	154.178	1.8114	bipyramid
	bipyramid	1	s	-4.273	1.721	1.697	1.705	-1.725	1.696	0.095	-1063.63	99.9724	159.881	1.96519	1.96153	1.92498	1.91015	2.05921
	bipyramid	5	OH	4.267	-1.721	-1.696	1.622	1.727	-1.456	1.683	-1075.17	92.8135	173.69	2.0158	1.9744	1.97768	1.9333	2.01203	172.271	105.153	161.997	1.78014	pyramidal
	pyramidal	7	O	4.278	-1.721	1.709	1.699	-0.028	0.83	-1.7	-1068.36	90.6347	171.658	2.02799	2.07137	1.96368	1.95151	2.01455	173.58	160.191	109.174	1.66228	pyramidal
	bipyramid	17	OOH	4.285	1.721	1.709	1.582	1.726	1.698	1.662	-1081.86	97.1517	172.458	2.01592	2.03522	1.99853	2.00131	1.9791	169.446	111.97	150.824	1.85176	bipyramid
	bipyramid	3	s	4.273	-1.721	-1.696	-1.704	1.725	0.01	1.703	-1063.74	105.272	162.415	1.97867	1.9493	1.89799	1.88478	2.07386
	bipyramid	2	OH	4.266	1.722	-0.001	-1.708	1.726	-1.971	-1.7	-1075.21	100.389	172.127	2.04191	2.02043	1.95967	2.03698	1.97786	169.743	135.717	121.687	1.78223	bipyramid
	pyramidal	11	O	4.28	1.72	1.714	-1.705	1.725	0.813	0.097	-1068.5	90.926	170.58	1.99501	2.04673	1.93417	1.92356	2.04254	172.549	166.87	102.204	1.65992	pyramidal
	pyramidal	13	OOH	4.279	1.723	1.717	1.705	1.726	-1.558	1.7	-1082.03	96.8455	173.642	1.98602	1.97007	1.97562	1.96248	2.00604	163.834	170.532	91.2977	1.82553	pyramidal
	bipyramid	17	s	4.285	1.721	1.71	1.706	1.725	1.711	1.705	-1064.33	99.0936	156.954	1.9631	1.95944	1.92545	1.90227	2.0902
	bipyramid	8	OH	4.275	0.003	1.708	1.706	-1.725	-1.098	1.702	-1075.23	92.5366	173.473	2.01766	1.94039	1.93154	1.89724	2.07485	171.654	101.097	166.298	1.76823	pyramidal
	pyramidal	4	O	4.27	-1.722	-1.697	1.624	1.726	-1.388	1.651	-1068.57	91.5201	171.197	2.04437	2.06152	1.99494	1.97154	1.98468	174.123	158.462	110.018	1.66345	pyramidal
	pyramidal	5	OOH	4.275	1.723	-1.702	1.696	-1.726	-1.572	1.686	-1082.05	97.0822	173.478	2.00056	1.97519	1.99597	1.97715	1.98281	163.034	169.493	92.1185	1.83851	pyramidal
	bipyramid	9	s	4.279	1.721	1.709	-1.704	1.725	-1.695	1.704	-1064.36	100.01	159.884	1.9637	1.95963	1.92359	1.9114	2.04976
	bipyramid	17	OH	4.286	1.722	1.713	1.563	1.727	1.824	1.651	-1075.23	97.7295	170.278	2.05235	2.03334	1.99357	2.04067	1.98684	163.486	137.634	123.667	1.78728	bipyramid
	pyramidal	8	O	4.268	1.721	-1.699	1.678	1.727	-1.344	1.568	-1068.58	91.0544	171.153	2.03762	2.05298	1.98852	1.96595	1.98943	174.193	160.077	108.866	1.66228	pyramidal
	pyramidal	9	OOH	4.289	1.722	-1.699	-1.676	1.726	1.607	1.705	-1082.06	97.1726	171.886	2.03218	1.9983	1.97253	1.99232	2.0017	161.589	167.822	92.7889	1.84437	pyramidal
	bipyramid	5	s	4.273	1.721	-1.695	1.705	-1.725	-1.696	1.703	-1064.38	99.9477	159.559	1.96539	1.96144	1.9253	1.91038	2.05556
	bipyramid	10	OH	4.277	0.003	1.711	1.705	-1.725	1.127	1.703	-1075.23	92.3605	171.443	2.0211	1.95464	1.92239	1.89169	2.08979	169.314	100.942	166.66	1.77276	pyramidal
	bipyramid	8	O	4.268	1.72	-1.697	1.68	1.726	-1.348	1.566	-1068.59	91.0361	169.867	2.06279	2.03615	1.97934	1.97169	1.98571	171.386	108.185	160.779	1.66219	pyramidal
	bipyramid	14	OOH	4.282	1.72	1.706	-0.086	1.724	1.512	1.703	-1082.07	95.1386	168.952	1.98652	1.98703	1.95223	1.95596	2.05892	169.509	100.291	164.332	1.8125	pyramidal
	pyramidal	5	OH	4.273	1.719	-1.693	-1.638	-1.725	1.471	1.701	-1075.24	93.6133	172.405	1.99091	2.01024	1.95564	1.91359	2.05119	172.676	166.423	99.9492	1.78802	pyramidal
	bipyramid	14	O	4.287	1.72	-1.694	1.525	1.726	1.84	1.656	-1068.76	95.3953	165.491	2.07358	2.10698	2.0134	1.99945	1.99661	168.416	119.655	144.944	1.68316	bipyramid
	pyramidal	1	OOH	4.277	1.721	-1.696	1.557	-1.728	-1.514	-1.703	-1082.08	96.8404	172.475	2.01677	1.98424	1.99049	1.97882	1.98251	162.638	168.645	92.8888	1.84177	pyramidal
	bipyramid	9	OH	4.282	-1.721	1.711	1.605	-1.727	1.7	1.689	-1075.24	94.1571	172.435	2.01754	2.01456	1.97836	1.97314	2.00566	171.52	107.314	158.527	1.79492	pyramidal
	pyramidal	10	O	4.288	-1.72	1.71	1.544	-1.727	1.824	1.655	-1068.77	94.2911	166.285	2.12431	2.05853	2.00792	1.9975	1.99459	168.901	152.894	112.814	1.68509	bipyramid
	pyramidal	17	OOH	4.294	1.722	1.71	1.693	1.726	1.612	1.706	-1082.08	96.7177	171.457	2.03476	1.99626	1.97548	2.00295	1.99772	160.732	167.57	93.0347	1.84387	pyramidal
	pyramidal	13	OH	4.277	1.724	1.713	1.689	1.727	-1.442	1.655	-1075.24	93.867	173.05	1.97576	1.98272	1.97817	1.92314	2.02607	174.142	167.342	98.7857	1.78292	pyramidal
	bipyramid	0	O	4.273	1.721	1.713	-1.544	-1.727	-1.818	-1.649	-1068.8	95.6104	166.388	2.06748	2.10565	2.02338	2.01708	1.9514	171.393	116.145	148.225	1.68038	bipyramid
	pyramidal	4	OOH	4.282	1.721	1.717	-1.705	-1.726	-1.389	0.094	-1082.18	96.1147	174.245	1.97228	1.94801	2.00301	1.98368	1.99016	160.163	168.969	93.8931	1.81978	pyramidal
	pyramidal	14	OH	4.282	1.721	1.716	1.706	1.726	1.131	0.093	-1075.26	93.1857	171.05	1.95829	1.99657	1.93464	1.88904	2.10044	171.612	169.641	97.1665	1.77659	pyramidal
	bipyramid	13	O	4.277	1.721	1.708	1.701	-1.724	0.822	1.701	-1069.09	90.2472	172.199	2.03078	2.08349	1.96048	1.94888	2.01202	174.037	158.492	111.261	1.66205	pyramidal
	pyramidal	14	OOH	4.294	0.024	1.712	1.704	1.726	1.454	1.701	-1082.23	96.6285	173.145	1.98313	1.97468	1.96358	1.97016	2.0153	162.968	170.652	91.2834	1.82419	pyramidal
	pyramidal	9	OH	4.267	1.721	-1.696	1.676	1.725	-1.441	1.658	-1075.26	93.6421	173.377	1.97474	1.98615	1.97421	1.92338	2.02801	176.812	166.664	99.6744	1.78169	pyramidal
	bipyramid	17	O	4.277	1.721	1.708	1.701	1.725	0.828	1.701	-1069.09	90.461	171.744	2.0292	2.07484	1.9644	1.95264	2.01009	173.674	159.359	110.18	1.66215	pyramidal
	pyramidal	0	OOH	4.278	1.722	-1.705	-1.706	-1.726	-1.426	-0.084	-1082.24	96.5508	173.508	1.98033	1.96303	1.9777	1.96538	2.00267	163.597	170.481	91.6602	1.8225	pyramidal
	pyramidal	8	OH	4.272	1.721	-1.694	0.096	1.725	-1.186	1.703	-1075.26	94.1563	172.808	1.97791	1.99268	1.96209	1.90957	2.05179	174.346	167.622	98.2146	1.78195	pyramidal
	pyramidal	17	O	4.277	1.721	1.708	1.701	1.725	0.83	1.701	-1069.1	90.6788	171.84	2.02877	2.0729	1.96356	1.95192	2.00675	173.415	159.823	109.498	1.66242	pyramidal
	pyramidal	6	OOH	4.29	1.721	-1.699	-1.704	1.725	1.451	0.053	-1082.24	96.3427	173.496	1.97453	1.98747	1.97359	1.97415	2.00855	163.093	170.816	91.453	1.81834	pyramidal
	bipyramid	0	OH	4.269	-1.72	0.01	-1.705	-1.725	-1.171	1.701	-1075.28	92.9848	172.195	2.00222	1.95894	1.96064	1.92351	2.03443	170.775	101.523	165.424	1.77348	pyramidal
	bipyramid	5	O	4.273	1.721	1.708	-1.701	-1.725	-0.778	1.702	-1069.15	91.431	170.025	2.04758	2.01419	1.96699	1.96614	1.99259	170.632	105.736	162.829	1.65943	pyramidal
	pyramidal	8	OOH	4.277	0.024	-1.698	1.705	1.726	-1.428	1.7	-1082.27	96.3931	173.629	1.97736	1.96292	1.97551	1.96445	1.99761	164.593	170.913	91.4071	1.82248	pyramidal
	pyramidal	17	OH	4.287	1.722	1.711	1.589	1.727	1.742	1.674	-1075.33	96.1205	172.103	2.04942	2.00738	1.98717	1.99534	1.99698	169.155	155.758	107.806	1.80076	pyramidal
	pyramidal	1	O	4.273	-1.72	1.708	-1.701	-1.726	-0.797	1.701	-1069.16	91.3754	169.865	2.02501	2.02055	1.97672	1.9643	1.99211	174.918	164.225	104.398	1.66139	pyramidal
	pyramidal	12	OOH	4.279	1.722	0.013	1.706	1.726	-1.429	1.702	-1082.37	96.5139	173.296	1.97644	1.96697	1.98097	1.9616	1.99425	164.408	170.823	91.4081	1.82288	pyramidal
	pyramidal	0	OH	4.278	-1.721	1.711	-1.705	-0.003	-1.139	-1.702	-1075.33	93.619	172.066	1.95791	1.98339	1.94532	1.89754	2.07246	174.333	169.453	96.9217	1.77446	pyramidal
	pyramidal	3	O	-4.268	1.721	1.692	1.702	-1.725	0.799	1.701	-1069.18	91.2263	169.748	2.02685	2.01946	1.98284	1.96484	1.99214	174.767	164.066	104.702	1.66184	pyramidal
	bipyramid	2	OOH	4.274	-1.722	1.707	-1.703	1.725	-1.593	-1.701	-1082.47	93.1375	178.098	1.98493	1.97099	2.03254	1.99254	1.95922	173.844	130.803	135.798	1.80644	bipyramid
	pyramidal	12	OH	4.278	0.004	1.708	1.707	1.725	-1.12	1.702	-1075.33	93.5163	172.443	1.94681	1.98779	1.94359	1.89545	2.07166	174.673	169.633	96.8399	1.77149	pyramidal
	pyramidal	13	O	4.273	1.721	-1.693	1.702	1.725	0.825	1.701	-1069.19	90.582	171.544	2.02337	2.06778	1.9547	1.93857	2.02741	173.276	161.839	107.575	1.66293	pyramidal
	bipyramid	16	OOH	4.286	1.72	1.707	1.706	1.724	1.471	1.703	-1082.61	93.4758	171.319	2.01063	1.96911	1.94178	1.91672	2.04139	167.715	104.479	161.436	1.80302	pyramidal
	pyramidal	1	OH	4.273	1.721	1.712	-1.558	-1.727	-1.76	-1.665	-1075.35	96.5982	172.789	2.05127	2.00745	2.00219	2.00441	1.96891	169.421	151.015	111.692	1.79592	bipyramid
	bipyramid	11	O	4.289	-1.721	1.708	-1.696	1.726	2.004	1.703	-1069.19	99.1657	164.596	2.10515	2.09776	2.00651	1.9915	2.01837	165.744	130.249	130.581	1.68248	bipyramid
	bipyramid	8	OOH	4.274	1.722	1.706	1.704	-1.726	-1.76	1.702	-1082.77	96.965	172.063	2.00613	2.02732	1.99288	1.98928	1.96625	174.13	105.219	157.806	1.86019	pyramidal
	pyramidal	4	OH	4.273	-1.72	0.009	1.706	-1.725	-1.125	1.701	-1075.4	93.4633	171.809	1.95269	1.98662	1.94572	1.89551	2.06223	174.908	169.751	96.7672	1.77308	pyramidal
	bipyramid	1	O	4.269	-1.72	-1.693	-1.702	1.725	-0.78	1.702	-1069.23	91.5721	169.992	2.04325	2.01165	1.95887	1.95613	2.00572	170.843	104.233	164.193	1.65992	pyramidal
	bipyramid	4	OOH	4.274	-1.722	1.706	1.704	-1.726	-1.76	1.702	-1082.77	96.965	172.063	2.00613	2.02732	1.99288	1.98928	1.96625	174.13	105.219	157.806	1.86019	pyramidal
	bipyramid	12	OH	4.273	1.722	1.707	1.702	1.727	-1.973	1.701	-1075.83	98.3167	172.11	2.0477	2.02338	1.9908	2.03147	1.96101	170.604	137.112	123.5	1.78668	bipyramid
	bipyramid	3	O	4.263	1.722	-1.694	-1.705	1.726	-1.992	1.699	-1069.28	99.1661	167.391	2.07805	2.07249	2.02504	2.01588	1.95818	171.273	130.07	130.755	1.67843	bipyramid
	bipyramid	12	OOH	4.28	1.72	1.706	-1.706	1.723	1.474	1.702	-1082.79	94.694	168.505	1.99407	1.96359	1.93204	1.92934	2.09376	167.628	99.3185	165.714	1.80456	pyramidal
	bipyramid	16	OH	4.278	1.722	1.71	1.707	1.726	1.12	1.704	-1075.9	92.1319	172.892	2.03148	1.95157	1.92209	1.89303	2.08686	170.213	103.427	164.403	1.77141	pyramidal
	pyramidal	5	O	4.274	1.72	-1.692	-1.706	1.725	0.809	-1.7	-1069.3	91.0901	171.139	1.99569	2.05201	1.92682	1.9145	2.05405	172.825	166.373	102.536	1.6611	pyramidal
	bipyramid	0	OOH	4.27	-1.722	-1.693	1.705	-1.726	-1.766	1.702	-1082.81	97.7055	172.157	2.01082	2.03148	1.99032	1.98861	1.97365	173.834	106.817	155.472	1.85984	bipyramid
	bipyramid	6	OH	4.275	-1.721	1.709	1.706	-1.725	-1.098	1.702	-1075.91	92.5502	173.324	2.01634	1.94152	1.93205	1.89736	2.07639	171.565	100.952	166.436	1.76898	pyramidal
	bipyramid	9	O	4.269	1.721	-1.694	1.708	1.726	-0.765	1.702	-1069.32	91.6634	170.738	2.0347	1.98477	1.93191	1.93269	2.03076	170.719	101.243	167.091	1.65792	pyramidal
	bipyramid	10	OOH	4.271	1.72	1.706	-1.706	1.724	-1.484	1.703	-1082.85	94.9091	170.146	1.97351	1.96843	1.95046	1.94915	2.05366	171.792	99.6932	165.196	1.80448	pyramidal
	pyramidal	2	OH	-4.279	1.721	-1.712	1.705	1.726	1.136	1.703	-1076.01	93.5513	172.285	1.95529	1.9806	1.94924	1.9012	2.0658	174.956	168.934	97.5051	1.77449	pyramidal
	pyramidal	15	O	4.274	1.721	1.707	1.707	1.726	-1.048	1.702	-1069.34	93.2964	170.546	1.98482	1.98406	1.95629	1.95385	2.00425	174.75	169.402	97.29	1.68479	pyramidal
	pyramidal	16	OOH	4.294	1.722	1.71	1.705	1.726	1.449	1.704	-1082.97	96.4711	173.011	1.98299	1.97464	1.96239	1.97045	2.01507	162.903	170.575	91.4167	1.82282	pyramidal
	pyramidal	16	OH	4.282	1.721	1.71	1.706	1.726	1.147	1.703	-1076.01	93.2359	170.197	1.96077	1.99327	1.93599	1.89281	2.08774	171.378	170.138	96.6174	1.77762	pyramidal
	bipyramid	7	O	4.275	-1.72	1.709	1.706	-1.725	-1.04	1.702	-1069.34	93.1492	170.68	1.98533	1.9827	1.95062	1.9474	2.00848	175.593	168.986	97.8543	1.68435	pyramidal
	pyramidal	10	OOH	4.282	-1.721	1.71	1.706	1.726	-1.43	1.703	-1083.01	96.5348	173.621	1.97704	1.96379	1.98271	1.96704	1.99544	163.821	170.797	91.4202	1.8228	pyramidal
	pyramidal	6	OH	-4.272	1.721	1.691	1.705	1.725	1.154	1.703	-1076.04	93.5957	172.005	1.95898	1.97787	1.95499	1.90477	2.05745	174.161	169.32	97.0714	1.77621	pyramidal
	bipyramid	15	O	4.288	1.722	1.708	1.706	-1.726	1.954	1.705	-1069.35	97.818	166.13	2.11693	2.03007	1.98828	1.97511	2.0389	168.314	152.379	109.8	1.69606	bipyramid
	pyramidal	2	OOH	4.277	1.721	-1.697	1.705	-1.725	-1.43	-1.704	-1083.03	96.5217	173.521	1.97968	1.96545	1.97984	1.96518	1.99572	164.2	170.762	91.4237	1.82303	pyramidal

## Sheet: PBE-FeNi-Fe-site
		Total Spin	Adsorbate	Fe	Ni1	Ni2	Ni3	Ni4	Ni5	Ni6	Energy (eV)	ÐNi1F2Fe	ÐF2FeF3	ÐFeF3Ni4	d(Ni1-F2)	d(F2-Fe)	d(Fe-F3)	d(F3-Ni3)	d(O-Fe)
		0	s	-4.002	-1.48	-1.003	1.566	1.543	1.503	1.462	-877.137	165.717	177.046	168.736	1.91539	2.05337	2.05756	1.90844
		0	OH	3.17	-1.531	-1.494	1.516	1.534	-1.469	-1.532	-887.32	163.701	178.873	169.119	1.87802	2.13446	2.14423	1.87897	1.78254
		0	O	-2.754	0.076	-0.161	-1.415	1.507	1.487	1.218	-881.096	164.583	176.095	169.358	1.85887	2.1173	2.20723	1.82405	1.6276
		0	OOH	2.37	-1.537	1.521	-1.473	-0.115	1.527	-1.539	-890.467	154.593	168.707	155.146	1.86537	2.19288	2.2048	1.86669	1.88564
		1	s	-4.03	1.478	1.424	1.52	-1.512	1.492	0.36	-877.231	165.506	176.056	168.612	1.91311	2.05215	2.04848	1.92443
		1	OH	3.226	-1.435	1.54	1.508	-1.481	-1.416	-1.296	-887.12	170.474	179.261	159.263	1.89247	2.06566	2.21362	1.86352	1.78532
		1	O	-2.59	1.536	1.528	1.474	-1.5	-1.409	1.554	-881.481	166.191	175.535	158.989	1.86902	2.12292	2.16433	1.86387	1.62564
		1	OOH	3.168	-1.457	1.53	-1.404	-1.469	1.533	-1.388	-891.354	153.303	168.501	154.521	1.86678	2.19253	2.23095	1.86233	1.84004
		2	s	4.073	-1.431	1.519	-1.396	-1.443	1.523	-1.379	-877.254	163.206	173.841	165.5	1.90584	2.06707	2.07344	1.91178
		2	OH	3.171	-1.53	1.523	1.491	-1.51	0.062	-1.503	-886.973	169.94	178.417	156.694	1.85777	2.14546	2.17592	1.8761	1.78029
		2	O	-2.774	1.535	-0.09	1.418	1.542	-1.536	1.333	-881.422	153.607	176.004	173.08	1.8648	2.14053	2.25738	1.7984	1.62776
		2	OOH	3.06	-1.535	1.521	-1.48	-0.084	1.529	-1.531	-891.145	152.474	167.221	153.628	1.86618	2.20145	2.23418	1.86356	1.86822
		3	s	4.021	-1.509	-1.469	-1.478	1.514	-0.007	1.476	-877.277	165.758	176.514	168.6	1.8976	2.06692	2.05413	1.91947
		3	OH	3.093	1.475	1.124	-1.535	-1.543	1.515	-1.48	-886.907	162.439	179.714	167.135	1.87585	2.13702	2.15204	1.86913	1.78284
		3	O	2.763	-1.505	-1.492	1.354	-1.513	1.54	1.355	-881.652	159.211	176.413	168.315	1.84958	2.18257	2.13432	1.86577	1.62681
		3	OOH	2.941	-1.537	1.5	-1.507	1.491	1.527	-1.54	-891.201	153.189	168.336	154.366	1.87329	2.19359	2.22418	1.87072	1.83225
		4	s	-4.029	1.52	1.497	-0.592	1.496	1.435	1.564	-877.119	164.151	176.285	168.936	1.9216	2.04353	2.06404	1.91348
		4	OH	3.18	1.535	-1.465	1.495	-1.514	-1.477	1.525	-887.39	164.745	178.882	167.388	1.87848	2.1341	2.14669	1.88025	1.78226
		4	O	2.784	-1.521	1.536	-1.35	1.511	1.537	-1.326	-881.574	158.998	172.818	161.181	1.85254	2.15734	2.18957	1.85167	1.62541
		4	OOH	3.059	-1.535	1.522	-1.497	1.513	1.529	-1.532	-891.587	158.809	172.086	157.216	1.87495	2.16459	2.17814	1.87516	1.82746
		5	s	4.03	1.535	-1.468	1.491	-1.513	-1.483	1.517	-877.619	162.714	175.429	169.09	1.90915	2.0646	2.05397	1.92188
		5	OH	3.281	1.513	1.545	1.544	-1.449	-1.399	-1.239	-887.014	165.434	178.69	161.52	1.89192	2.07653	2.21862	1.85932	1.79165
		5	O	-2.685	-1.485	1.529	1.578	1.542	1.527	1.488	-881.491	168.529	176.039	161.944	1.88715	2.05499	2.14325	1.88274	1.60287
		5	OOH	3.053	-1.506	1.543	1.522	-1.513	1.545	1.518	-891.573	156.317	170.823	155.685	1.87063	2.1771	2.19785	1.87075	1.82633
		6	s	4.049	-1.447	-1.418	1.59	-1.457	1.548	1.573	-877.152	160.307	174.362	169.152	1.89757	2.10711	2.03287	1.92459
		6	OH	3.169	1.507	-0.004	1.522	-1.512	1.548	-1.458	-887.002	155.857	178.413	170.275	1.86752	2.18884	2.13056	1.87333	1.78109
		6	O	2.98	-1.505	-1.497	1.327	0.095	1.53	1.347	-881.016	161.776	175.519	166.341	1.84983	2.16353	2.13536	1.86173	1.69227
		6	OOH	3.035	1.534	-1.466	1.502	-1.509	0.049	1.519	-891.28	167.349	176.803	159.271	1.85458	2.1621	2.15284	1.8817	1.8255
		7	s	4.048	1.469	-1.494	-1.493	1.507	1.5	0.299	-877.136	163.998	175.22	167.188	1.91525	2.05603	2.06954	1.91428
		7	OH	3.13	-1.507	-1.486	1.304	1.453	1.486	1.433	-887.136	160.16	178.738	167.167	1.87066	2.15683	2.13874	1.87659	1.78147
		7	O	-0.596	1.537	1.521	1.51	-1.504	1.518	1.564	-880.957	161.198	176.413	162.343	1.92392	1.96794	2.17811	1.88695	1.60427
		7	OOH	2.957	1.476	1.515	-1.508	1.485	1.518	-1.505	-891.241	152.84	167.838	154.073	1.8693	2.19528	2.2332	1.86498	1.84837
		8	s	4.016	1.44	-1.477	1.384	1.45	-1.479	1.383	-877.363	163.633	176.28	169.071	1.90953	2.0615	2.0627	1.91423
		8	OH	3.18	1.536	-1.468	1.533	1.542	-1.472	1.53	-887.351	162.677	178.981	165.339	1.87831	2.137	2.14956	1.88292	1.78063
		8	O	0.716	1.479	1.468	1.378	-1.514	1.351	1.337	-880.856	171.02	176.686	156.588	1.94385	1.97176	2.18601	1.8843	1.6029
		8	OOH	3.028	1.536	0.068	1.5	-1.512	0.06	1.536	-890.888	161.376	174.506	161.615	1.85707	2.16851	2.18233	1.85931	1.82656
		9	s	4.05	1.534	1.544	-1.516	1.512	-1.495	1.554	-877.502	164.559	174.928	165.543	1.91119	2.04739	2.09353	1.90702
		9	OH	3.144	-0.277	-1.475	1.429	1.503	1.533	1.388	-886.752	156.682	176.282	165.295	1.86343	2.18104	2.13906	1.88143	1.77953
		9	O	2.776	1.492	1.544	-1.406	1.5	0.066	1.256	-881.359	173.009	176.706	153.75	1.82699	2.16815	2.20564	1.84924	1.62722
		9	OOH	3.587	1.506	1.531	-1.435	1.513	1.534	-1.422	-891.215	152.361	167.029	153.532	1.86367	2.20267	2.23698	1.86051	1.88343
		10	s	4.046	1.416	-1.493	0.297	1.451	1.439	1.298	-876.894	160.997	175.291	169.365	1.91969	2.04338	2.0816	1.91347
		10	OH	3.171	1.517	-1.461	0.372	1.486	1.5	1.524	-886.955	157.472	177.086	165.71	1.87063	2.17095	2.13368	1.88689	1.78001
		10	O	2.766	1.444	-1.495	1.242	1.449	1.523	1.263	-881.4	155.824	174.414	164.703	1.84824	2.1898	2.16553	1.85925	1.62577
		10	OOH	2.989	1.479	-1.489	1.257	1.479	0.967	1.402	-891.043	161.759	175.365	161.405	1.87166	2.13884	2.16631	1.87672	1.82232
		11	s	4.049	1.515	-1.465	0.37	1.485	1.485	1.515	-877.17	160.686	175.077	169.523	1.90923	2.07501	2.05449	1.92112
		11	OH	3.133	1.479	-1.475	1.374	1.484	1.515	1.401	-887.149	157.175	177.099	166.287	1.87718	2.14469	2.16711	1.86129	1.78014
		11	O	2.786	-1.501	1.539	1.366	1.539	1.543	1.366	-881.559	155.949	171.379	156.955	1.84795	2.18205	2.22794	1.84557	1.62552
		11	OOH	3.011	1.472	1.503	1.426	1.486	-1.488	1.361	-891.397	163.58	174.382	157.083	1.87688	2.13661	2.19142	1.86899	1.8203
		12	s	4.003	1.453	1.131	0.349	1.462	1.427	0.264	-876.38	161.454	175.279	168.632	1.92286	2.05207	2.06102	1.92005
		12	OH	3.188	1.536	1.545	1.525	1.542	-1.457	1.565	-887.288	164.077	177.032	159.356	1.88488	2.11047	2.19762	1.87103	1.78014
		12	O	2.796	0.199	1.541	0.748	1.473	1.53	1.369	-880.858	155.785	169.487	154.964	1.85402	2.17914	2.24938	1.84465	1.62445
		12	OOH	3.059	1.507	1.527	1.565	1.541	1.546	-1.496	-891.559	156.029	170.906	156.667	1.87339	2.17123	2.19825	1.87218	1.82694
		13	s	4.073	1.474	1.475	0.328	1.482	1.485	0.343	-876.737	160.445	173.607	167.32	1.90705	2.0744	2.06567	1.91895
		13	OH	3.166	1.447	1.468	0.811	1.457	1.469	0.807	-886.499	156.681	173.74	159.676	1.87057	2.16638	2.18	1.87185	1.77908
		13	O	2.781	1.46	1.518	1.3	1.483	1.541	0.4	-881.183	155.568	171.576	158.123	1.84701	2.18944	2.20324	1.8517	1.62751
		13	OOH	3.209	1.53	1.539	-0.843	1.499	1.529	1.566	-891.096	155.126	170.5	156.669	1.86147	2.17915	2.2025	1.86758	1.8424
		14	s	4.039	1.536	-0.708	1.566	1.542	1.547	1.456	-877.074	159.325	176.543	173.547	1.90356	2.09454	2.07156	1.88584
		14	OH	3.156	1.429	1.469	1.244	1.441	1.472	1.222	-886.794	157.563	174.47	159.47	1.87105	2.15949	2.17658	1.87383	1.77932
		14	O	2.784	1.446	1.527	1.263	1.457	1.529	1.25	-881.346	156.232	171.776	157.797	1.8497	2.1789	2.21551	1.84794	1.6245
		14	OOH	3.026	1.427	1.462	1.244	1.439	1.462	1.224	-891.058	156.108	171.558	157.609	1.87211	2.16227	2.18933	1.87243	1.82195
		15	s	4.073	1.43	1.437	1.257	1.444	1.458	1.206	-876.995	160.552	173.988	168.08	1.90805	2.07255	2.06022	1.92191
		15	OH	3.158	1.482	1.522	1.407	1.492	1.526	1.388	-887.086	156.288	173.536	159.287	1.86872	2.17351	2.18515	1.8704	1.77931
		15	O	2.784	1.535	1.539	1.403	1.542	1.541	1.393	-881.519	156.148	170.884	157.033	1.84852	2.17837	2.22423	1.84638	1.62569
		15	OOH	3.029	1.48	1.515	1.408	1.49	1.516	1.391	-891.356	155.994	170.968	156.672	1.86965	2.17602	2.19716	1.86909	1.8226
		16	s	4.073	1.483	1.497	1.407	1.493	1.509	1.384	-877.281	160.726	172.513	163.864	1.90539	2.08068	2.08018	1.91424
		16	OH	3.202	1.536	1.547	1.567	1.542	1.55	1.566	-887.208	156.778	173.69	159.558	1.87282	2.16743	2.17912	1.87444	1.78089
		16	O	2.811	1.536	1.6	1.572	1.542	1.597	1.568	-881.269	155.288	169.107	154.369	1.83185	2.21273	2.27124	1.82618	1.62785
		16	OOH	3.058	1.536	1.542	1.566	1.542	1.545	1.566	-891.491	155.346	170.517	156.461	1.8706	2.18439	2.19315	1.872	1.82643
		17	s	4.072	1.536	1.546	1.567	1.542	1.548	1.566	-877.408	160.895	171.94	162.172	1.90227	2.0902	2.09453	1.90638
		17	OH	3.617	1.536	1.587	1.594	1.542	1.587	1.599	-886.508	155.967	171.326	156.617	1.84214	2.20022	2.22763	1.84291	1.82188
		17	O	3.076	1.536	1.555	1.577	1.542	1.558	1.579	-881.163	158.004	172.453	159.438	1.85728	2.17625	2.19785	1.8586	1.73072
		17	OOH	3.614	1.536	1.54	1.567	1.542	1.542	1.566	-891.033	155.778	168.841	156.738	1.88337	2.14616	2.15705	1.88423	1.9805

## Sheet: HSE015-FeNi-Fe-site
		Total Spin	Adsorbate	Fe	Ni1	Ni2	Ni3	Ni4	Ni5	Ni6	Energy (eV)	ÐNi1F2Fe	ÐF2FeF3	ÐFeF3Ni4	d(Ni1-F2)	d(F2-Fe)	d(Fe-F3)	d(F3-Ni3)	d(O-Fe)
		0	s	-4.181	-1.269	-1.349	1.654	1.662	1.63	1.642	-986.596	165.56	177.096	169.174	1.91846	2.04887	2.06108	1.90102
		0	OH	3.414	-1.662	-1.628	1.657	1.666	-1.632	-1.656	-998.423	164.179	179.232	168.067	1.87958	2.12978	2.15243	1.87825	1.7811
		0	O	-3.202	0.004	-0.064	-1.653	1.661	1.63	1.384	-990.299	161.596	175.692	173.73	1.87257	2.09645	2.25462	1.79515	1.62866
		0	OOH	2.606	-1.662	1.65	-1.656	-0.013	1.654	-1.657	-1002.6	152.182	166.71	153.33	1.86475	2.20357	2.23717	1.86217	1.8875
		1	s	-4.192	1.658	1.635	1.657	-1.664	1.636	0.115	-987.153	165.696	176.567	168.659	1.91015	2.05921	2.04593	1.923
		1	OH	3.464	-1.459	1.644	1.637	-1.521	-1.616	-1.37	-997.521	170.481	178.744	157.763	1.89415	2.07197	2.21816	1.86235	1.78365
		1	O	-3.226	1.658	1.622	1.651	-1.659	-1.647	1.652	-991.695	164.635	176.573	162.318	1.86883	2.1145	2.13808	1.87064	1.62552
		1	OOH	3.791	-1.663	1.657	-1.636	-1.667	1.66	-1.623	-1003.17	155.675	171.221	156.875	1.86662	2.17338	2.20011	1.86812	1.83894
		2	s	4.208	-1.512	1.657	-1.573	-1.531	1.658	-1.544	-986.695	161.729	172.663	163.512	1.90619	2.07614	2.08443	1.91054
		2	OH	3.417	-1.662	1.657	1.655	-1.664	0.021	-1.655	-997.852	169.685	177.85	156.241	1.85166	2.16407	2.1598	1.87873	1.78016
		2	O	-3.211	1.662	-0.05	1.556	1.666	-1.657	1.484	-990.876	153.068	175.939	173.063	1.86475	2.14269	2.2584	1.79834	1.62769
		2	OOH	3.205	-1.662	1.653	-1.656	-0.01	1.657	-1.656	-1003.14	155.284	171.299	157.592	1.87236	2.17001	2.1916	1.87553	1.82704
		3	s	4.191	-1.659	-1.634	-1.654	1.664	0.013	1.654	-987.267	168.886	177.238	167.685	1.88478	2.07386	2.05151	1.92213
		3	OH	3.3	1.652	1.135	-1.649	-1.658	1.65	-1.644	-997.166	157.552	176.752	166.703	1.87551	2.14676	2.16395	1.85938	1.78078
		3	O	3.241	-1.659	-1.623	1.61	-1.663	1.654	1.618	-991.65	155.426	175.293	168.685	1.84684	2.20257	2.13499	1.86708	1.62575
		3	OOH	3.121	-1.663	1.649	-1.658	1.665	1.659	-1.658	-1003.06	153.589	168.921	156.237	1.87694	2.15214	2.22065	1.8668	1.83965
		4	s	-4.192	1.664	1.635	-0.866	1.651	1.628	1.659	-986.562	166.157	176.691	168.369	1.91843	2.04004	2.0647	1.91559
		4	OH	3.415	1.662	-1.63	1.657	-1.664	-1.633	1.655	-998.436	164.685	178.885	167.44	1.87768	2.13855	2.14156	1.88205	1.78178
		4	O	3.146	-1.662	1.655	-1.521	1.664	1.657	-1.494	-991.431	156.742	170.86	157.712	1.85037	2.17752	2.21763	1.84658	1.62508
		4	OOH	3.203	-1.662	1.653	-1.656	1.664	1.656	-1.656	-1003.74	156.409	171.089	156.838	1.87231	2.17713	2.18518	1.87462	1.82667
		5	s	4.193	1.662	-1.633	1.656	-1.664	-1.636	1.655	-987.813	165.175	176.357	168.878	1.91038	2.05556	2.05318	1.92073
		5	OH	3.505	1.654	1.645	1.64	-1.406	-1.619	-1.346	-997.483	169.292	178.38	157.742	1.89716	2.06949	2.22516	1.85605	1.78923
		5	O	-3.218	-1.658	1.627	1.659	1.665	1.626	1.656	-991.759	165.442	177.526	163.776	1.86615	2.12339	2.15036	1.86539	1.62576
		5	OOH	3.2	-1.659	1.653	1.657	-1.664	1.655	1.656	-1003.74	156.317	170.823	155.685	1.87063	2.1771	2.19785	1.87075	1.82633
		6	s	4.201	-1.56	-1.505	1.691	-1.618	1.654	1.762	-986.588	160.31	174.375	169.182	1.89685	2.10745	2.0326	1.92483
		6	OH	3.415	1.659	0.02	1.658	-1.664	1.657	-1.653	-997.86	155.445	177.973	170.973	1.86895	2.18487	2.14247	1.86193	1.78033
		6	O	3.155	-1.66	-1.633	1.5	0.015	1.652	1.513	-990.885	156.585	175.796	170.08	1.8433	2.19853	2.12825	1.86596	1.69631
		6	OOH	3.215	1.662	-1.633	1.655	-1.664	0.014	1.656	-1003.24	166.941	177.208	162.503	1.84653	2.17271	2.12658	1.88841	1.82589
		7	s	4.2	1.658	-1.634	-1.653	1.664	1.658	0.11	-987.116	162.213	174.851	168.397	1.91495	2.06243	2.06413	1.9122
		7	OH	3.233	-1.66	-1.632	1.456	1.71	1.547	1.579	-997.451	157.847	178.032	168.092	1.87041	2.16477	2.13555	1.87823	1.78041
		7	O	-0.16	1.662	1.635	1.655	-1.664	1.634	1.655	-990.781	161.415	176.172	161.609	1.92838	1.95521	2.18922	1.88418	1.60382
		7	OOH	3.105	1.659	1.652	-1.657	1.664	1.656	-1.656	-1003.04	154.693	170.062	156.342	1.8739	2.16364	2.21272	1.86913	1.82553
		8	s	4.05	1.632	-1.635	1.587	1.559	-1.639	1.594	-986.752	165.015	176.598	168.578	1.91024	2.05742	2.06209	1.9143
		8	OH	3.416	1.662	-1.629	1.658	1.666	-1.632	1.656	-998.432	164.438	179.185	167.379	1.87792	2.13463	2.14527	1.88158	1.78176
		8	O	0.231	1.633	1.646	1.558	-1.665	1.647	1.478	-990.129	168.474	177.671	159.33	1.94104	1.94857	2.18288	1.88312	1.60343
		8	OOH	3.209	1.662	0.016	1.656	-1.664	0.014	1.656	-1002.71	163.142	175.575	164.886	1.85402	2.15785	2.16707	1.85657	1.82723
		9	s	4.2	1.661	1.654	-1.656	1.664	-1.635	1.656	-987.781	166.268	174.386	162.334	1.9114	2.04976	2.10217	1.90571
		9	OH	3.432	-1.22	-1.628	1.654	1.666	1.657	1.646	-997.169	156.248	177.633	168.327	1.86349	2.18752	2.12448	1.88309	1.77987
		9	O	3.089	1.66	1.651	-1.644	1.656	0.024	1.559	-990.828	173.156	175.714	151.964	1.80436	2.22037	2.20178	1.85444	1.62767
		9	OOH	3.826	1.653	1.645	-1.636	1.658	1.648	-1.625	-1003.28	154.287	168.963	157.086	1.87061	2.15815	2.18392	1.8726	1.94306
		10	s	4.204	1.529	-1.641	0.101	1.595	1.602	1.548	-986.072	161.321	175.433	169.19	1.92203	2.04165	2.0819	1.91069
		10	OH	3.419	1.662	-1.628	0.118	1.662	1.66	1.656	-997.734	157.223	178.292	168.485	1.86962	2.17427	2.12295	1.88721	1.78072
		10	O	3.057	1.522	-1.62	1.389	1.527	1.637	1.411	-990.567	155.521	175.691	167.853	1.84818	2.19215	2.1474	1.86299	1.62579
		10	OOH	3.222	1.662	-1.632	1.65	1.666	0.018	1.654	-1003.15	162.903	176.497	163.607	1.86779	2.1346	2.15534	1.87973	1.82189
		11	s	4.199	1.662	-1.633	0.119	1.662	1.661	1.655	-987.113	160.692	175.078	169.518	1.90905	2.07529	2.05425	1.92124
		11	OH	3.378	1.523	-1.634	1.525	1.555	1.659	1.529	-997.478	155.523	177.51	170.352	1.86583	2.17828	2.12528	1.88341	1.78033
		11	O	3.21	-1.665	1.66	1.596	1.672	1.663	1.611	-991.57	156.02	171.371	157.039	1.84764	2.18229	2.22573	1.84591	1.62564
		11	OOH	3.101	1.687	1.575	1.573	1.57	-1.628	1.493	-1002.78	163.58	174.382	157.083	1.87688	2.13661	2.19142	1.86899	1.8203
		12	s	4.211	1.646	1.634	0.118	1.663	1.662	-0.863	-985.786	163.243	176.378	168.926	1.92742	2.04189	2.0523	1.91475
		12	OH	3.416	1.662	1.654	1.657	1.666	-1.629	1.657	-998.399	168.604	178.027	157.57	1.88967	2.09861	2.2019	1.86817	1.7805
		12	O	3.168	0.053	1.655	0.446	1.67	1.664	1.652	-990.364	155.549	170.845	156.687	1.8441	2.18948	2.22806	1.84528	1.62601
		12	OOH	3.201	1.659	1.653	1.657	1.666	1.656	-1.656	-1003.74	155.845	170.906	156.793	1.8713	2.17797	2.19177	1.87374	1.82689
		13	s	4.209	1.658	1.657	0.115	1.663	1.659	0.114	-986.438	160.644	173.239	165.552	1.90846	2.07307	2.07235	1.91855
		13	OH	3.471	1.528	1.659	1.371	1.513	1.636	0.121	-996.733	157.483	174.581	159.595	1.87368	2.15692	2.17827	1.8755	1.77933
		13	O	3.253	1.655	1.653	1.311	1.666	1.653	0.117	-990.905	155.585	171.604	158.122	1.8469	2.18953	2.20333	1.85168	1.62532
		13	OOH	3.798	1.662	1.652	-1.598	1.665	1.66	1.658	-1003.17	155.107	170.492	156.671	1.86199	2.17847	2.20281	1.86762	1.84259
		14	s	4.185	1.661	-1.199	1.658	1.665	1.655	1.645	-986.574	159.336	176.564	173.608	1.90339	2.0964	2.06914	1.88688
		14	OH	3.265	1.641	1.565	1.43	1.436	1.648	1.341	-996.381	157.563	174.47	159.47	1.87105	2.15949	2.17658	1.87383	1.77932
		14	O	3.106	1.527	1.646	1.445	1.545	1.65	1.417	-990.555	156.202	171.728	157.783	1.84967	2.17891	2.21545	1.84783	1.6257
		14	OOH	3.018	1.678	1.529	1.485	1.707	1.533	1.371	-1001.69	156.108	171.558	157.609	1.87211	2.16227	2.18933	1.87243	1.82195
		15	s	4.211	1.657	1.659	1.651	1.667	1.664	0.117	-987.045	161.304	173.88	165.893	1.91052	2.06979	2.06631	1.92186
		15	OH	3.381	1.578	1.659	1.593	1.499	1.662	1.576	-997.447	156.288	173.536	159.287	1.86872	2.17351	2.18515	1.8704	1.77931
		15	O	3.239	1.66	1.65	1.614	1.665	1.653	1.601	-991.587	156.148	170.884	157.033	1.84852	2.17837	2.22423	1.84638	1.62569
		15	OOH	3.172	1.572	1.657	1.555	1.527	1.659	1.524	-1002.78	155.986	170.972	156.68	1.8696	2.1761	2.19714	1.86906	1.82261
		16	s	4.204	1.582	1.593	1.537	1.624	1.581	1.495	-986.729	160.726	172.513	163.864	1.90539	2.08068	2.08018	1.91424
		16	OH	3.413	1.662	1.654	1.659	1.666	1.657	1.657	-998.362	156.68	173.711	159.568	1.87301	2.16748	2.17833	1.87507	1.77973
		16	O	3.104	1.659	1.712	1.682	1.664	1.708	1.717	-991.124	155.251	169.105	154.365	1.83298	2.21206	2.27139	1.82625	1.62744
		16	OOH	3.199	1.662	1.652	1.658	1.666	1.655	1.657	-1003.73	155.346	170.517	156.461	1.8706	2.18439	2.19315	1.872	1.82643
		17	s	4.207	1.661	1.655	1.658	1.666	1.656	1.657	-987.749	160.895	171.94	162.172	1.90227	2.0902	2.09453	1.90638
		17	OH	3.845	1.655	1.647	1.659	1.659	1.649	1.657	-997.367	155.97	171.333	156.623	1.84169	2.2004	2.22785	1.84244	1.8215
		17	O	3.261	1.661	1.652	1.659	1.666	1.655	1.658	-991.831	158.004	172.453	159.438	1.85728	2.17625	2.19785	1.8586	1.73072
		17	OOH	3.872	1.657	1.645	1.643	1.661	1.648	1.633	-1003.33	155.778	168.841	156.738	1.88337	2.14616	2.15705	1.88423	1.9805

## Sheet: HSE025-FeNi-Fe-site
		Total Spin	Adsorbate	Fe	Ni1	Ni2	Ni3	Ni4	Ni5	Ni6	Energy (eV)	ÐNi1F2Fe	ÐF2FeF3	ÐFeF3Ni4	d(Ni1-F2)	d(F2-Fe)	d(Fe-F3)	d(F3-Ni3)	d(O-Fe)
		0	s	-4.271	-1.721	-1.003	1.706	1.726	1.695	1.7	-1062.67	165.56	177.096	169.174	1.91846	2.04887	2.06108	1.90102
		0	OH	3.623	-1.722	-1.69	1.706	1.726	-1.695	-1.704	-1075.6	164.179	179.232	168.067	1.87958	2.12978	2.15243	1.87825	1.7811
		0	O	-3.391	-0.001	-0.023	-1.703	1.724	1.695	1.47	-1066.42	161.596	175.692	173.73	1.87257	2.09645	2.25462	1.79515	1.62866
		0	OOH	2.745	-1.722	1.706	-1.705	-0.007	1.71	-1.705	-1080.6	152.182	166.71	153.33	1.86475	2.20357	2.23717	1.86217	1.8875
		1	s	-4.273	1.721	1.697	1.705	-1.725	1.696	0.095	-1063.63	165.696	176.567	168.659	1.91015	2.05921	2.04593	1.923
		1	OH	3.975	-1.72	1.715	1.703	-1.723	-1.693	-1.587	-1074.54	170.481	178.744	157.763	1.89415	2.07197	2.21816	1.86235	1.78365
		1	O	-3.458	1.721	1.686	1.703	-1.724	-1.705	1.703	-1068.58	164.635	176.573	162.318	1.86883	2.1145	2.13808	1.87064	1.62552
		1	OOH	3.925	-1.72	1.709	-1.702	-1.724	1.711	-1.699	-1081.12	155.675	171.221	156.875	1.86662	2.17338	2.20011	1.86812	1.83894
		2	s	4.285	-1.63	1.719	-1.705	-1.724	1.716	-1.468	-1062.76	161.729	172.663	163.512	1.90619	2.07614	2.08443	1.91054
		2	OH	3.628	-1.722	1.713	1.704	-1.725	0.014	-1.703	-1074.93	169.685	177.85	156.241	1.85166	2.16407	2.1598	1.87873	1.78016
		2	O	-3.386	1.724	-0.021	1.642	1.726	-1.715	1.55	-1067.09	153.068	175.939	173.063	1.86475	2.14269	2.2584	1.79834	1.62769
		2	OOH	3.281	-1.722	1.71	-1.705	-0.004	1.713	-1.705	-1080.93	155.284	171.299	157.592	1.87236	2.17001	2.1916	1.87553	1.82704
		3	s	4.273	-1.721	-1.696	-1.704	1.725	0.01	1.703	-1063.74	168.886	177.238	167.685	1.88478	2.07386	2.05151	1.92213
		3	OH	3.627	1.722	0.929	-1.706	-1.727	1.714	-1.702	-1073.88	157.552	176.752	166.703	1.87551	2.14676	2.16395	1.85938	1.78078
		3	O	3.443	-1.72	-1.682	1.7	-1.724	1.707	1.698	-1068.49	155.426	175.293	168.685	1.84684	2.20257	2.13499	1.86708	1.62575
		3	OOH	3.251	-1.722	1.707	-1.707	1.726	1.714	-1.706	-1080.8	153.589	168.921	156.237	1.87694	2.15214	2.22065	1.8668	1.83965
		4	s	-4.275	1.722	1.694	-1.434	1.729	1.708	1.704	-1062.79	166.157	176.691	168.369	1.91843	2.04004	2.0647	1.91559
		4	OH	3.624	1.722	-1.692	1.706	-1.726	-1.695	1.704	-1075.61	164.685	178.885	167.44	1.87768	2.13855	2.14156	1.88205	1.78178
		4	O	3.368	-1.723	1.711	-1.608	1.726	1.713	-1.568	-1067.87	156.742	170.86	157.712	1.85037	2.17752	2.21763	1.84658	1.62508
		4	OOH	3.279	-1.722	1.71	-1.706	1.726	1.712	-1.705	-1081.63	156.409	171.089	156.838	1.87231	2.17713	2.18518	1.87462	1.82667
		5	s	4.273	1.721	-1.695	1.705	-1.725	-1.696	1.703	-1064.38	165.175	176.357	168.878	1.91038	2.05556	2.05318	1.92073
		5	OH	3.965	1.725	1.716	1.706	-1.724	-1.697	-1.529	-1074.56	169.292	178.38	157.742	1.89716	2.06949	2.22516	1.85605	1.78923
		5	O	-3.444	-1.721	1.688	1.706	1.726	1.687	1.704	-1068.64	165.442	177.526	163.776	1.86615	2.12339	2.15036	1.86539	1.62576
		5	OOH	3.222	-1.721	1.708	1.705	-1.725	1.709	1.704	-1081.62	156.317	170.823	155.685	1.87063	2.1771	2.19785	1.87075	1.82633
		6	s	4.279	-1.558	-1.691	1.705	-1.574	1.71	1.703	-1062.61	160.31	174.375	169.182	1.89685	2.10745	2.0326	1.92483
		6	OH	3.629	1.721	0.016	1.706	-1.725	1.712	-1.701	-1074.93	155.445	177.973	170.973	1.86895	2.18487	2.14247	1.86193	1.78033
		6	O	3.242	-1.722	-1.693	1.577	0.009	1.708	1.594	-1067.28	156.585	175.796	170.08	1.8433	2.19853	2.12825	1.86596	1.69631
		6	OOH	3.312	1.722	-1.695	1.705	-1.725	0.009	1.704	-1081.03	166.941	177.208	162.503	1.84653	2.17271	2.12658	1.88841	1.82589
		7	s	4.28	1.72	-1.694	-1.702	1.725	1.714	0.093	-1063.6	162.213	174.851	168.397	1.91495	2.06243	2.06413	1.9122
		7	OH	3.284	-1.722	-1.696	1.538	1.672	1.717	1.64	-1074.17	157.847	178.032	168.092	1.87041	2.16477	2.13555	1.87823	1.78041
		7	O	0.16	1.722	1.696	1.705	-1.726	1.694	1.704	-1067.2	161.415	176.172	161.609	1.92838	1.95521	2.18922	1.88418	1.60382
		7	OOH	3.213	1.721	1.708	-1.705	1.725	1.712	-1.704	-1080.77	154.693	170.062	156.342	1.8739	2.16364	2.21272	1.86913	1.82553
		8	s	4.275	1.634	-1.695	1.584	1.645	-1.7	1.605	-1062.75	165.015	176.598	168.578	1.91024	2.05742	2.06209	1.9143
		8	OH	3.628	1.722	-1.691	1.706	1.726	-1.694	1.704	-1075.61	164.438	179.185	167.379	1.87792	2.13463	2.14527	1.88158	1.78176
		8	O	-0.32	1.722	1.706	1.634	-1.725	1.71	1.567	-1066.43	168.474	177.671	159.33	1.94104	1.94857	2.18288	1.88312	1.60343
		8	OOH	3.229	1.722	0.011	1.705	-1.725	0.009	1.704	-1080.4	163.142	175.575	164.886	1.85402	2.15785	2.16707	1.85657	1.82723
		9	s	4.279	1.721	1.709	-1.704	1.725	-1.695	1.704	-1064.36	166.268	174.386	162.334	1.9114	2.04976	2.10217	1.90571
		9	OH	3.628	-0.98	-1.691	1.702	1.726	1.712	1.702	-1073.83	156.248	177.633	168.327	1.86349	2.18752	2.12448	1.88309	1.77987
		9	O	3.465	1.722	1.71	-1.703	1.725	0.006	1.697	-1067.49	173.156	175.714	151.964	1.80436	2.22037	2.20178	1.85444	1.62767
		9	OOH	3.971	1.71	1.695	-1.691	1.714	1.698	-1.688	-1081.22	154.287	168.963	157.086	1.87061	2.15815	2.18392	1.8726	1.94306
		10	s	4.277	1.691	-1.698	0.087	1.712	1.597	1.46	-1062.01	161.321	175.433	169.19	1.92203	2.04165	2.0819	1.91069
		10	OH	3.632	1.722	-1.691	0.094	1.726	1.717	1.704	-1074.82	157.223	178.292	168.485	1.86962	2.17427	2.12295	1.88721	1.78072
		10	O	3.027	1.721	-1.694	1.582	1.726	1.712	1.598	-1067.45	155.521	175.691	167.853	1.84818	2.19215	2.1474	1.86299	1.62579
		10	OOH	3.3	1.722	-1.693	1.699	1.726	0.011	1.702	-1080.91	162.903	176.497	163.607	1.86779	2.1346	2.15534	1.87973	1.82189
		11	s	4.279	1.721	-1.694	0.099	1.725	1.717	1.703	-1063.6	160.692	175.078	169.518	1.90905	2.07529	2.05425	1.92124
		11	OH	3.579	1.594	-1.698	1.586	1.524	1.716	1.601	-1074.18	155.523	177.51	170.352	1.86583	2.17828	2.12528	1.88341	1.78033
		11	O	3.461	-1.721	1.705	1.699	1.726	1.708	1.699	-1068.41	156.02	171.371	157.039	1.84764	2.18229	2.22573	1.84591	1.62564
		11	OOH	1.561	1.722	1.697	1.704	1.726	0.001	1.7	-1078.95	163.58	174.382	157.083	1.87688	2.13661	2.19142	1.86899	1.8203
		12	s	4.279	1.721	0.991	0.096	1.724	1.718	0.035	-1061.14	163.243	176.378	168.926	1.92742	2.04189	2.0523	1.91475
		12	OH	3.629	1.722	1.709	1.706	1.726	-1.692	1.705	-1075.58	168.604	178.027	157.57	1.88967	2.09861	2.2019	1.86817	1.7805
		12	O	3.39	0.029	1.708	0.385	1.729	1.717	1.7	-1066.63	155.549	170.845	156.687	1.8441	2.18948	2.22806	1.84528	1.62601
		12	OOH	3.275	1.722	1.709	1.706	1.726	1.712	-1.705	-1081.62	155.845	170.906	156.793	1.8713	2.17797	2.19177	1.87374	1.82689
		13	s	4.286	1.721	1.714	0.096	1.725	1.715	0.095	-1062.83	160.644	173.239	165.552	1.90846	2.07307	2.07235	1.91855
		13	OH	3.889	1.724	1.719	0.095	1.723	1.719	0.572	-1073.22	157.483	174.581	159.595	1.87368	2.15692	2.17827	1.8755	1.77933
		13	O	3.447	1.721	1.708	1.7	1.726	1.71	0.093	-1067.67	155.585	171.604	158.122	1.8469	2.18953	2.20333	1.85168	1.62532
		13	OOH	3.93	1.72	1.704	-1.69	1.724	1.712	1.703	-1081.11	155.107	170.492	156.671	1.86199	2.17847	2.20281	1.86762	1.84259
		14	s	4.278	1.722	-1.007	1.707	1.726	1.712	1.7	-1062.64	159.336	176.564	173.608	1.90339	2.0964	2.06914	1.88688
		14	OH	2.502	1.722	1.712	1.698	1.726	1.714	1.697	-1074.23	157.563	174.47	159.47	1.87105	2.15949	2.17658	1.87383	1.77932
		14	O	3.025	1.721	1.709	1.603	1.726	1.712	1.582	-1067.42	156.202	171.728	157.783	1.84967	2.17891	2.21545	1.84783	1.6257
		14	OOH	2.74	1.723	1.711	1.698	1.726	1.713	1.697	-1080.97	156.108	171.558	157.609	1.87211	2.16227	2.18933	1.87243	1.82195
		15	s	4.288	1.721	1.716	1.7	1.726	1.719	0.096	-1063.53	161.304	173.88	165.893	1.91052	2.06979	2.06631	1.92186
		15	OH	3.281	1.683	1.713	1.618	1.711	1.716	1.572	-1074.14	156.288	173.536	159.287	1.86872	2.17351	2.18515	1.8704	1.77931
		15	O	3.461	1.721	1.704	1.7	1.725	1.706	1.699	-1068.43	156.148	170.884	157.033	1.84852	2.17837	2.22423	1.84638	1.62569
		15	OOH	3.196	1.722	1.71	1.703	1.726	1.713	1.701	-1080.73	155.986	170.972	156.68	1.8696	2.1761	2.19714	1.86906	1.82261
		16	s	4.281	1.631	1.654	1.702	1.721	1.715	1.491	-1062.77	160.726	172.513	163.864	1.90539	2.08068	2.08018	1.91424
		16	OH	3.632	1.722	1.709	1.707	1.726	1.712	1.705	-1075.54	156.68	173.711	159.568	1.87301	2.16748	2.17833	1.87507	1.77973
		16	O	3.263	1.713	1.757	1.704	1.717	1.746	1.702	-1067.49	155.251	169.105	154.365	1.83298	2.21206	2.27139	1.82625	1.62744
		16	OOH	3.233	1.722	1.707	1.706	1.726	1.71	1.705	-1081.63	155.346	170.517	156.461	1.8706	2.18439	2.19315	1.872	1.82643
		17	s	4.285	1.721	1.71	1.706	1.725	1.711	1.705	-1064.33	160.895	171.94	162.172	1.90227	2.0902	2.09453	1.90638
		17	OH	3.993	1.715	1.705	1.706	1.72	1.707	1.705	-1074.45	155.97	171.333	156.623	1.84169	2.2004	2.22785	1.84244	1.8215
		17	O	3.385	1.722	1.707	1.707	1.726	1.71	1.706	-1068.75	158.004	172.453	159.438	1.85728	2.17625	2.19785	1.8586	1.73072
		17	OOH	4.037	1.723	1.709	1.701	1.727	1.712	1.693	-1081.3	155.778	168.841	156.738	1.88337	2.14616	2.15705	1.88423	1.9805
