# Supplementary material for: Spin Crossover and Exchange Effects on Oxygen Evolution Reaction Catalyzed by Bimetallic Metal Organic Frameworks
Source: ACS Catal. 2024 May 20;14(11):8652–65. doi: 10.1021/acscatal.4c01091 (PMC11165450; doi:10.1021/acscatal.4c01091)
Supplement: Supplementary file 2 — cs4c01091_si_002.zip [file cs4c01091_si_002.zip]

Archive with 296 entries (291 files):
- xyz/
- xyz/Ni-Al/
- xyz/Ni-Al/bp_0_O.xyz
- xyz/Ni-Al/bp_0_OH.xyz
- xyz/Ni-Al/bp_0_OOH.xyz
- xyz/Ni-Al/bp_0_s.xyz
- xyz/Ni-Al/bp_10_O.xyz
- xyz/Ni-Al/bp_10_OH.xyz
- xyz/Ni-Al/bp_10_OOH.xyz
- xyz/Ni-Al/bp_10_s.xyz
- xyz/Ni-Al/bp_11_O.xyz
- xyz/Ni-Al/bp_11_OH.xyz
- xyz/Ni-Al/bp_11_OOH.xyz
- xyz/Ni-Al/bp_11_s.xyz
- xyz/Ni-Al/bp_12_O.xyz
- xyz/Ni-Al/bp_12_OH.xyz
- xyz/Ni-Al/bp_12_OOH.xyz
- xyz/Ni-Al/bp_12_s.xyz
- xyz/Ni-Al/bp_1_O.xyz
- xyz/Ni-Al/bp_1_OH.xyz
- xyz/Ni-Al/bp_1_OOH.xyz
- xyz/Ni-Al/bp_1_s.xyz
- xyz/Ni-Al/bp_2_O.xyz
- xyz/Ni-Al/bp_2_OH.xyz
- xyz/Ni-Al/bp_2_OOH.xyz
- xyz/Ni-Al/bp_2_s.xyz
- xyz/Ni-Al/bp_3_O.xyz
- xyz/Ni-Al/bp_3_OH.xyz
- xyz/Ni-Al/bp_3_OOH.xyz
- xyz/Ni-Al/bp_3_s.xyz
- xyz/Ni-Al/bp_4_O.xyz
- xyz/Ni-Al/bp_4_OH.xyz
- xyz/Ni-Al/bp_4_OOH.xyz
- xyz/Ni-Al/bp_4_s.xyz
- xyz/Ni-Al/bp_5_O.xyz
- xyz/Ni-Al/bp_5_OH.xyz
- xyz/Ni-Al/bp_5_OOH.xyz
- xyz/Ni-Al/bp_5_s.xyz
- xyz/Ni-Al/bp_6_O.xyz
- xyz/Ni-Al/bp_6_OH.xyz
- xyz/Ni-Al/bp_6_OOH.xyz
- xyz/Ni-Al/bp_6_s.xyz
- xyz/Ni-Al/bp_7_O.xyz
- xyz/Ni-Al/bp_7_OH.xyz
- xyz/Ni-Al/bp_7_OOH.xyz
- xyz/Ni-Al/bp_7_s.xyz
- xyz/Ni-Al/bp_8_O.xyz
- xyz/Ni-Al/bp_8_OH.xyz
- xyz/Ni-Al/bp_8_OOH.xyz
- xyz/Ni-Al/bp_8_s.xyz
- xyz/Ni-Al/bp_9_O.xyz
- xyz/Ni-Al/bp_9_OH.xyz
- xyz/Ni-Al/bp_9_OOH.xyz
- xyz/Ni-Al/bp_9_s.xyz
- xyz/Ni-Al/p_0_O.xyz
- xyz/Ni-Al/p_0_OH.xyz
- xyz/Ni-Al/p_0_OOH.xyz
- xyz/Ni-Al/p_10_O.xyz
- xyz/Ni-Al/p_10_OH.xyz
- xyz/Ni-Al/p_10_OOH.xyz
- xyz/Ni-Al/p_11_O.xyz
- xyz/Ni-Al/p_11_OH.xyz
- xyz/Ni-Al/p_11_OOH.xyz
- xyz/Ni-Al/p_12_O.xyz
- xyz/Ni-Al/p_12_OH.xyz
- xyz/Ni-Al/p_12_OOH.xyz
- xyz/Ni-Al/p_1_O.xyz
- xyz/Ni-Al/p_1_OH.xyz
- xyz/Ni-Al/p_1_OOH.xyz
- xyz/Ni-Al/p_2_O.xyz
- xyz/Ni-Al/p_2_OH.xyz
- xyz/Ni-Al/p_2_OOH.xyz
- xyz/Ni-Al/p_3_O.xyz
- xyz/Ni-Al/p_3_OH.xyz
- xyz/Ni-Al/p_3_OOH.xyz
- xyz/Ni-Al/p_4_O.xyz
- xyz/Ni-Al/p_4_OH.xyz
- xyz/Ni-Al/p_4_OOH.xyz
- xyz/Ni-Al/p_5_O.xyz
- xyz/Ni-Al/p_5_OH.xyz
- xyz/Ni-Al/p_5_OOH.xyz
- xyz/Ni-Al/p_6_O.xyz
- xyz/Ni-Al/p_6_OH.xyz
- xyz/Ni-Al/p_6_OOH.xyz
- xyz/Ni-Al/p_7_O.xyz
- xyz/Ni-Al/p_7_OH.xyz
- xyz/Ni-Al/p_7_OOH.xyz
- xyz/Ni-Al/p_8_O.xyz
- xyz/Ni-Al/p_8_OH.xyz
- xyz/Ni-Al/p_8_OOH.xyz
- xyz/Ni-Al/p_9_O.xyz
- xyz/Ni-Al/p_9_OH.xyz
- xyz/Ni-Al/p_9_OOH.xyz
- xyz/Ni-Fe/
- xyz/Ni-Fe/Fe-site/
- xyz/Ni-Fe/Fe-site/Fe_0_O.xyz
- xyz/Ni-Fe/Fe-site/Fe_0_OH.xyz
- xyz/Ni-Fe/Fe-site/Fe_0_OOH.xyz
- xyz/Ni-Fe/Fe-site/Fe_0_s.xyz
- xyz/Ni-Fe/Fe-site/Fe_10_O.xyz
- xyz/Ni-Fe/Fe-site/Fe_10_OH.xyz
- xyz/Ni-Fe/Fe-site/Fe_10_OOH.xyz
- xyz/Ni-Fe/Fe-site/Fe_10_s.xyz
- xyz/Ni-Fe/Fe-site/Fe_11_O.xyz
- xyz/Ni-Fe/Fe-site/Fe_11_OH.xyz
- xyz/Ni-Fe/Fe-site/Fe_11_OOH.xyz
- xyz/Ni-Fe/Fe-site/Fe_11_s.xyz
- xyz/Ni-Fe/Fe-site/Fe_12_O.xyz
- xyz/Ni-Fe/Fe-site/Fe_12_OH.xyz
- xyz/Ni-Fe/Fe-site/Fe_12_OOH.xyz
- xyz/Ni-Fe/Fe-site/Fe_12_s.xyz
- xyz/Ni-Fe/Fe-site/Fe_13_O.xyz
- xyz/Ni-Fe/Fe-site/Fe_13_OH.xyz
- xyz/Ni-Fe/Fe-site/Fe_13_OOH.xyz
- xyz/Ni-Fe/Fe-site/Fe_13_s.xyz
- xyz/Ni-Fe/Fe-site/Fe_14_O.xyz
- xyz/Ni-Fe/Fe-site/Fe_14_OH.xyz
- xyz/Ni-Fe/Fe-site/Fe_14_OOH.xyz
- xyz/Ni-Fe/Fe-site/Fe_14_s.xyz
- xyz/Ni-Fe/Fe-site/Fe_15_O.xyz
- xyz/Ni-Fe/Fe-site/Fe_15_OH.xyz
- xyz/Ni-Fe/Fe-site/Fe_15_OOH.xyz
- xyz/Ni-Fe/Fe-site/Fe_15_s.xyz
- xyz/Ni-Fe/Fe-site/Fe_16_O.xyz
- xyz/Ni-Fe/Fe-site/Fe_16_OH.xyz
- xyz/Ni-Fe/Fe-site/Fe_16_OOH.xyz
- xyz/Ni-Fe/Fe-site/Fe_16_s.xyz
- xyz/Ni-Fe/Fe-site/Fe_17_O.xyz
- xyz/Ni-Fe/Fe-site/Fe_17_OH.xyz
- xyz/Ni-Fe/Fe-site/Fe_17_OOH.xyz
- xyz/Ni-Fe/Fe-site/Fe_17_s.xyz
- xyz/Ni-Fe/Fe-site/Fe_1_O.xyz
- xyz/Ni-Fe/Fe-site/Fe_1_OH.xyz
- xyz/Ni-Fe/Fe-site/Fe_1_OOH.xyz
- xyz/Ni-Fe/Fe-site/Fe_1_s.xyz
- xyz/Ni-Fe/Fe-site/Fe_2_O.xyz
- xyz/Ni-Fe/Fe-site/Fe_2_OH.xyz
- xyz/Ni-Fe/Fe-site/Fe_2_OOH.xyz
- xyz/Ni-Fe/Fe-site/Fe_2_s.xyz
- xyz/Ni-Fe/Fe-site/Fe_3_O.xyz
- xyz/Ni-Fe/Fe-site/Fe_3_OH.xyz
- xyz/Ni-Fe/Fe-site/Fe_3_OOH.xyz
- xyz/Ni-Fe/Fe-site/Fe_3_s.xyz
- xyz/Ni-Fe/Fe-site/Fe_4_O.xyz
- xyz/Ni-Fe/Fe-site/Fe_4_OH.xyz
- xyz/Ni-Fe/Fe-site/Fe_4_OOH.xyz
- xyz/Ni-Fe/Fe-site/Fe_4_s.xyz
- xyz/Ni-Fe/Fe-site/Fe_5_O.xyz
- xyz/Ni-Fe/Fe-site/Fe_5_OH.xyz
- xyz/Ni-Fe/Fe-site/Fe_5_OOH.xyz
- xyz/Ni-Fe/Fe-site/Fe_5_s.xyz
- xyz/Ni-Fe/Fe-site/Fe_6_O.xyz
- xyz/Ni-Fe/Fe-site/Fe_6_OH.xyz
- xyz/Ni-Fe/Fe-site/Fe_6_OOH.xyz
- xyz/Ni-Fe/Fe-site/Fe_6_s.xyz
- xyz/Ni-Fe/Fe-site/Fe_7_O.xyz
- xyz/Ni-Fe/Fe-site/Fe_7_OH.xyz
- xyz/Ni-Fe/Fe-site/Fe_7_OOH.xyz
- xyz/Ni-Fe/Fe-site/Fe_7_s.xyz
- xyz/Ni-Fe/Fe-site/Fe_8_O.xyz
- xyz/Ni-Fe/Fe-site/Fe_8_OH.xyz
- xyz/Ni-Fe/Fe-site/Fe_8_OOH.xyz
- xyz/Ni-Fe/Fe-site/Fe_8_s.xyz
- xyz/Ni-Fe/Fe-site/Fe_9_O.xyz
- xyz/Ni-Fe/Fe-site/Fe_9_OH.xyz
- xyz/Ni-Fe/Fe-site/Fe_9_OOH.xyz
- xyz/Ni-Fe/Fe-site/Fe_9_s.xyz
- xyz/Ni-Fe/Ni-site/
- xyz/Ni-Fe/Ni-site/bp_0_O.xyz
- xyz/Ni-Fe/Ni-site/bp_0_OH.xyz
- xyz/Ni-Fe/Ni-site/bp_0_OOH.xyz
- xyz/Ni-Fe/Ni-site/bp_0_s.xyz
- xyz/Ni-Fe/Ni-site/bp_10_O.xyz
- xyz/Ni-Fe/Ni-site/bp_10_OH.xyz
- xyz/Ni-Fe/Ni-site/bp_10_OOH.xyz
- xyz/Ni-Fe/Ni-site/bp_10_s.xyz
- xyz/Ni-Fe/Ni-site/bp_11_O.xyz
- xyz/Ni-Fe/Ni-site/bp_11_OH.xyz
- xyz/Ni-Fe/Ni-site/bp_11_OOH.xyz
- xyz/Ni-Fe/Ni-site/bp_11_s.xyz
- xyz/Ni-Fe/Ni-site/bp_12_O.xyz
- xyz/Ni-Fe/Ni-site/bp_12_OH.xyz
- xyz/Ni-Fe/Ni-site/bp_12_OOH.xyz
- xyz/Ni-Fe/Ni-site/bp_12_s.xyz
- xyz/Ni-Fe/Ni-site/bp_13_O.xyz
- xyz/Ni-Fe/Ni-site/bp_13_OH.xyz
- xyz/Ni-Fe/Ni-site/bp_13_OOH.xyz
- xyz/Ni-Fe/Ni-site/bp_13_s.xyz
- xyz/Ni-Fe/Ni-site/bp_14_O.xyz
- xyz/Ni-Fe/Ni-site/bp_14_OH.xyz
- xyz/Ni-Fe/Ni-site/bp_14_OOH.xyz
- xyz/Ni-Fe/Ni-site/bp_14_s.xyz
- xyz/Ni-Fe/Ni-site/bp_15_O.xyz
- xyz/Ni-Fe/Ni-site/bp_15_OH.xyz
- xyz/Ni-Fe/Ni-site/bp_15_OOH.xyz
- xyz/Ni-Fe/Ni-site/bp_15_s.xyz
- xyz/Ni-Fe/Ni-site/bp_16_O.xyz
- xyz/Ni-Fe/Ni-site/bp_16_OH.xyz
- xyz/Ni-Fe/Ni-site/bp_16_OOH.xyz
- xyz/Ni-Fe/Ni-site/bp_16_s.xyz
- xyz/Ni-Fe/Ni-site/bp_17_O.xyz
- xyz/Ni-Fe/Ni-site/bp_17_OH.xyz
- xyz/Ni-Fe/Ni-site/bp_17_OOH.xyz
- xyz/Ni-Fe/Ni-site/bp_17_s.xyz
- xyz/Ni-Fe/Ni-site/bp_1_O.xyz
- xyz/Ni-Fe/Ni-site/bp_1_OH.xyz
- xyz/Ni-Fe/Ni-site/bp_1_OOH.xyz
- xyz/Ni-Fe/Ni-site/bp_1_s.xyz
- xyz/Ni-Fe/Ni-site/bp_2_O.xyz
- xyz/Ni-Fe/Ni-site/bp_2_OH.xyz
- xyz/Ni-Fe/Ni-site/bp_2_OOH.xyz
- xyz/Ni-Fe/Ni-site/bp_2_s.xyz
- xyz/Ni-Fe/Ni-site/bp_3_O.xyz
- xyz/Ni-Fe/Ni-site/bp_3_OH.xyz
- xyz/Ni-Fe/Ni-site/bp_3_OOH.xyz
- xyz/Ni-Fe/Ni-site/bp_3_s.xyz
- xyz/Ni-Fe/Ni-site/bp_4_O.xyz
- xyz/Ni-Fe/Ni-site/bp_4_OH.xyz
- xyz/Ni-Fe/Ni-site/bp_4_OOH.xyz
- xyz/Ni-Fe/Ni-site/bp_4_s.xyz
- xyz/Ni-Fe/Ni-site/bp_5_O.xyz
- xyz/Ni-Fe/Ni-site/bp_5_OH.xyz
- xyz/Ni-Fe/Ni-site/bp_5_OOH.xyz
- xyz/Ni-Fe/Ni-site/bp_5_s.xyz
- xyz/Ni-Fe/Ni-site/bp_6_O.xyz
- xyz/Ni-Fe/Ni-site/bp_6_OH.xyz
- xyz/Ni-Fe/Ni-site/bp_6_OOH.xyz
- xyz/Ni-Fe/Ni-site/bp_6_s.xyz
- xyz/Ni-Fe/Ni-site/bp_7_O.xyz
- xyz/Ni-Fe/Ni-site/bp_7_OH.xyz
- xyz/Ni-Fe/Ni-site/bp_7_OOH.xyz
- xyz/Ni-Fe/Ni-site/bp_7_s.xyz
- xyz/Ni-Fe/Ni-site/bp_8_O.xyz
- xyz/Ni-Fe/Ni-site/bp_8_OH.xyz
- xyz/Ni-Fe/Ni-site/bp_8_OOH.xyz
- xyz/Ni-Fe/Ni-site/bp_8_s.xyz
- xyz/Ni-Fe/Ni-site/bp_9_O.xyz
- xyz/Ni-Fe/Ni-site/bp_9_OH.xyz
- xyz/Ni-Fe/Ni-site/bp_9_OOH.xyz
- xyz/Ni-Fe/Ni-site/bp_9_s.xyz
- xyz/Ni-Fe/Ni-site/p_0_O.xyz
- xyz/Ni-Fe/Ni-site/p_0_OH.xyz
- xyz/Ni-Fe/Ni-site/p_0_OOH.xyz
- xyz/Ni-Fe/Ni-site/p_10_O.xyz
- xyz/Ni-Fe/Ni-site/p_10_OH.xyz
- xyz/Ni-Fe/Ni-site/p_10_OOH.xyz
- xyz/Ni-Fe/Ni-site/p_11_O.xyz
- xyz/Ni-Fe/Ni-site/p_11_OH.xyz
- xyz/Ni-Fe/Ni-site/p_11_OOH.xyz
- xyz/Ni-Fe/Ni-site/p_12_O.xyz
- xyz/Ni-Fe/Ni-site/p_12_OH.xyz
- xyz/Ni-Fe/Ni-site/p_12_OOH.xyz
- xyz/Ni-Fe/Ni-site/p_13_O.xyz
- xyz/Ni-Fe/Ni-site/p_13_OH.xyz
- xyz/Ni-Fe/Ni-site/p_13_OOH.xyz
- xyz/Ni-Fe/Ni-site/p_14_O.xyz
- xyz/Ni-Fe/Ni-site/p_14_OH.xyz
- xyz/Ni-Fe/Ni-site/p_14_OOH.xyz
- xyz/Ni-Fe/Ni-site/p_15_O.xyz
- xyz/Ni-Fe/Ni-site/p_15_OH.xyz
- xyz/Ni-Fe/Ni-site/p_15_OOH.xyz
- xyz/Ni-Fe/Ni-site/p_16_O.xyz
- xyz/Ni-Fe/Ni-site/p_16_OH.xyz
- xyz/Ni-Fe/Ni-site/p_16_OOH.xyz
- xyz/Ni-Fe/Ni-site/p_17_O.xyz
- xyz/Ni-Fe/Ni-site/p_17_OH.xyz
- xyz/Ni-Fe/Ni-site/p_17_OOH.xyz
- xyz/Ni-Fe/Ni-site/p_1_O.xyz
- xyz/Ni-Fe/Ni-site/p_1_OH.xyz
- xyz/Ni-Fe/Ni-site/p_1_OOH.xyz
- xyz/Ni-Fe/Ni-site/p_2_O.xyz
- xyz/Ni-Fe/Ni-site/p_2_OH.xyz
- xyz/Ni-Fe/Ni-site/p_2_OOH.xyz
- xyz/Ni-Fe/Ni-site/p_3_O.xyz
- xyz/Ni-Fe/Ni-site/p_3_OH.xyz
- xyz/Ni-Fe/Ni-site/p_3_OOH.xyz
- xyz/Ni-Fe/Ni-site/p_4_O.xyz
- xyz/Ni-Fe/Ni-site/p_4_OH.xyz
- xyz/Ni-Fe/Ni-site/p_4_OOH.xyz
- xyz/Ni-Fe/Ni-site/p_5_O.xyz
- xyz/Ni-Fe/Ni-site/p_5_OH.xyz
- xyz/Ni-Fe/Ni-site/p_5_OOH.xyz
- xyz/Ni-Fe/Ni-site/p_6_O.xyz
- xyz/Ni-Fe/Ni-site/p_6_OH.xyz
- xyz/Ni-Fe/Ni-site/p_6_OOH.xyz
- xyz/Ni-Fe/Ni-site/p_7_O.xyz
- xyz/Ni-Fe/Ni-site/p_7_OH.xyz
- xyz/Ni-Fe/Ni-site/p_7_OOH.xyz
- xyz/Ni-Fe/Ni-site/p_8_O.xyz
- xyz/Ni-Fe/Ni-site/p_8_OH.xyz
- xyz/Ni-Fe/Ni-site/p_8_OOH.xyz
- xyz/Ni-Fe/Ni-site/p_9_O.xyz
- xyz/Ni-Fe/Ni-site/p_9_OH.xyz
- xyz/Ni-Fe/Ni-site/p_9_OOH.xyz
- xyz/NiAl_BMOF_unitcell.xyz
- xyz/NiFe-BMOF_unitcell.xyz
