# Supplementary material for: Spin Crossover and Exchange Effects on Oxygen Evolution Reaction Catalyzed by Bimetallic Metal Organic Frameworks
Source: ACS Catal. 2024 May 20;14(11):8652–65. doi: 10.1021/acscatal.4c01091 (PMC11165450; doi:10.1021/acscatal.4c01091)
Supplement: Supplementary file 2 — cs4c01091_si_002.zip [file cs4c01091_si_002.zip › xyz/Ni-Al/bp_0_O.xyz]

147
HCNOFAlNi
H          6.96253        1.77164        9.53101
H          2.31544        9.78876       14.11595
H          2.61924        1.75362       17.41096
H          4.26243       15.02009       14.95672
H          7.76771        9.46158       12.23390
H          5.88422        1.95822       16.00711
H          7.71838       14.99912        7.96938
H          1.00101        9.70813       11.09578
H          3.96755        1.68790       10.62641
H          8.94299        9.47059       15.56594
H          6.77764        7.26537       14.03677
H          7.26400        5.65405       17.41609
H          2.19427       13.50991       12.30966
H          2.68658        5.41217        9.32395
H          4.47117        7.97020       11.68933
H          7.58867       13.15074       14.12335
H          5.96093        5.71262       10.47005
H          0.96095       13.45336       15.56793
H          3.82814        5.54919       16.12645
H          8.70911       13.42058       11.28832
H          6.98337        0.05468       13.06385
H          2.76870       13.41297       17.34688
H          7.73531        5.73126       12.24643
H          6.93753       13.40567        9.51934
H          5.66837        0.20507       11.55519
H          2.17916        5.43314       14.22987
H          3.97806       13.52094       10.52929
H          8.98111        5.71293       15.55397
H          5.80093       13.19563       15.88664
H          0.97463        5.48938       11.16955
H          3.00341        7.81407       13.09774
H          2.72402        9.75769        9.26842
H          7.54068        2.06510       14.11965
H          7.14791        9.52093       17.34517
H          5.60686        7.27733       15.15580
H          2.20594        1.70391       12.42529
H          4.08282        9.70844       15.92907
H          2.05026        7.30809        8.15451
H          8.72765        1.79168       11.28917
H          6.00856        9.46205       10.44299
H          0.88727        1.67920       15.56223
H          3.10580       15.01543       13.85620
H          4.91458        7.75892       13.22021
H          5.10002        0.01414       13.05359
H          2.67285        7.57063        9.65719
H          7.07754        0.77536        7.41371
H          2.31607        7.61336       14.58703
H          7.46000       15.35224       14.59700
C          7.13320        2.66787       10.12428
C          2.42078       10.58680       14.84593
C          2.48709        2.59143       16.72114
C          7.58840       10.35206       11.62781
C          6.56412        2.80302       15.89945
C          1.65056       10.57204       10.96049
C          3.29805        2.53861       10.74859
C          8.25259       10.31789       15.65081
C          7.35554        4.83099       16.70120
C          2.33006       12.65594       11.64690
C          2.58168        4.59532       10.03143
C          7.48676       12.33700       14.83995
C          6.57625        4.83037       10.65233
C          1.65754       12.61229       15.65053
C          3.18143        4.68186       15.99173
C          8.11726       12.52451       11.09948
C          2.65400       12.59318       16.63256
C          7.56099        4.84047       11.64148
C          7.13490       12.52078       10.11431
C          2.26738        4.62267       14.95216
C          3.31325       12.66464       10.65432
C          8.29725        4.86471       15.66790
C          6.49716       12.36357       15.81145
C          1.62477        4.62406       11.03796
C          2.61351       10.59208        9.95795
C          7.48302        2.85243       14.86643
C          7.25494       10.33901       16.63057
C          2.32664        2.55446       11.75171
C          3.40052       10.55169       15.82711
C          8.11989        2.67812       11.10717
C          6.60943       10.35035       10.63296
C          1.54135        2.54995       15.69182
N          6.35455        3.74058        9.88846
N          1.55112       11.60622       14.76532
N          3.29038        3.66368       16.86697
N          8.35050       11.43798       11.86193
N          6.50935        3.79060       16.81456
N          1.51066       11.60079       11.81807
N          3.43536        3.56534        9.89073
N          8.36697       11.32519       14.76646
N          3.51284       11.56257       16.70377
N          8.33561        3.76170       11.87560
N          6.37845       11.43471        9.86766
N          1.44416        3.57031       14.81716
N          3.46610       11.62347        9.81355
N          8.35766        3.86626       14.76960
N          6.38580       11.36760       16.70889
N          1.49589        3.60309       11.90750
O          2.89139        7.64893        8.71303
O          7.69564       15.25048       13.66082
O          6.98809        0.09803        8.10438
O          2.12469        7.51067       13.63974
O          4.03831       14.72539       14.03506
O          4.24841        8.24005       12.62096
O          5.79906        0.50847       12.49593
O          5.85918        6.96367       14.25351
O          4.17892       11.55884       19.59121
F          4.75239        5.67269        8.41113
F          4.88760        5.56597       18.22126
F         -0.02305       13.48474       13.38597
F          4.95929        1.67532        8.39204
F          4.93952        1.87138       18.14208
F          0.25810        9.47852       13.28287
F          4.84982        9.45335        8.42651
F          5.00712        9.47044       18.09081
F          9.63961        1.71027       13.43012
F          5.11345       13.47853        8.23369
F          5.17203       13.49484       18.00907
F          0.15817        5.70656       13.35635
F          6.61090        7.50461        8.23710
F          6.64557        7.47991       18.20929
F          1.67183       15.45958       13.24442
F          4.92623        7.54329       10.21172
F          3.79868        7.56628       19.39497
F         -0.05151       15.35177       15.22245
F          4.49935        7.57296        6.64015
F          4.42768        7.52512       16.48959
F          9.33407       15.37134       11.64291
F          3.13164       15.19471        8.43363
F          3.30705       15.30998       18.24262
F          8.15023        7.63650       13.11910
F          4.87482       15.43908        6.49775
F          5.34838       15.48941       16.34234
F          0.53950        7.55090       11.54921
F          5.15273       15.25141       10.08213
F          6.26658       15.55482       19.14690
F          0.09299        7.63712       15.12504
Al         4.83044        7.56504        8.40258
Al         4.93904        7.60994       18.16771
Al        -0.10555       15.36404       13.40819
Al         4.90656       15.32909        8.30375
Al         5.00514       15.34804       18.05920
Al         0.19118        7.59502       13.31334
Ni         4.86957        3.66772        8.42821
Ni         4.92211        3.72162       17.95182
Ni         0.09516       11.48443       13.31220
Ni         4.93623       11.47045        8.37752
Ni         4.94257       11.48101       18.11929
Ni         0.04490        3.70127       13.36176
