# Supplementary material for: Spin Crossover and Exchange Effects on Oxygen Evolution Reaction Catalyzed by Bimetallic Metal Organic Frameworks
Source: ACS Catal. 2024 May 20;14(11):8652–65. doi: 10.1021/acscatal.4c01091 (PMC11165450; doi:10.1021/acscatal.4c01091)
Supplement: Supplementary file 2 — cs4c01091_si_002.zip [file cs4c01091_si_002.zip › xyz/Ni-Al/bp_0_OH.xyz]

148
HCNOFAlNi
H          6.96253        1.77164        9.53101
H          2.32868        9.78844       14.03449
H          2.72795        1.71059       17.37821
H          4.26243       15.02009       14.95672
H          7.76771        9.46158       12.23390
H          5.83049        1.95713       15.99771
H          7.71838       14.99912        7.96938
H          1.00101        9.70813       11.09578
H          3.96755        1.68790       10.62641
H          8.97782        9.47448       15.52207
H          6.77764        7.26537       14.03677
H          7.18468        5.66260       17.40185
H          2.19427       13.50991       12.30966
H          2.68658        5.41217        9.32395
H          4.47117        7.97020       11.68933
H          7.63677       13.18693       14.12079
H          5.96093        5.71262       10.47005
H          0.93986       13.41173       15.57818
H          3.95559        5.48782       16.06237
H          8.70911       13.42058       11.28832
H          6.98337        0.05468       13.06385
H          2.76135       13.34633       17.34716
H          7.73531        5.73126       12.24643
H          6.93753       13.40567        9.51934
H          5.66837        0.20507       11.55519
H          2.21786        5.41434       14.23785
H          3.97806       13.52094       10.52929
H          8.93666        5.70640       15.57363
H          5.88613       13.24426       15.92252
H          0.97463        5.48938       11.16955
H          3.00341        7.81407       13.09774
H          2.72402        9.75769        9.26842
H          7.54463        2.04584       14.14899
H          7.18809        9.52543       17.30757
H          5.60686        7.27733       15.15580
H          2.20594        1.70391       12.42529
H          4.11841        9.70129       15.82626
H          2.05026        7.30809        8.15451
H          8.72765        1.79168       11.28917
H          6.00856        9.46205       10.44299
H          0.93689        1.67128       15.58331
H          3.10580       15.01543       13.85620
H          4.91458        7.75892       13.22021
H          5.10002        0.01414       13.05359
H          2.67285        7.57063        9.65719
H          7.07754        0.77536        7.41371
H          2.31607        7.61336       14.58703
H          7.46000       15.35224       14.59700
H          3.82280       10.52528       19.76666
C          7.13320        2.66787       10.12428
C          2.43013       10.57391       14.77757
C          2.58897        2.55027       16.69124
C          7.58840       10.35206       11.62781
C          6.50891        2.80364       15.88892
C          1.65056       10.57204       10.96049
C          3.29805        2.53861       10.74859
C          8.29612       10.32829       15.61806
C          7.28284        4.83892       16.68867
C          2.33006       12.65594       11.64690
C          2.58168        4.59532       10.03143
C          7.54151       12.37087       14.83482
C          6.57625        4.83037       10.65233
C          1.64430       12.57453       15.63714
C          3.29254        4.63059       15.94388
C          8.11726       12.52451       11.09948
C          2.65273       12.54471       16.61006
C          7.56099        4.84047       11.64148
C          7.13490       12.52078       10.11431
C          2.32932        4.59564       14.94732
C          3.31325       12.66464       10.65432
C          8.24879        4.86129       15.67929
C          6.56822       12.40163       15.82227
C          1.62477        4.62406       11.03796
C          2.61351       10.59208        9.95795
C          7.46003        2.84202       14.88324
C          7.30429       10.35253       16.60351
C          2.32664        2.55446       11.75171
C          3.42303       10.53755       15.74679
C          8.11989        2.67812       11.10717
C          6.60943       10.35035       10.63296
C          1.60614        2.53193       15.69638
N          6.35455        3.74058        9.88846
N          1.54323       11.58308       14.73343
N          3.41907        3.60588       16.80573
N          8.35050       11.43798       11.86193
N          6.42500        3.80613       16.78323
N          1.51066       11.60079       11.81807
N          3.43536        3.56534        9.89073
N          8.40372       11.34399       14.74026
N          3.53093       11.52746       16.64652
N          8.33561        3.76170       11.87560
N          6.37845       11.43471        9.86766
N          1.48770        3.55571       14.83083
N          3.46610       11.62347        9.81355
N          8.33045        3.85958       14.78868
N          6.44569       11.39013       16.70092
N          1.49589        3.60309       11.90750
O          2.89139        7.64893        8.71303
O          7.69564       15.25048       13.66082
O          6.98809        0.09803        8.10438
O          2.12469        7.51067       13.63974
O          4.03831       14.72539       14.03506
O          4.24841        8.24005       12.62096
O          5.79906        0.50847       12.49593
O          5.85918        6.96367       14.25351
O          4.03513       11.45864       19.53881
F          4.75239        5.67269        8.41113
F          4.86507        5.62049       18.39983
F         -0.02305       13.48474       13.38597
F          4.95929        1.67532        8.39204
F          4.98410        1.77537       18.29417
F          0.25810        9.47852       13.28287
F          4.84982        9.45335        8.42651
F          5.06246        9.48986       18.05208
F          9.63961        1.71027       13.43012
F          5.11345       13.47853        8.23369
F          5.10709       13.42058       18.01648
F          0.15817        5.70656       13.35635
F          6.61090        7.50461        8.23710
F          6.67145        7.49451       18.24347
F          1.67183       15.45958       13.24442
F          4.92623        7.54329       10.21172
F          3.84520        7.75333       19.47558
F         -0.05151       15.35177       15.22245
F          4.49935        7.57296        6.64015
F          4.44146        7.48224       16.55139
F          9.33407       15.37134       11.64291
F          3.13164       15.19471        8.43363
F          3.28296       15.26539       18.23179
F          8.15023        7.63650       13.11910
F          4.87482       15.43908        6.49775
F          5.35301       15.45865       16.38962
F          0.53950        7.55090       11.54921
F          5.15273       15.25141       10.08213
F          6.27248       15.38781       19.20045
F          0.09299        7.63712       15.12504
Al         4.83044        7.56504        8.40258
Al         4.95770        7.53987       18.22838
Al        -0.10555       15.36404       13.40819
Al         4.90656       15.32909        8.30375
Al         4.99224       15.31697       18.11132
Al         0.19118        7.59502       13.31334
Ni         4.86957        3.66772        8.42821
Ni         4.93474        3.68744       18.05094
Ni         0.09516       11.48443       13.31220
Ni         4.93623       11.47045        8.37752
Ni         4.98043       11.43347       18.02929
Ni         0.04490        3.70127       13.36176
