# Supplementary material for: Spin Crossover and Exchange Effects on Oxygen Evolution Reaction Catalyzed by Bimetallic Metal Organic Frameworks
Source: ACS Catal. 2024 May 20;14(11):8652–65. doi: 10.1021/acscatal.4c01091 (PMC11165450; doi:10.1021/acscatal.4c01091)
Supplement: Supplementary file 2 — cs4c01091_si_002.zip [file cs4c01091_si_002.zip › xyz/Ni-Al/bp_0_OOH.xyz]

149
HCNOFAlNi
H          6.96253        1.77164        9.53101
H          2.37663        9.82014       14.02680
H          2.72034        1.72426       17.33719
H          4.26243       15.02009       14.95672
H          7.76771        9.46158       12.23390
H          5.81528        1.98478       15.95072
H          7.71838       14.99912        7.96938
H          1.00101        9.70813       11.09578
H          3.96755        1.68790       10.62641
H          8.94350        9.45584       15.53233
H          6.77764        7.26537       14.03677
H          7.14547        5.70889       17.32893
H          2.19427       13.50991       12.30966
H          2.68658        5.41217        9.32395
H          4.47117        7.97020       11.68933
H          7.65320       13.18942       14.16009
H          5.96093        5.71262       10.47005
H          0.93126       13.41515       15.56878
H          3.92812        5.51346       16.02135
H          8.70911       13.42058       11.28832
H          6.98337        0.05468       13.06385
H          2.73986       13.37879       17.33349
H          7.73531        5.73126       12.24643
H          6.93753       13.40567        9.51934
H          5.66837        0.20507       11.55519
H          2.18536        5.43609       14.20424
H          3.97806       13.52094       10.52929
H          8.94237        5.72334       15.53603
H          5.90090       13.26011       15.96838
H          0.97463        5.48938       11.16955
H          3.00341        7.81407       13.09774
H          2.72402        9.75769        9.26842
H          7.56168        2.04382       14.13076
H          7.14615        9.51036       17.31925
H          5.60686        7.27733       15.15580
H          2.20594        1.70391       12.42529
H          4.13981        9.74122       15.83708
H          2.05026        7.30809        8.15451
H          8.72765        1.79168       11.28917
H          6.00856        9.46205       10.44299
H          0.91742        1.68355       15.55597
H          3.10580       15.01543       13.85620
H          4.91458        7.75892       13.22021
H          5.10002        0.01414       13.05359
H          2.67285        7.57063        9.65719
H          7.07754        0.77536        7.41371
H          2.31607        7.61336       14.58703
H          7.46000       15.35224       14.59700
H          6.43984       10.75303       21.10927
C          7.13320        2.66787       10.12428
C          2.45911       10.60249       14.77586
C          2.57853        2.56502       16.64965
C          7.58840       10.35206       11.62781
C          6.49525        2.83083       15.83993
C          1.65056       10.57204       10.96049
C          3.29805        2.53861       10.74859
C          8.27033       10.31524       15.63572
C          7.25907        4.87713       16.62630
C          2.33006       12.65594       11.64690
C          2.58168        4.59532       10.03143
C          7.54549       12.37149       14.86985
C          6.57625        4.83037       10.65233
C          1.64420       12.58696       15.63173
C          3.27174        4.65001       15.90059
C          8.11726       12.52451       11.09948
C          2.64319       12.56801       16.60836
C          7.56099        4.84047       11.64148
C          7.13490       12.52078       10.11431
C          2.30278        4.61521       14.91029
C          3.31325       12.66464       10.65432
C          8.24863        4.88195       15.63828
C          6.57322       12.40971       15.85901
C          1.62477        4.62406       11.03796
C          2.61351       10.59208        9.95795
C          7.46551        2.85010       14.85248
C          7.27818       10.34274       16.62288
C          2.32664        2.55446       11.75171
C          3.43806       10.57018       15.75676
C          8.11989        2.67812       11.10717
C          6.60943       10.35035       10.63296
C          1.58646        2.54529       15.66363
N          6.35455        3.74058        9.88846
N          1.55723       11.59752       14.72488
N          3.40677        3.62251       16.75788
N          8.35050       11.43798       11.86193
N          6.39976        3.84590       16.71801
N          1.51066       11.60079       11.81807
N          3.43536        3.56534        9.89073
N          8.39541       11.33591       14.76646
N          3.53072       11.55465       16.67101
N          8.33561        3.76170       11.87560
N          6.37845       11.43471        9.86766
N          1.46313        3.57264       14.80263
N          3.46610       11.62347        9.81355
N          8.34249        3.86346       14.76646
N          6.43886       11.39246       16.72769
N          1.49589        3.60309       11.90750
O          2.89139        7.64893        8.71303
O          7.69564       15.25048       13.66082
O          6.98809        0.09803        8.10438
O          2.12469        7.51067       13.63974
O          4.03831       14.72539       14.03506
O          4.24841        8.24005       12.62096
O          5.79906        0.50847       12.49593
O          5.85918        6.96367       14.25351
O          5.45421       11.61632       19.78688
O          5.73379       10.44419       20.49635
F          4.75239        5.67269        8.41113
F          4.89157        5.61801       18.37733
F         -0.02305       13.48474       13.38597
F          4.95929        1.67532        8.39204
F          5.00519        1.84139       18.27879
F          0.25810        9.47852       13.28287
F          4.84982        9.45335        8.42651
F          4.85420        9.46578       17.99398
F          9.63961        1.71027       13.43012
F          5.11345       13.47853        8.23369
F          4.92599       13.51985       18.01648
F          0.15817        5.70656       13.35635
F          6.61090        7.50461        8.23710
F          6.60061        7.56256       18.23948
F          1.67183       15.45958       13.24442
F          4.92623        7.54329       10.21172
F          3.74056        7.63914       19.43342
F         -0.05151       15.35177       15.22245
F          4.49935        7.57296        6.64015
F          4.40792        7.42678       16.50696
F          9.33407       15.37134       11.64291
F          3.13164       15.19471        8.43363
F          3.20746       15.43022       18.26255
F          8.15023        7.63650       13.11910
F          4.87482       15.43908        6.49775
F          5.30448       15.52561       16.40130
F          0.53950        7.55090       11.54921
F          5.15273       15.25141       10.08213
F          6.16853       15.40847       19.24943
F          0.09299        7.63712       15.12504
Al         4.83044        7.56504        8.40258
Al         4.88112        7.60776       18.19619
Al        -0.10555       15.36404       13.40819
Al         4.90656       15.32909        8.30375
Al         4.91913       15.38983       18.11958
Al         0.19118        7.59502       13.31334
Ni         4.86957        3.66772        8.42821
Ni         4.92197        3.73840       18.00138
Ni         0.09516       11.48443       13.31220
Ni         4.93623       11.47045        8.37752
Ni         4.95123       11.48163       18.05720
Ni         0.04490        3.70127       13.36176
