# Supplementary material for: Spin Crossover and Exchange Effects on Oxygen Evolution Reaction Catalyzed by Bimetallic Metal Organic Frameworks
Source: ACS Catal. 2024 May 20;14(11):8652–65. doi: 10.1021/acscatal.4c01091 (PMC11165450; doi:10.1021/acscatal.4c01091)
Supplement: Supplementary file 2 — cs4c01091_si_002.zip [file cs4c01091_si_002.zip › xyz/Ni-Al/bp_0_s.xyz]

146
HCNOFAlNi
H          6.96253        1.77164        9.53101
H          2.31189        9.79435       14.11367
H          2.70213        1.74942       17.38106
H          4.26243       15.02009       14.95672
H          7.76771        9.46158       12.23390
H          5.84049        1.94890       16.00341
H          7.71838       14.99912        7.96938
H          1.00101        9.70813       11.09578
H          3.96755        1.68790       10.62641
H          8.94335        9.43735       15.52122
H          6.77764        7.26537       14.03677
H          7.16114        5.67285       17.37479
H          2.19427       13.50991       12.30966
H          2.68658        5.41217        9.32395
H          4.47117        7.97020       11.68933
H          7.65571       13.18010       14.17462
H          5.96093        5.71262       10.47005
H          0.93941       13.45600       15.55825
H          3.89819        5.54282       16.09256
H          8.70911       13.42058       11.28832
H          6.98337        0.05468       13.06385
H          2.71861       13.40707       17.36824
H          7.73531        5.73126       12.24643
H          6.93753       13.40567        9.51934
H          5.66837        0.20507       11.55519
H          2.18507        5.44805       14.23785
H          3.97806       13.52094       10.52929
H          8.92501        5.71510       15.55084
H          5.92050       13.25653       16.00540
H          0.97463        5.48938       11.16955
H          3.00341        7.81407       13.09774
H          2.72402        9.75769        9.26842
H          7.55824        2.03558       14.14927
H          7.16034        9.48830       17.33093
H          5.60686        7.27733       15.15580
H          2.20594        1.70391       12.42529
H          4.03603        9.69104       15.96980
H          2.05026        7.30809        8.15451
H          8.72765        1.79168       11.28917
H          6.00856        9.46205       10.44299
H          0.93559        1.68713       15.56480
H          3.10580       15.01543       13.85620
H          4.91458        7.75892       13.22021
H          5.10002        0.01414       13.05359
H          2.67285        7.57063        9.65719
H          7.07754        0.77536        7.41371
H          2.31607        7.61336       14.58703
H          7.46000       15.35224       14.59700
C          7.13320        2.66787       10.12428
C          2.40647       10.58587       14.85248
C          2.56639        2.58537       16.69010
C          7.58840       10.35206       11.62781
C          6.51441        2.79759       15.88521
C          1.65056       10.57204       10.96049
C          3.29805        2.53861       10.74859
C          8.27164       10.29676       15.63714
C          7.26885        4.84762       16.66589
C          2.33006       12.65594       11.64690
C          2.58168        4.59532       10.03143
C          7.54635       12.36124       14.88409
C          6.57625        4.83037       10.65233
C          1.63154       12.61244       15.65423
C          3.24903        4.67766       15.95841
C          8.11726       12.52451       11.09948
C          2.60702       12.58712       16.65336
C          7.56099        4.84047       11.64148
C          7.13490       12.52078       10.11431
C          2.30012        4.63043       14.94817
C          3.31325       12.66464       10.65432
C          8.23949        4.86766       15.66078
C          6.58526       12.40101       15.88208
C          1.62477        4.62406       11.03796
C          2.61351       10.59208        9.95795
C          7.46524        2.83549       14.87925
C          7.29131       10.31959       16.63285
C          2.32664        2.55446       11.75171
C          3.36109       10.54004       15.85502
C          8.11989        2.67812       11.10717
C          6.60943       10.35035       10.63296
C          1.59535        2.55446       15.68527
N          6.35455        3.74058        9.88846
N          1.54117       11.60918       14.76248
N          3.38475        3.64876       16.81456
N          8.35050       11.43798       11.86193
N          6.41992        3.80846       16.76899
N          1.51066       11.60079       11.81807
N          3.43536        3.56534        9.89073
N          8.38969       11.32162       14.77216
N          3.45882       11.54734       16.74279
N          8.33561        3.76170       11.87560
N          6.37845       11.43471        9.86766
N          1.47799        3.57637       14.81858
N          3.46610       11.62347        9.81355
N          8.32763        3.85958       14.77814
N          6.46080       11.37615       16.74478
N          1.49589        3.60309       11.90750
O          2.89139        7.64893        8.71303
O          7.69564       15.25048       13.66082
O          6.98809        0.09803        8.10438
O          2.12469        7.51067       13.63974
O          4.03831       14.72539       14.03506
O          4.24841        8.24005       12.62096
O          5.79906        0.50847       12.49593
O          5.85918        6.96367       14.25351
F          4.75239        5.67269        8.41113
F          4.90804        5.65234       18.33490
F         -0.02305       13.48474       13.38597
F          4.95929        1.67532        8.39204
F          4.95984        1.78982       18.26426
F          0.25810        9.47852       13.28287
F          4.84982        9.45335        8.42651
F          4.95919        9.57235       18.33860
F          9.63961        1.71027       13.43012
F          5.11345       13.47853        8.23369
F          4.97115       13.39961       18.26797
F          0.15817        5.70656       13.35635
F          6.61090        7.50461        8.23710
F          6.63398        7.58990       18.30613
F          1.67183       15.45958       13.24442
F          4.92623        7.54329       10.21172
F          3.74233        7.62578       19.48042
F         -0.05151       15.35177       15.22245
F          4.49935        7.57296        6.64015
F          4.45078        7.61957       16.59070
F          9.33407       15.37134       11.64291
F          3.13164       15.19471        8.43363
F          3.20977       15.31184       18.33461
F          8.15023        7.63650       13.11910
F          4.87482       15.43908        6.49775
F          5.29294       15.37212       16.48304
F          0.53950        7.55090       11.54921
F          5.15273       15.25141       10.08213
F          6.17418       15.40816       19.31152
F          0.09299        7.63712       15.12504
Al         4.83044        7.56504        8.40258
Al         4.91982        7.60155       18.28078
Al        -0.10555       15.36404       13.40819
Al         4.90656       15.32909        8.30375
Al         4.91473       15.37927       18.19733
Al         0.19118        7.59502       13.31334
Ni         4.86957        3.66772        8.42821
Ni         4.92235        3.72722       18.02958
Ni         0.09516       11.48443       13.31220
Ni         4.93623       11.47045        8.37752
Ni         4.95904       11.47868       18.00252
Ni         0.04490        3.70127       13.36176
