# Supplementary material for: Spin Crossover and Exchange Effects on Oxygen Evolution Reaction Catalyzed by Bimetallic Metal Organic Frameworks
Source: ACS Catal. 2024 May 20;14(11):8652–65. doi: 10.1021/acscatal.4c01091 (PMC11165450; doi:10.1021/acscatal.4c01091)
Supplement: Supplementary file 2 — cs4c01091_si_002.zip [file cs4c01091_si_002.zip › xyz/Ni-Al/bp_10_O.xyz]

147
HCNOFAlNi
H          6.96253        1.77164        9.53101
H          2.34660        9.81284       14.07294
H          2.51705        1.82213       17.49811
H          4.26243       15.02009       14.95672
H          7.76771        9.46158       12.23390
H          6.04811        1.85693       16.12189
H          7.71838       14.99912        7.96938
H          1.00101        9.70813       11.09578
H          3.96755        1.68790       10.62641
H          9.00549        9.47168       15.52321
H          6.77764        7.26537       14.03677
H          7.32102        5.62189       17.47049
H          2.19427       13.50991       12.30966
H          2.68658        5.41217        9.32395
H          4.47117        7.97020       11.68933
H          7.61877       13.16021       14.10826
H          5.96093        5.71262       10.47005
H          0.87405       13.42245       15.56679
H          3.63210        5.66586       16.24009
H          8.70911       13.42058       11.28832
H          6.98337        0.05468       13.06385
H          2.63186       13.38190       17.37536
H          7.73531        5.73126       12.24643
H          6.93753       13.40567        9.51934
H          5.66837        0.20507       11.55519
H          2.09417        5.46794       14.28228
H          3.97806       13.52094       10.52929
H          8.98571        5.72210       15.57590
H          5.87119       13.20045       15.90914
H          0.97463        5.48938       11.16955
H          3.00341        7.81407       13.09774
H          2.72402        9.75769        9.26842
H          7.62807        2.02113       14.19342
H          7.23855        9.52124       17.32723
H          5.60686        7.27733       15.15580
H          2.20594        1.70391       12.42529
H          4.06648        9.74231       15.91683
H          2.05026        7.30809        8.15451
H          8.72765        1.79168       11.28917
H          6.00856        9.46205       10.44299
H          0.86423        1.68651       15.59698
H          3.10580       15.01543       13.85620
H          4.91458        7.75892       13.22021
H          5.10002        0.01414       13.05359
H          2.67285        7.57063        9.65719
H          7.07754        0.77536        7.41371
H          2.31607        7.61336       14.58703
H          7.46000       15.35224       14.59700
C          7.13320        2.66787       10.12428
C          2.41221       10.59938       14.81972
C          2.38140        2.65963       16.81000
C          7.58840       10.35206       11.62781
C          6.69677        2.72317       16.00341
C          1.65056       10.57204       10.96049
C          3.29805        2.53861       10.74859
C          8.31780       10.31975       15.62005
C          7.42723        4.79045       16.76928
C          2.33006       12.65594       11.64690
C          2.58168        4.59532       10.03143
C          7.53391       12.34617       14.82570
C          6.57625        4.83037       10.65233
C          1.58070       12.59038       15.64882
C          3.02306        4.77460       16.09626
C          8.11726       12.52451       11.09948
C          2.55714       12.56630       16.65165
C          7.56099        4.84047       11.64148
C          7.13490       12.52078       10.11431
C          2.16829        4.66803       15.01539
C          3.31325       12.66464       10.65432
C          8.33465        4.85088       15.70663
C          6.56645       12.36729       15.82141
C          1.62477        4.62406       11.03796
C          2.61351       10.59208        9.95795
C          7.57256        2.80753       14.93963
C          7.33394       10.34616       16.61718
C          2.32664        2.55446       11.75171
C          3.36783       10.57297       15.82711
C          8.11989        2.67812       11.10717
C          6.60943       10.35035       10.63296
C          1.48357        2.57978       15.74081
N          6.35455        3.74058        9.88846
N          1.51818       11.59830       14.74311
N          3.16067        3.75238       16.96921
N          8.35050       11.43798       11.86193
N          6.60594        3.72753       16.90314
N          1.51066       11.60079       11.81807
N          3.43536        3.56534        9.89073
N          8.41044       11.33249       14.73912
N          3.44258       11.55806       16.73852
N          8.33561        3.76170       11.87560
N          6.37845       11.43471        9.86766
N          1.40486        3.57839       14.83881
N          3.46610       11.62347        9.81355
N          8.39051        3.86144       14.79608
N          6.46774       11.37164       16.71772
N          1.49589        3.60309       11.90750
O          2.89139        7.64893        8.71303
O          7.69564       15.25048       13.66082
O          6.98809        0.09803        8.10438
O          2.12469        7.51067       13.63974
O          4.03831       14.72539       14.03506
O          4.24841        8.24005       12.62096
O          5.79906        0.50847       12.49593
O          5.85918        6.96367       14.25351
O          4.96559       11.54936       19.87859
F          4.75239        5.67269        8.41113
F          4.98926        5.53909       17.93616
F         -0.02305       13.48474       13.38597
F          4.95929        1.67532        8.39204
F          4.80982        1.94703       17.89514
F          0.25810        9.47852       13.28287
F          4.84982        9.45335        8.42651
F          4.90835        9.43890       18.02872
F          9.63961        1.71027       13.43012
F          5.11345       13.47853        8.23369
F          5.02976       13.55854       17.91622
F          0.15817        5.70656       13.35635
F          6.61090        7.50461        8.23710
F          6.64035        7.51144       18.05863
F          1.67183       15.45958       13.24442
F          4.92623        7.54329       10.21172
F          3.82263        7.39477       19.27792
F         -0.05151       15.35177       15.22245
F          4.49935        7.57296        6.64015
F          4.36007        7.55448       16.38506
F          9.33407       15.37134       11.64291
F          3.13164       15.19471        8.43363
F          3.19781       15.39496       18.14151
F          8.15023        7.63650       13.11910
F          4.87482       15.43908        6.49775
F          5.43925       -0.03713       16.26373
F          0.53950        7.55090       11.54921
F          5.15273       15.25141       10.08213
F          6.10719       15.67754       19.06943
F          0.09299        7.63712       15.12504
Al         4.83044        7.56504        8.40258
Al         4.93107        7.64505       18.04724
Al        -0.10555       15.36404       13.40819
Al         4.90656       15.32909        8.30375
Al         4.89504       15.34509       17.96350
Al         0.19118        7.59502       13.31334
Ni         4.86957        3.66772        8.42821
Ni         4.90062        3.74291       17.72397
Ni         0.09516       11.48443       13.31220
Ni         4.93623       11.47045        8.37752
Ni         4.96524       11.49484       18.21100
Ni         0.04490        3.70127       13.36176
