# Supplementary material for: Spin Crossover and Exchange Effects on Oxygen Evolution Reaction Catalyzed by Bimetallic Metal Organic Frameworks
Source: ACS Catal. 2024 May 20;14(11):8652–65. doi: 10.1021/acscatal.4c01091 (PMC11165450; doi:10.1021/acscatal.4c01091)
Supplement: Supplementary file 2 — cs4c01091_si_002.zip [file cs4c01091_si_002.zip › xyz/Ni-Al/bp_10_OH.xyz]

148
HCNOFAlNi
H          6.96253        1.77164        9.53101
H          2.36225        9.81579       14.06497
H          2.66912        1.72597       17.37906
H          4.26243       15.02009       14.95672
H          7.76771        9.46158       12.23390
H          5.85726        1.94579       16.00825
H          7.71838       14.99912        7.96938
H          1.00101        9.70813       11.09578
H          3.96755        1.68790       10.62641
H          8.92589        9.44170       15.51695
H          6.77764        7.26537       14.03677
H          7.18767        5.66695       17.37935
H          2.19427       13.50991       12.30966
H          2.68658        5.41217        9.32395
H          4.47117        7.97020       11.68933
H          7.66301       13.19346       14.16892
H          5.96093        5.71262       10.47005
H          0.93810       13.43721       15.56708
H          3.94759        5.47695       16.03673
H          8.70911       13.42058       11.28832
H          6.98337        0.05468       13.06385
H          2.74032       13.40753       17.34004
H          7.73531        5.73126       12.24643
H          6.93753       13.40567        9.51934
H          5.66837        0.20507       11.55519
H          2.21493        5.41574       14.20994
H          3.97806       13.52094       10.52929
H          8.94441        5.71153       15.54885
H          5.87716       13.24504       15.95100
H          0.97463        5.48938       11.16955
H          3.00341        7.81407       13.09774
H          2.72402        9.75769        9.26842
H          7.55950        2.03729       14.14386
H          7.09770        9.48007       17.28166
H          5.60686        7.27733       15.15580
H          2.20594        1.70391       12.42529
H          4.12700        9.74759       15.87126
H          2.05026        7.30809        8.15451
H          8.72765        1.79168       11.28917
H          6.00856        9.46205       10.44299
H          0.89451        1.68635       15.57078
H          3.10580       15.01543       13.85620
H          4.91458        7.75892       13.22021
H          5.10002        0.01414       13.05359
H          2.67285        7.57063        9.65719
H          7.07754        0.77536        7.41371
H          2.31607        7.61336       14.58703
H          7.46000       15.35224       14.59700
H          5.91856       10.48365       19.81451
C          7.13320        2.66787       10.12428
C          2.44895       10.60715       14.80463
C          2.54770        2.56036       16.68212
C          7.58840       10.35206       11.62781
C          6.53107        2.79557       15.89034
C          1.65056       10.57204       10.96049
C          3.29805        2.53861       10.74859
C          8.24942       10.29909       15.61920
C          7.29187        4.84265       16.67016
C          2.33006       12.65594       11.64690
C          2.58168        4.59532       10.03143
C          7.53959       12.36714       14.86700
C          6.57625        4.83037       10.65233
C          1.64669       12.60498       15.63714
C          3.27612        4.62655       15.92309
C          8.11726       12.52451       11.09948
C          2.64435       12.59380       16.61718
C          7.56099        4.84047       11.64148
C          7.13490       12.52078       10.11431
C          2.31762        4.59797       14.92254
C          3.31325       12.66464       10.65432
C          8.25821        4.86502       15.66192
C          6.54833       12.39370       15.83907
C          1.62477        4.62406       11.03796
C          2.61351       10.59208        9.95795
C          7.47460        2.83378       14.87811
C          7.23975       10.31524       16.59013
C          2.32664        2.55446       11.75171
C          3.43087       10.58012       15.78268
C          8.11989        2.67812       11.10717
C          6.60943       10.35035       10.63296
C          1.56974        2.54265       15.68385
N          6.35455        3.74058        9.88846
N          1.55510       11.60747       14.74083
N          3.38847        3.60868       16.79690
N          8.35050       11.43798       11.86193
N          6.44295        3.80241       16.78067
N          1.51066       11.60079       11.81807
N          3.43536        3.56534        9.89073
N          8.38757       11.33063       14.76618
N          3.52500       11.57609       16.68298
N          8.33561        3.76170       11.87560
N          6.37845       11.43471        9.86766
N          1.46395        3.56643       14.81488
N          3.46610       11.62347        9.81355
N          8.34276        3.85398       14.77985
N          6.40152       11.36201       16.68298
N          1.49589        3.60309       11.90750
O          2.89139        7.64893        8.71303
O          7.69564       15.25048       13.66082
O          6.98809        0.09803        8.10438
O          2.12469        7.51067       13.63974
O          4.03831       14.72539       14.03506
O          4.24841        8.24005       12.62096
O          5.79906        0.50847       12.49593
O          5.85918        6.96367       14.25351
O          5.83249       11.42788       19.55732
F          4.75239        5.67269        8.41113
F          4.89795        5.63572       18.33319
F         -0.02305       13.48474       13.38597
F          4.95929        1.67532        8.39204
F          4.97777        1.77537       18.31923
F          0.25810        9.47852       13.28287
F          4.84982        9.45335        8.42651
F          4.70412        9.58120       18.11189
F          9.63961        1.71027       13.43012
F          5.11345       13.47853        8.23369
F          4.88452       13.39650       18.07771
F          0.15817        5.70656       13.35635
F          6.61090        7.50461        8.23710
F          6.51981        7.68326       18.29388
F          1.67183       15.45958       13.24442
F          4.92623        7.54329       10.21172
F          3.67711        7.63588       19.44055
F         -0.05151       15.35177       15.22245
F          4.49935        7.57296        6.64015
F          4.36890        7.50911       16.52975
F          9.33407       15.37134       11.64291
F          3.13164       15.19471        8.43363
F          3.19089       15.33561       18.32635
F          8.15023        7.63650       13.11910
F          4.87482       15.43908        6.49775
F          5.25383       15.44187       16.45057
F          0.53950        7.55090       11.54921
F          5.15273       15.25141       10.08213
F          6.17198       15.31635       19.25599
F          0.09299        7.63712       15.12504
Al         4.83044        7.56504        8.40258
Al         4.81903        7.51875       18.21841
Al        -0.10555       15.36404       13.40819
Al         4.90656       15.32909        8.30375
Al         4.89468       15.36606       18.16999
Al         0.19118        7.59502       13.31334
Ni         4.86957        3.66772        8.42821
Ni         4.92413        3.68760       18.02587
Ni         0.09516       11.48443       13.31220
Ni         4.93623       11.47045        8.37752
Ni         4.90275       11.46796       18.05379
Ni         0.04490        3.70127       13.36176
