# Supplementary material for: Spin Crossover and Exchange Effects on Oxygen Evolution Reaction Catalyzed by Bimetallic Metal Organic Frameworks
Source: ACS Catal. 2024 May 20;14(11):8652–65. doi: 10.1021/acscatal.4c01091 (PMC11165450; doi:10.1021/acscatal.4c01091)
Supplement: Supplementary file 2 — cs4c01091_si_002.zip [file cs4c01091_si_002.zip › xyz/Ni-Al/bp_10_OOH.xyz]

149
HCNOFAlNi
H          6.96253        1.77164        9.53101
H          2.31679        9.77773       14.08975
H          2.69861        1.71416       17.33349
H          4.26243       15.02009       14.95672
H          7.76771        9.46158       12.23390
H          5.83713        1.95433       15.96154
H          7.71838       14.99912        7.96938
H          1.00101        9.70813       11.09578
H          3.96755        1.68790       10.62641
H          8.92249        9.44061       15.51552
H          6.77764        7.26537       14.03677
H          7.15737        5.68155       17.34033
H          2.19427       13.50991       12.30966
H          2.68658        5.41217        9.32395
H          4.47117        7.97020       11.68933
H          7.65955       13.19921       14.17775
H          5.96093        5.71262       10.47005
H          0.97252       13.44218       15.56166
H          3.92081        5.50258       16.03645
H          8.70911       13.42058       11.28832
H          6.98337        0.05468       13.06385
H          2.77880       13.39153       17.32609
H          7.73531        5.73126       12.24643
H          6.93753       13.40567        9.51934
H          5.66837        0.20507       11.55519
H          2.18575        5.43594       14.20965
H          3.97806       13.52094       10.52929
H          8.94394        5.70967       15.53717
H          5.89074       13.25187       15.96638
H          0.97463        5.48938       11.16955
H          3.00341        7.81407       13.09774
H          2.72402        9.75769        9.26842
H          7.56478        2.03341       14.12278
H          7.11222        9.47898       17.28223
H          5.60686        7.27733       15.15580
H          2.20594        1.70391       12.42529
H          4.08114        9.68638       15.89717
H          2.05026        7.30809        8.15451
H          8.72765        1.79168       11.28917
H          6.00856        9.46205       10.44299
H          0.90126        1.68309       15.54685
H          3.10580       15.01543       13.85620
H          4.91458        7.75892       13.22021
H          5.10002        0.01414       13.05359
H          2.67285        7.57063        9.65719
H          7.07754        0.77536        7.41371
H          2.31607        7.61336       14.58703
H          7.46000       15.35224       14.59700
H          5.00789       10.77120       21.54190
C          7.13320        2.66787       10.12428
C          2.42088       10.57391       14.82143
C          2.56176        2.55586       16.64766
C          7.58840       10.35206       11.62781
C          6.51182        2.80473       15.84762
C          1.65056       10.57204       10.96049
C          3.29805        2.53861       10.74859
C          8.25202       10.30297       15.61863
C          7.27008        4.85212       16.63456
C          2.33006       12.65594       11.64690
C          2.58168        4.59532       10.03143
C          7.54385       12.37056       14.87469
C          6.57625        4.83037       10.65233
C          1.66371       12.59535       15.63515
C          3.26335        4.64084       15.90885
C          8.11726       12.52451       11.09948
C          2.66451       12.56894       16.61462
C          7.56099        4.84047       11.64148
C          7.13490       12.52078       10.11431
C          2.29929        4.61272       14.91343
C          3.31325       12.66464       10.65432
C          8.25284        4.86641       15.64056
C          6.55842       12.39821       15.85360
C          1.62477        4.62406       11.03796
C          2.61351       10.59208        9.95795
C          7.47167        2.83440       14.85077
C          7.24828       10.32006       16.59668
C          2.32664        2.55446       11.75171
C          3.40310       10.53398       15.80176
C          8.11989        2.67812       11.10717
C          6.60943       10.35035       10.63296
C          1.57365        2.54110       15.65879
N          6.35455        3.74058        9.88846
N          1.54996       11.59348       14.74624
N          3.39245        3.61086       16.76443
N          8.35050       11.43798       11.86193
N          6.41714        3.81499       16.73225
N          1.51066       11.60079       11.81807
N          3.43536        3.56534        9.89073
N          8.38930       11.33311       14.76390
N          3.52522       11.53554       16.69181
N          8.33561        3.76170       11.87560
N          6.37845       11.43471        9.86766
N          1.45601        3.57326       14.80121
N          3.46610       11.62347        9.81355
N          8.34502        3.85134       14.76390
N          6.40924       11.36978       16.70662
N          1.49589        3.60309       11.90750
O          2.89139        7.64893        8.71303
O          7.69564       15.25048       13.66082
O          6.98809        0.09803        8.10438
O          2.12469        7.51067       13.63974
O          4.03831       14.72539       14.03506
O          4.24841        8.24005       12.62096
O          5.79906        0.50847       12.49593
O          5.85918        6.96367       14.25351
O          4.99849       11.57469       19.86634
O          4.96560       10.40815       20.62651
F          4.75239        5.67269        8.41113
F          4.89575        5.59424       18.37164
F         -0.02305       13.48474       13.38597
F          4.95929        1.67532        8.39204
F          4.95139        1.80007       18.26740
F          0.25810        9.47852       13.28287
F          4.84982        9.45335        8.42651
F          4.88332        9.41591       18.00907
F          9.63961        1.71027       13.43012
F          5.11345       13.47853        8.23369
F          4.99552       13.50587       18.01363
F          0.15817        5.70656       13.35635
F          6.61090        7.50461        8.23710
F          6.61301        7.52123       18.24461
F          1.67183       15.45958       13.24442
F          4.92623        7.54329       10.21172
F          3.74548        7.59642       19.43855
F         -0.05151       15.35177       15.22245
F          4.49935        7.57296        6.64015
F          4.41297        7.40316       16.50981
F          9.33407       15.37134       11.64291
F          3.13164       15.19471        8.43363
F          3.20555       15.34058       18.26483
F          8.15023        7.63650       13.11910
F          4.87482       15.43908        6.49775
F          5.30471       15.50852       16.40528
F          0.53950        7.55090       11.54921
F          5.15273       15.25141       10.08213
F          6.15405       15.41702       19.27763
F          0.09299        7.63712       15.12504
Al         4.83044        7.56504        8.40258
Al         4.89115        7.55883       18.20217
Al        -0.10555       15.36404       13.40819
Al         4.90656       15.32909        8.30375
Al         4.92075       15.36917       18.12641
Al         0.19118        7.59502       13.31334
Ni         4.86957        3.66772        8.42821
Ni         4.91950        3.70609       17.99967
Ni         0.09516       11.48443       13.31220
Ni         4.93623       11.47045        8.37752
Ni         4.95555       11.45196       18.06091
Ni         0.04490        3.70127       13.36176
