# Supplementary material for: Spin Crossover and Exchange Effects on Oxygen Evolution Reaction Catalyzed by Bimetallic Metal Organic Frameworks
Source: ACS Catal. 2024 May 20;14(11):8652–65. doi: 10.1021/acscatal.4c01091 (PMC11165450; doi:10.1021/acscatal.4c01091)
Supplement: Supplementary file 2 — cs4c01091_si_002.zip [file cs4c01091_si_002.zip › xyz/Ni-Al/bp_10_s.xyz]

146
HCNOFAlNi
H          6.96253        1.77164        9.53101
H          2.30279        9.78798       14.09088
H          2.67217        1.74632       17.35856
H          4.26243       15.02009       14.95672
H          7.76771        9.46158       12.23390
H          5.87168        1.94346       16.00056
H          7.71838       14.99912        7.96938
H          1.00101        9.70813       11.09578
H          3.96755        1.68790       10.62641
H          8.97399        9.44185       15.48761
H          6.77764        7.26537       14.03677
H          7.18640        5.67937       17.34830
H          2.19427       13.50991       12.30966
H          2.68658        5.41217        9.32395
H          4.47117        7.97020       11.68933
H          7.66595       13.19082       14.15839
H          5.96093        5.71262       10.47005
H          0.90878       13.45103       15.52806
H          3.86582        5.54919       16.09170
H          8.70911       13.42058       11.28832
H          6.98337        0.05468       13.06385
H          2.67026       13.40194       17.34574
H          7.73531        5.73126       12.24643
H          6.93753       13.40567        9.51934
H          5.66837        0.20507       11.55519
H          2.17489        5.45489       14.22304
H          3.97806       13.52094       10.52929
H          8.95054        5.71277       15.52863
H          5.96860       13.26834       16.01480
H          0.97463        5.48938       11.16955
H          3.00341        7.81407       13.09774
H          2.72402        9.75769        9.26842
H          7.57037        2.02859       14.13475
H          7.21221        9.49141       17.30957
H          5.60686        7.27733       15.15580
H          2.20594        1.70391       12.42529
H          3.99270        9.67908       15.97151
H          2.05026        7.30809        8.15451
H          8.72765        1.79168       11.28917
H          6.00856        9.46205       10.44299
H          0.90723        1.69179       15.54571
H          3.10580       15.01543       13.85620
H          4.91458        7.75892       13.22021
H          5.10002        0.01414       13.05359
H          2.67285        7.57063        9.65719
H          7.07754        0.77536        7.41371
H          2.31607        7.61336       14.58703
H          7.46000       15.35224       14.59700
C          7.13320        2.66787       10.12428
C          2.38385       10.57826       14.83140
C          2.53628        2.58833       16.67386
C          7.58840       10.35206       11.62781
C          6.54208        2.79495       15.87667
C          1.65056       10.57204       10.96049
C          3.29805        2.53861       10.74859
C          8.30567       10.30297       15.60837
C          7.29386        4.84855       16.64481
C          2.33006       12.65594       11.64690
C          2.58168        4.59532       10.03143
C          7.57023       12.37118       14.86757
C          6.57625        4.83037       10.65233
C          1.59848       12.60638       15.62603
C          3.21823        4.68232       15.95357
C          8.11726       12.52451       11.09948
C          2.56572       12.57733       16.63399
C          7.56099        4.84047       11.64148
C          7.13490       12.52078       10.11431
C          2.27962        4.63758       14.93450
C          3.31325       12.66464       10.65432
C          8.26432        4.86688       15.63913
C          6.62833       12.40955       15.88350
C          1.62477        4.62406       11.03796
C          2.61351       10.59208        9.95795
C          7.48496        2.82897       14.86359
C          7.33603       10.32876       16.61633
C          2.32664        2.55446       11.75171
C          3.32259       10.53196       15.84961
C          8.11989        2.67812       11.10717
C          6.60943       10.35035       10.63296
C          1.56699        2.55819       15.66676
N          6.35455        3.74058        9.88846
N          1.51893       11.60187       14.73371
N          3.35141        3.65373       16.81228
N          8.35050       11.43798       11.86193
N          6.44895        3.80629       16.76187
N          1.51066       11.60079       11.81807
N          3.43536        3.56534        9.89073
N          8.41240       11.33063       14.74453
N          3.41500       11.53663       16.74250
N          8.33561        3.76170       11.87560
N          6.37845       11.43471        9.86766
N          1.45289        3.58600       14.80377
N          3.46610       11.62347        9.81355
N          8.35165        3.85088       14.76248
N          6.50901       11.38624       16.75048
N          1.49589        3.60309       11.90750
O          2.89139        7.64893        8.71303
O          7.69564       15.25048       13.66082
O          6.98809        0.09803        8.10438
O          2.12469        7.51067       13.63974
O          4.03831       14.72539       14.03506
O          4.24841        8.24005       12.62096
O          5.79906        0.50847       12.49593
O          5.85918        6.96367       14.25351
F          4.75239        5.67269        8.41113
F          4.91326        5.65762       18.30214
F         -0.02305       13.48474       13.38597
F          4.95929        1.67532        8.39204
F          4.95309        1.78158       18.22354
F          0.25810        9.47852       13.28287
F          4.84982        9.45335        8.42651
F          4.95119        9.54967       18.27793
F          9.63961        1.71027       13.43012
F          5.11345       13.47853        8.23369
F          4.95837       13.41468       18.22439
F          0.15817        5.70656       13.35635
F          6.61090        7.50461        8.23710
F          6.64267        7.58772       18.29018
F          1.67183       15.45958       13.24442
F          4.92623        7.54329       10.21172
F          3.74603        7.62563       19.45564
F         -0.05151       15.35177       15.22245
F          4.49935        7.57296        6.64015
F          4.46921        7.60481       16.55595
F          9.33407       15.37134       11.64291
F          3.13164       15.19471        8.43363
F          3.19817       15.31293       18.29047
F          8.15023        7.63650       13.11910
F          4.87482       15.43908        6.49775
F          5.29740       15.37492       16.45171
F          0.53950        7.55090       11.54921
F          5.15273       15.25141       10.08213
F          6.16715       15.40972       19.28561
F          0.09299        7.63712       15.12504
Al         4.83044        7.56504        8.40258
Al         4.92679        7.60776       18.25743
Al        -0.10555       15.36404       13.40819
Al         4.90656       15.32909        8.30375
Al         4.90771       15.36793       18.17027
Al         0.19118        7.59502       13.31334
Ni         4.86957        3.66772        8.42821
Ni         4.92206        3.72690       17.99768
Ni         0.09516       11.48443       13.31220
Ni         4.93623       11.47045        8.37752
Ni         4.95760       11.47681       17.96578
Ni         0.04490        3.70127       13.36176
