# Supplementary material for: Spin Crossover and Exchange Effects on Oxygen Evolution Reaction Catalyzed by Bimetallic Metal Organic Frameworks
Source: ACS Catal. 2024 May 20;14(11):8652–65. doi: 10.1021/acscatal.4c01091 (PMC11165450; doi:10.1021/acscatal.4c01091)
Supplement: Supplementary file 2 — cs4c01091_si_002.zip [file cs4c01091_si_002.zip › xyz/Ni-Al/bp_11_O.xyz]

147
HCNOFAlNi
H          6.96253        1.77164        9.53101
H          2.28849        9.77369       14.09601
H          2.71526        1.71416       17.31355
H          4.26243       15.02009       14.95672
H          7.76771        9.46158       12.23390
H          5.80928        1.99131       15.90316
H          7.71838       14.99912        7.96938
H          1.00101        9.70813       11.09578
H          3.96755        1.68790       10.62641
H          8.96279        9.45382       15.50214
H          6.77764        7.26537       14.03677
H          7.16328        5.69708       17.32124
H          2.19427       13.50991       12.30966
H          2.68658        5.41217        9.32395
H          4.47117        7.97020       11.68933
H          7.64971       13.18756       14.12734
H          5.96093        5.71262       10.47005
H          0.90935       13.43985       15.54458
H          3.92212        5.50833       16.00768
H          8.70911       13.42058       11.28832
H          6.98337        0.05468       13.06385
H          2.71429       13.41080       17.31327
H          7.73531        5.73126       12.24643
H          6.93753       13.40567        9.51934
H          5.66837        0.20507       11.55519
H          2.17707        5.43827       14.19399
H          3.97806       13.52094       10.52929
H          8.96545        5.71029       15.53660
H          5.88962       13.23370       15.91968
H          0.97463        5.48938       11.16955
H          3.00341        7.81407       13.09774
H          2.72402        9.75769        9.26842
H          7.56174        2.04956       14.09658
H          7.16369        9.49592       17.27311
H          5.60686        7.27733       15.15580
H          2.20594        1.70391       12.42529
H          4.03246        9.69865       15.92737
H          2.05026        7.30809        8.15451
H          8.72765        1.79168       11.28917
H          6.00856        9.46205       10.44299
H          0.89988        1.68557       15.54600
H          3.10580       15.01543       13.85620
H          4.91458        7.75892       13.22021
H          5.10002        0.01414       13.05359
H          2.67285        7.57063        9.65719
H          7.07754        0.77536        7.41371
H          2.31607        7.61336       14.58703
H          7.46000       15.35224       14.59700
C          7.13320        2.66787       10.12428
C          2.38136       10.57235       14.82570
C          2.57079        2.55881       16.63114
C          7.58840       10.35206       11.62781
C          6.49464        2.83472       15.80461
C          1.65056       10.57204       10.96049
C          3.29805        2.53861       10.74859
C          8.28593       10.31152       15.59784
C          7.27327        4.86673       16.61434
C          2.33006       12.65594       11.64690
C          2.58168        4.59532       10.03143
C          7.54828       12.36419       14.83197
C          6.57625        4.83037       10.65233
C          1.60536       12.59846       15.62518
C          3.26467        4.64566       15.88635
C          8.11726       12.52451       11.09948
C          2.60464       12.58044       16.60892
C          7.56099        4.84047       11.64148
C          7.13490       12.52078       10.11431
C          2.29381        4.61614       14.89805
C          3.31325       12.66464       10.65432
C          8.26613        4.87294       15.62973
C          6.56833       12.38827       15.81686
C          1.62477        4.62406       11.03796
C          2.61351       10.59208        9.95795
C          7.46969        2.85149       14.82314
C          7.28556       10.33342       16.58044
C          2.32664        2.55446       11.75171
C          3.35278       10.54439       15.81971
C          8.11989        2.67812       11.10717
C          6.60943       10.35035       10.63296
C          1.57304        2.54421       15.65081
N          6.35455        3.74058        9.88846
N          1.50930       11.58898       14.74311
N          3.40128        3.61427       16.73852
N          8.35050       11.43798       11.86193
N          6.40643        3.84016       16.69351
N          1.51066       11.60079       11.81807
N          3.43536        3.56534        9.89073
N          8.40312       11.33451       14.73286
N          3.46462       11.55356       16.69522
N          8.33561        3.76170       11.87560
N          6.37845       11.43471        9.86766
N          1.45122        3.57559       14.79381
N          3.46610       11.62347        9.81355
N          8.35548        3.85833       14.75279
N          6.43648       11.37304       16.68582
N          1.49589        3.60309       11.90750
O          2.89139        7.64893        8.71303
O          7.69564       15.25048       13.66082
O          6.98809        0.09803        8.10438
O          2.12469        7.51067       13.63974
O          4.03831       14.72539       14.03506
O          4.24841        8.24005       12.62096
O          5.79906        0.50847       12.49593
O          5.85918        6.96367       14.25351
O          4.57402       11.55806       19.76723
F          4.75239        5.67269        8.41113
F          4.88547        5.60108       18.32350
F         -0.02305       13.48474       13.38597
F          4.95929        1.67532        8.39204
F          4.97504        1.82539       18.24632
F          0.25810        9.47852       13.28287
F          4.84982        9.45335        8.42651
F          4.97661        9.41327       17.97860
F          9.63961        1.71027       13.43012
F          5.11345       13.47853        8.23369
F          5.03813       13.55916       17.87122
F          0.15817        5.70656       13.35635
F          6.61090        7.50461        8.23710
F          6.62950        7.47960       18.14692
F          1.67183       15.45958       13.24442
F          4.92623        7.54329       10.21172
F          3.72401        7.61491       19.34627
F         -0.05151       15.35177       15.22245
F          4.49935        7.57296        6.64015
F          4.40148        7.42818       16.46338
F          9.33407       15.37134       11.64291
F          3.13164       15.19471        8.43363
F          3.24430       15.37771       18.15376
F          8.15023        7.63650       13.11910
F          4.87482       15.43908        6.49775
F          5.45566        0.05406       16.31158
F          0.53950        7.55090       11.54921
F          5.15273       15.25141       10.08213
F          6.24712       15.44219       19.12896
F          0.09299        7.63712       15.12504
Al         4.83044        7.56504        8.40258
Al         4.90608        7.56706       18.15205
Al        -0.10555       15.36404       13.40819
Al         4.90656       15.32909        8.30375
Al         4.96397       15.40661       18.03698
Al         0.19118        7.59502       13.31334
Ni         4.86957        3.66772        8.42821
Ni         4.92484        3.72053       17.97717
Ni         0.09516       11.48443       13.31220
Ni         4.93623       11.47045        8.37752
Ni         4.97861       11.47946       18.16629
Ni         0.04490        3.70127       13.36176
