# Supplementary material for: Spin Crossover and Exchange Effects on Oxygen Evolution Reaction Catalyzed by Bimetallic Metal Organic Frameworks
Source: ACS Catal. 2024 May 20;14(11):8652–65. doi: 10.1021/acscatal.4c01091 (PMC11165450; doi:10.1021/acscatal.4c01091)
Supplement: Supplementary file 2 — cs4c01091_si_002.zip [file cs4c01091_si_002.zip › xyz/Ni-Al/bp_11_OH.xyz]

148
HCNOFAlNi
H          6.96253        1.77164        9.53101
H          2.36516        9.81672       14.07095
H          2.70682        1.72270       17.39701
H          4.26243       15.02009       14.95672
H          7.76771        9.46158       12.23390
H          5.83046        1.94827       16.01025
H          7.71838       14.99912        7.96938
H          1.00101        9.70813       11.09578
H          3.96755        1.68790       10.62641
H          8.91315        9.43968       15.53005
H          6.77764        7.26537       14.03677
H          7.15045        5.67036       17.39131
H          2.19427       13.50991       12.30966
H          2.68658        5.41217        9.32395
H          4.47117        7.97020       11.68933
H          7.65513       13.19237       14.18174
H          5.96093        5.71262       10.47005
H          0.94831       13.43814       15.57676
H          3.97449        5.47322       16.03987
H          8.70911       13.42058       11.28832
H          6.98337        0.05468       13.06385
H          2.74834       13.40287       17.34973
H          7.73531        5.73126       12.24643
H          6.93753       13.40567        9.51934
H          5.66837        0.20507       11.55519
H          2.22062        5.41061       14.22845
H          3.97806       13.52094       10.52929
H          8.92386        5.71293       15.57049
H          5.86539       13.24426       15.95926
H          0.97463        5.48938       11.16955
H          3.00341        7.81407       13.09774
H          2.72402        9.75769        9.26842
H          7.55305        2.03978       14.15839
H          7.08681        9.47898       17.29504
H          5.60686        7.27733       15.15580
H          2.20594        1.70391       12.42529
H          4.13412        9.74603       15.86983
H          2.05026        7.30809        8.15451
H          8.72765        1.79168       11.28917
H          6.00856        9.46205       10.44299
H          0.91615        1.68340       15.59784
H          3.10580       15.01543       13.85620
H          4.91458        7.75892       13.22021
H          5.10002        0.01414       13.05359
H          2.67285        7.57063        9.65719
H          7.07754        0.77536        7.41371
H          2.31607        7.61336       14.58703
H          7.46000       15.35224       14.59700
H          5.93204       10.47883       19.83558
C          7.13320        2.66787       10.12428
C          2.45439       10.60855       14.81032
C          2.57842        2.55430       16.69779
C          7.58840       10.35206       11.62781
C          6.50516        2.79759       15.89376
C          1.65056       10.57204       10.96049
C          3.29805        2.53861       10.74859
C          8.23717       10.29800       15.63144
C          7.26193        4.84808       16.68041
C          2.33006       12.65594       11.64690
C          2.58168        4.59532       10.03143
C          7.53055       12.36543       14.87953
C          6.57625        4.83037       10.65233
C          1.65565       12.60421       15.64568
C          3.30263        4.62298       15.92879
C          8.11726       12.52451       11.09948
C          2.65344       12.58976       16.62630
C          7.56099        4.84047       11.64148
C          7.13490       12.52078       10.11431
C          2.33275        4.59268       14.93963
C          3.31325       12.66464       10.65432
C          8.23579        4.86750       15.67958
C          6.53713       12.39339       15.84961
C          1.62477        4.62406       11.03796
C          2.61351       10.59208        9.95795
C          7.45919        2.83720       14.89121
C          7.22847       10.31338       16.60323
C          2.32664        2.55446       11.75171
C          3.43828       10.57888       15.78695
C          8.11989        2.67812       11.10717
C          6.60943       10.35035       10.63296
C          1.59343        2.53846       15.70692
N          6.35455        3.74058        9.88846
N          1.56287       11.61011       14.74681
N          3.41948        3.60293       16.79804
N          8.35050       11.43798       11.86193
N          6.41174        3.80846       16.77839
N          1.51066       11.60079       11.81807
N          3.43536        3.56534        9.89073
N          8.37882       11.32923       14.77900
N          3.53466       11.57298       16.68896
N          8.33561        3.76170       11.87560
N          6.37845       11.43471        9.86766
N          1.47987        3.56037       14.83738
N          3.46610       11.62347        9.81355
N          8.32647        3.85818       14.79694
N          6.39139       11.36216       16.69579
N          1.49589        3.60309       11.90750
O          2.89139        7.64893        8.71303
O          7.69564       15.25048       13.66082
O          6.98809        0.09803        8.10438
O          2.12469        7.51067       13.63974
O          4.03831       14.72539       14.03506
O          4.24841        8.24005       12.62096
O          5.79906        0.50847       12.49593
O          5.85918        6.96367       14.25351
O          5.83859       11.42073       19.57355
F          4.75239        5.67269        8.41113
F          4.88885        5.62982       18.34572
F         -0.02305       13.48474       13.38597
F          4.95929        1.67532        8.39204
F          4.97729        1.79867       18.34202
F          0.25810        9.47852       13.28287
F          4.84982        9.45335        8.42651
F          4.71211        9.54439       18.10989
F          9.63961        1.71027       13.43012
F          5.11345       13.47853        8.23369
F          4.89522       13.42167       18.09081
F          0.15817        5.70656       13.35635
F          6.61090        7.50461        8.23710
F          6.52009        7.67254       18.29901
F          1.67183       15.45958       13.24442
F          4.92623        7.54329       10.21172
F          3.67299        7.61569       19.44738
F         -0.05151       15.35177       15.22245
F          4.49935        7.57296        6.64015
F          4.37084        7.49839       16.52690
F          9.33407       15.37134       11.64291
F          3.13164       15.19471        8.43363
F          3.19372       15.34680       18.33290
F          8.15023        7.63650       13.11910
F          4.87482       15.43908        6.49775
F          5.25026       15.45073       16.45513
F          0.53950        7.55090       11.54921
F          5.15273       15.25141       10.08213
F          6.17659       15.34913       19.26197
F          0.09299        7.63712       15.12504
Al         4.83044        7.56504        8.40258
Al         4.81371        7.55121       18.21869
Al        -0.10555       15.36404       13.40819
Al         4.90656       15.32909        8.30375
Al         4.89836       15.34385       18.17540
Al         0.19118        7.59502       13.31334
Ni         4.86957        3.66772        8.42821
Ni         4.92446        3.69490       18.04809
Ni         0.09516       11.48443       13.31220
Ni         4.93623       11.47045        8.37752
Ni         4.92442       11.46190       18.05777
Ni         0.04490        3.70127       13.36176
