# Supplementary material for: Spin Crossover and Exchange Effects on Oxygen Evolution Reaction Catalyzed by Bimetallic Metal Organic Frameworks
Source: ACS Catal. 2024 May 20;14(11):8652–65. doi: 10.1021/acscatal.4c01091 (PMC11165450; doi:10.1021/acscatal.4c01091)
Supplement: Supplementary file 2 — cs4c01091_si_002.zip [file cs4c01091_si_002.zip › xyz/Ni-Al/bp_11_OOH.xyz]

149
HCNOFAlNi
H          6.96253        1.77164        9.53101
H          2.32036        9.78176       14.09744
H          2.71958        1.71012       17.35314
H          4.26243       15.02009       14.95672
H          7.76771        9.46158       12.23390
H          5.81383        1.95806       15.96695
H          7.71838       14.99912        7.96938
H          1.00101        9.70813       11.09578
H          3.96755        1.68790       10.62641
H          8.91831        9.43999       15.52407
H          6.77764        7.26537       14.03677
H          7.13430        5.68124       17.35685
H          2.19427       13.50991       12.30966
H          2.68658        5.41217        9.32395
H          4.47117        7.97020       11.68933
H          7.65471       13.19594       14.18402
H          5.96093        5.71262       10.47005
H          0.97582       13.44358       15.57163
H          3.94316        5.49559       16.04784
H          8.70911       13.42058       11.28832
H          6.98337        0.05468       13.06385
H          2.77961       13.38858       17.34090
H          7.73531        5.73126       12.24643
H          6.93753       13.40567        9.51934
H          5.66837        0.20507       11.55519
H          2.19465        5.43128       14.23044
H          3.97806       13.52094       10.52929
H          8.92729        5.70982       15.55682
H          5.88443       13.24985       15.97294
H          0.97463        5.48938       11.16955
H          3.00341        7.81407       13.09774
H          2.72402        9.75769        9.26842
H          7.55688        2.03589       14.13873
H          7.11103        9.48193       17.29618
H          5.60686        7.27733       15.15580
H          2.20594        1.70391       12.42529
H          4.08599        9.68871       15.90515
H          2.05026        7.30809        8.15451
H          8.72765        1.79168       11.28917
H          6.00856        9.46205       10.44299
H          0.91529        1.68169       15.56878
H          3.10580       15.01543       13.85620
H          4.91458        7.75892       13.22021
H          5.10002        0.01414       13.05359
H          2.67285        7.57063        9.65719
H          7.07754        0.77536        7.41371
H          2.31607        7.61336       14.58703
H          7.46000       15.35224       14.59700
H          5.00415       10.76421       21.54959
C          7.13320        2.66787       10.12428
C          2.42553       10.57717       14.82998
C          2.57932        2.55058       16.66646
C          7.58840       10.35206       11.62781
C          6.49136        2.80598       15.85588
C          1.65056       10.57204       10.96049
C          3.29805        2.53861       10.74859
C          8.24716       10.30173       15.62774
C          7.25049        4.85399       16.64965
C          2.33006       12.65594       11.64690
C          2.58168        4.59532       10.03143
C          7.53763       12.36823       14.88181
C          6.57625        4.83037       10.65233
C          1.66797       12.59753       15.64568
C          3.28246        4.63649       15.92309
C          8.11726       12.52451       11.09948
C          2.66578       12.56879       16.62658
C          7.56099        4.84047       11.64148
C          7.13490       12.52078       10.11431
C          2.31198        4.60853       14.93450
C          3.31325       12.66464       10.65432
C          8.23541        4.86688       15.65907
C          6.55326       12.39712       15.86072
C          1.62477        4.62406       11.03796
C          2.61351       10.59208        9.95795
C          7.45841        2.83674       14.86643
C          7.24623       10.32037       16.60779
C          2.32664        2.55446       11.75171
C          3.40669       10.53507       15.81002
C          8.11989        2.67812       11.10717
C          6.60943       10.35035       10.63296
C          1.58905        2.53892       15.68100
N          6.35455        3.74058        9.88846
N          1.55490       11.59706       14.75479
N          3.41197        3.60480       16.77640
N          8.35050       11.43798       11.86193
N          6.39570        3.81763       16.73880
N          1.51066       11.60079       11.81807
N          3.43536        3.56534        9.89073
N          8.38338       11.33063       14.77131
N          3.52659       11.53507       16.70291
N          8.33561        3.76170       11.87560
N          6.37845       11.43471        9.86766
N          1.46831        3.56969       14.82286
N          3.46610       11.62347        9.81355
N          8.33147        3.85367       14.78156
N          6.40700       11.37040       16.71658
N          1.49589        3.60309       11.90750
O          2.89139        7.64893        8.71303
O          7.69564       15.25048       13.66082
O          6.98809        0.09803        8.10438
O          2.12469        7.51067       13.63974
O          4.03831       14.72539       14.03506
O          4.24841        8.24005       12.62096
O          5.79906        0.50847       12.49593
O          5.85918        6.96367       14.25351
O          4.99938       11.57282       19.87688
O          4.96651       10.40317       20.63392
F          4.75239        5.67269        8.41113
F          4.89415        5.58647       18.40268
F         -0.02305       13.48474       13.38597
F          4.95929        1.67532        8.39204
F          4.96378        1.80892       18.30243
F          0.25810        9.47852       13.28287
F          4.84982        9.45335        8.42651
F          4.88431        9.41296       18.01932
F          9.63961        1.71027       13.43012
F          5.11345       13.47853        8.23369
F          4.99736       13.50774       18.03556
F          0.15817        5.70656       13.35635
F          6.61090        7.50461        8.23710
F          6.61121        7.51471       18.25059
F          1.67183       15.45958       13.24442
F          4.92623        7.54329       10.21172
F          3.74424        7.59332       19.44482
F         -0.05151       15.35177       15.22245
F          4.49935        7.57296        6.64015
F          4.41401        7.39540       16.52006
F          9.33407       15.37134       11.64291
F          3.13164       15.19471        8.43363
F          3.21715       15.35053       18.28221
F          8.15023        7.63650       13.11910
F          4.87482       15.43908        6.49775
F          5.29834       15.51349       16.41297
F          0.53950        7.55090       11.54921
F          5.15273       15.25141       10.08213
F          6.18276       15.41873       19.26510
F          0.09299        7.63712       15.12504
Al         4.83044        7.56504        8.40258
Al         4.89100        7.56489       18.21015
Al        -0.10555       15.36404       13.40819
Al         4.90656       15.32909        8.30375
Al         4.93091       15.36420       18.13581
Al         0.19118        7.59502       13.31334
Ni         4.86957        3.66772        8.42821
Ni         4.92087        3.70624       18.02274
Ni         0.09516       11.48443       13.31220
Ni         4.93623       11.47045        8.37752
Ni         4.95653       11.45196       18.07173
Ni         0.04490        3.70127       13.36176
