# Supplementary material for: Spin Crossover and Exchange Effects on Oxygen Evolution Reaction Catalyzed by Bimetallic Metal Organic Frameworks
Source: ACS Catal. 2024 May 20;14(11):8652–65. doi: 10.1021/acscatal.4c01091 (PMC11165450; doi:10.1021/acscatal.4c01091)
Supplement: Supplementary file 2 — cs4c01091_si_002.zip [file cs4c01091_si_002.zip › xyz/Ni-Al/bp_11_s.xyz]

146
HCNOFAlNi
H          6.96253        1.77164        9.53101
H          2.30821        9.79171       14.10370
H          2.70228        1.74352       17.36596
H          4.26243       15.02009       14.95672
H          7.76771        9.46158       12.23390
H          5.84419        1.94843       15.99971
H          7.71838       14.99912        7.96938
H          1.00101        9.70813       11.09578
H          3.96755        1.68790       10.62641
H          8.95707        9.43859       15.50527
H          6.77764        7.26537       14.03677
H          7.16119        5.67860       17.35856
H          2.19427       13.50991       12.30966
H          2.68658        5.41217        9.32395
H          4.47117        7.97020       11.68933
H          7.65870       13.18352       14.16864
H          5.96093        5.71262       10.47005
H          0.92570       13.45398       15.54287
H          3.89605        5.54220       16.08914
H          8.70911       13.42058       11.28832
H          6.98337        0.05468       13.06385
H          2.69448       13.40458       17.35912
H          7.73531        5.73126       12.24643
H          6.93753       13.40567        9.51934
H          5.66837        0.20507       11.55519
H          2.18133        5.45396       14.23472
H          3.97806       13.52094       10.52929
H          8.93918        5.70780       15.54600
H          5.94043       13.25917       16.01167
H          0.97463        5.48938       11.16955
H          3.00341        7.81407       13.09774
H          2.72402        9.75769        9.26842
H          7.56287        2.02921       14.14500
H          7.18478        9.48799       17.32210
H          5.60686        7.27733       15.15580
H          2.20594        1.70391       12.42529
H          4.01775        9.68793       15.97094
H          2.05026        7.30809        8.15451
H          8.72765        1.79168       11.28917
H          6.00856        9.46205       10.44299
H          0.92133        1.69396       15.56081
H          3.10580       15.01543       13.85620
H          4.91458        7.75892       13.22021
H          5.10002        0.01414       13.05359
H          2.67285        7.57063        9.65719
H          7.07754        0.77536        7.41371
H          2.31607        7.61336       14.58703
H          7.46000       15.35224       14.59700
C          7.13320        2.66787       10.12428
C          2.39666       10.58292       14.84308
C          2.56115        2.58336       16.67984
C          7.58840       10.35206       11.62781
C          6.51968        2.79603       15.87923
C          1.65056       10.57204       10.96049
C          3.29805        2.53861       10.74859
C          8.28720       10.29893       15.62489
C          7.27370        4.84964       16.65393
C          2.33006       12.65594       11.64690
C          2.58168        4.59532       10.03143
C          7.55626       12.36450       14.87868
C          6.57625        4.83037       10.65233
C          1.61647       12.60964       15.64113
C          3.24474        4.67828       15.95300
C          8.11726       12.52451       11.09948
C          2.58690       12.58277       16.64538
C          7.56099        4.84047       11.64148
C          7.13490       12.52078       10.11431
C          2.29502        4.63603       14.94447
C          3.31325       12.66464       10.65432
C          8.24955        4.86408       15.65480
C          6.60423       12.40318       15.88550
C          1.62477        4.62406       11.03796
C          2.61351       10.59208        9.95795
C          7.47113        2.82912       14.87441
C          7.31232       10.32255       16.62658
C          2.32664        2.55446       11.75171
C          3.34397       10.53755       15.85331
C          8.11989        2.67812       11.10717
C          6.60943       10.35035       10.63296
C          1.58520        2.55772       15.68043
N          6.35455        3.74058        9.88846
N          1.53098       11.60545       14.74966
N          3.37960        3.64705       16.80744
N          8.35050       11.43798       11.86193
N          6.42507        3.80955       16.76073
N          1.51066       11.60079       11.81807
N          3.43536        3.56534        9.89073
N          8.39978       11.32550       14.76105
N          3.43802       11.54284       16.74450
N          8.33561        3.76170       11.87560
N          6.37845       11.43471        9.86766
N          1.46555        3.58631       14.81972
N          3.46610       11.62347        9.81355
N          8.33988        3.84917       14.77814
N          6.48307       11.37925       16.75076
N          1.49589        3.60309       11.90750
O          2.89139        7.64893        8.71303
O          7.69564       15.25048       13.66082
O          6.98809        0.09803        8.10438
O          2.12469        7.51067       13.63974
O          4.03831       14.72539       14.03506
O          4.24841        8.24005       12.62096
O          5.79906        0.50847       12.49593
O          5.85918        6.96367       14.25351
F          4.75239        5.67269        8.41113
F          4.90895        5.64815       18.32977
F         -0.02305       13.48474       13.38597
F          4.95929        1.67532        8.39204
F          4.95913        1.79292       18.26255
F          0.25810        9.47852       13.28287
F          4.84982        9.45335        8.42651
F          4.95091        9.55977       18.32692
F          9.63961        1.71027       13.43012
F          5.11345       13.47853        8.23369
F          4.96231       13.40862       18.25629
F          0.15817        5.70656       13.35635
F          6.61090        7.50461        8.23710
F          6.63226        7.58601       18.29759
F          1.67183       15.45958       13.24442
F          4.92623        7.54329       10.21172
F          3.73889        7.61724       19.47757
F         -0.05151       15.35177       15.22245
F          4.49935        7.57296        6.64015
F          4.44726        7.60947       16.58500
F          9.33407       15.37134       11.64291
F          3.13164       15.19471        8.43363
F          3.20716       15.32148       18.32778
F          8.15023        7.63650       13.11910
F          4.87482       15.43908        6.49775
F          5.29524       15.37678       16.47791
F          0.53950        7.55090       11.54921
F          5.15273       15.25141       10.08213
F          6.17026       15.41065       19.31124
F          0.09299        7.63712       15.12504
Al         4.83044        7.56504        8.40258
Al         4.91695        7.60761       18.27765
Al        -0.10555       15.36404       13.40819
Al         4.90656       15.32909        8.30375
Al         4.91335       15.36948       18.19420
Al         0.19118        7.59502       13.31334
Ni         4.86957        3.66772        8.42821
Ni         4.92285        3.72582       18.02331
Ni         0.09516       11.48443       13.31220
Ni         4.93623       11.47045        8.37752
Ni         4.95740       11.47666       17.99398
Ni         0.04490        3.70127       13.36176
