# Supplementary material for: Spin Crossover and Exchange Effects on Oxygen Evolution Reaction Catalyzed by Bimetallic Metal Organic Frameworks
Source: ACS Catal. 2024 May 20;14(11):8652–65. doi: 10.1021/acscatal.4c01091 (PMC11165450; doi:10.1021/acscatal.4c01091)
Supplement: Supplementary file 2 — cs4c01091_si_002.zip [file cs4c01091_si_002.zip › xyz/Ni-Al/bp_12_O.xyz]

147
HCNOFAlNi
H          6.96253        1.77164        9.53101
H          2.30361        9.78270       14.11481
H          2.71287        1.72084       17.33719
H          4.26243       15.02009       14.95672
H          7.76771        9.46158       12.23390
H          5.82285        1.97531       15.95015
H          7.71838       14.99912        7.96938
H          1.00101        9.70813       11.09578
H          3.96755        1.68790       10.62641
H          8.99981        9.46314       15.52749
H          6.77764        7.26537       14.03677
H          7.15263        5.70237       17.33520
H          2.19427       13.50991       12.30966
H          2.68658        5.41217        9.32395
H          4.47117        7.97020       11.68933
H          7.65622       13.18911       14.16722
H          5.96093        5.71262       10.47005
H          0.88653       13.43224       15.56651
H          3.91237        5.52324       16.04471
H          8.70911       13.42058       11.28832
H          6.98337        0.05468       13.06385
H          2.64604       13.38656       17.37450
H          7.73531        5.73126       12.24643
H          6.93753       13.40567        9.51934
H          5.66837        0.20507       11.55519
H          2.17250        5.44961       14.22304
H          3.97806       13.52094       10.52929
H          8.95199        5.71402       15.54628
H          5.94113       13.24488       16.00911
H          0.97463        5.48938       11.16955
H          3.00341        7.81407       13.09774
H          2.72402        9.75769        9.26842
H          7.57090        2.03527       14.13532
H          7.23680        9.50974       17.33776
H          5.60686        7.27733       15.15580
H          2.20594        1.70391       12.42529
H          4.00408        9.69244       15.98832
H          2.05026        7.30809        8.15451
H          8.72765        1.79168       11.28917
H          6.00856        9.46205       10.44299
H          0.90792        1.68961       15.55996
H          3.10580       15.01543       13.85620
H          4.91458        7.75892       13.22021
H          5.10002        0.01414       13.05359
H          2.67285        7.57063        9.65719
H          7.07754        0.77536        7.41371
H          2.31607        7.61336       14.58703
H          7.46000       15.35224       14.59700
C          7.13320        2.66787       10.12428
C          2.37872       10.57453       14.85419
C          2.57063        2.56611       16.65450
C          7.58840       10.35206       11.62781
C          6.50008        2.82431       15.83964
C          1.65056       10.57204       10.96049
C          3.29805        2.53861       10.74859
C          8.32307       10.31928       15.63543
C          7.26468        4.86968       16.63086
C          2.33006       12.65594       11.64690
C          2.58168        4.59532       10.03143
C          7.56791       12.36885       14.87669
C          6.57625        4.83037       10.65233
C          1.58089       12.59038       15.65594
C          3.25990        4.65731       15.91569
C          8.11726       12.52451       11.09948
C          2.55407       12.56102       16.66361
C          7.56099        4.84047       11.64148
C          7.13490       12.52078       10.11431
C          2.29130        4.62608       14.92510
C          3.31325       12.66464       10.65432
C          8.25667        4.87387       15.64454
C          6.61518       12.39728       15.88749
C          1.62477        4.62406       11.03796
C          2.61351       10.59208        9.95795
C          7.47278        2.84248       14.85533
C          7.34476       10.34476       16.63997
C          2.32664        2.55446       11.75171
C          3.32402       10.53693       15.87154
C          8.11989        2.67812       11.10717
C          6.60943       10.35035       10.63296
C          1.57786        2.55027       15.66875
N          6.35455        3.74058        9.88846
N          1.50898       11.59255       14.75650
N          3.39966        3.62282       16.76358
N          8.35050       11.43798       11.86193
N          6.40234        3.83985       16.71658
N          1.51066       11.60079       11.81807
N          3.43536        3.56534        9.89073
N          8.42023       11.33793       14.76105
N          3.41899       11.53600       16.76443
N          8.33561        3.76170       11.87560
N          6.37845       11.43471        9.86766
N          1.45517        3.58087       14.81118
N          3.46610       11.62347        9.81355
N          8.34995        3.85631       14.77102
N          6.49686       11.38360       16.75988
N          1.49589        3.60309       11.90750
O          2.89139        7.64893        8.71303
O          7.69564       15.25048       13.66082
O          6.98809        0.09803        8.10438
O          2.12469        7.51067       13.63974
O          4.03831       14.72539       14.03506
O          4.24841        8.24005       12.62096
O          5.79906        0.50847       12.49593
O          5.85918        6.96367       14.25351
O          4.95449       11.52497       19.87261
F          4.75239        5.67269        8.41113
F          4.89252        5.59579       18.37733
F         -0.02305       13.48474       13.38597
F          4.95929        1.67532        8.39204
F          4.97898        1.83192       18.25857
F          0.25810        9.47852       13.28287
F          4.84982        9.45335        8.42651
F          4.97179        9.41933       17.96777
F          9.63961        1.71027       13.43012
F          5.11345       13.47853        8.23369
F          4.93861       13.54937       17.88404
F          0.15817        5.70656       13.35635
F          6.61090        7.50461        8.23710
F          6.64442        7.47727       18.20445
F          1.67183       15.45958       13.24442
F          4.92623        7.54329       10.21172
F          3.75383        7.63604       19.38415
F         -0.05151       15.35177       15.22245
F          4.49935        7.57296        6.64015
F          4.43361        7.40332       16.49073
F          9.33407       15.37134       11.64291
F          3.13164       15.19471        8.43363
F          3.19366       15.41515       18.16002
F          8.15023        7.63650       13.11910
F          4.87482       15.43908        6.49775
F          5.42440        0.04288       16.33351
F          0.53950        7.55090       11.54921
F          5.15273       15.25141       10.08213
F          6.16651       15.40552       19.17595
F          0.09299        7.63712       15.12504
Al         4.83044        7.56504        8.40258
Al         4.92571        7.58430       18.18195
Al        -0.10555       15.36404       13.40819
Al         4.90656       15.32909        8.30375
Al         4.91123       15.39138       18.05464
Al         0.19118        7.59502       13.31334
Ni         4.86957        3.66772        8.42821
Ni         4.92236        3.72706       18.00280
Ni         0.09516       11.48443       13.31220
Ni         4.93623       11.47045        8.37752
Ni         4.95901       11.48272       18.20616
Ni         0.04490        3.70127       13.36176
