# Supplementary material for: Spin Crossover and Exchange Effects on Oxygen Evolution Reaction Catalyzed by Bimetallic Metal Organic Frameworks
Source: ACS Catal. 2024 May 20;14(11):8652–65. doi: 10.1021/acscatal.4c01091 (PMC11165450; doi:10.1021/acscatal.4c01091)
Supplement: Supplementary file 2 — cs4c01091_si_002.zip [file cs4c01091_si_002.zip › xyz/Ni-Al/bp_12_OH.xyz]

148
HCNOFAlNi
H          6.96253        1.77164        9.53101
H          2.33610        9.81113       14.08319
H          2.71587        1.72348       17.34688
H          4.26243       15.02009       14.95672
H          7.76771        9.46158       12.23390
H          5.80821        1.97919       15.95841
H          7.71838       14.99912        7.96938
H          1.00101        9.70813       11.09578
H          3.96755        1.68790       10.62641
H          8.99802        9.48054       15.54685
H          6.77764        7.26537       14.03677
H          7.15637        5.69693       17.34830
H          2.19427       13.50991       12.30966
H          2.68658        5.41217        9.32395
H          4.47117        7.97020       11.68933
H          7.62871       13.17249       14.13788
H          5.96093        5.71262       10.47005
H          0.89890       13.43239       15.57448
H          3.95802        5.48798       15.99629
H          8.70911       13.42058       11.28832
H          6.98337        0.05468       13.06385
H          2.66819       13.38050       17.38846
H          7.73531        5.73126       12.24643
H          6.93753       13.40567        9.51934
H          5.66837        0.20507       11.55519
H          2.20528        5.41745       14.18715
H          3.97806       13.52094       10.52929
H          8.94872        5.70827       15.55568
H          5.93349       13.26337       15.99771
H          0.97463        5.48938       11.16955
H          3.00341        7.81407       13.09774
H          2.72402        9.75769        9.26842
H          7.55616        2.03993       14.13816
H          7.25358        9.55355       17.37906
H          5.60686        7.27733       15.15580
H          2.20594        1.70391       12.42529
H          4.05529        9.71776       15.94502
H          2.05026        7.30809        8.15451
H          8.72765        1.79168       11.28917
H          6.00856        9.46205       10.44299
H          0.90453        1.68821       15.56907
H          3.10580       15.01543       13.85620
H          4.91458        7.75892       13.22021
H          5.10002        0.01414       13.05359
H          2.67285        7.57063        9.65719
H          7.07754        0.77536        7.41371
H          2.31607        7.61336       14.58703
H          7.46000       15.35224       14.59700
H          4.47035       10.33000       20.09021
C          7.13320        2.66787       10.12428
C          2.41176       10.59488       14.83197
C          2.57907        2.55788       16.65136
C          7.58840       10.35206       11.62781
C          6.49260        2.82229       15.85160
C          1.65056       10.57204       10.96049
C          3.29805        2.53861       10.74859
C          8.32185       10.33684       15.65594
C          7.26561        4.86331       16.64595
C          2.33006       12.65594       11.64690
C          2.58168        4.59532       10.03143
C          7.54971       12.36823       14.86672
C          6.57625        4.83037       10.65233
C          1.60071       12.59613       15.65992
C          3.29351        4.63059       15.88179
C          8.11726       12.52451       11.09948
C          2.57456       12.56785       16.66304
C          7.56099        4.84047       11.64148
C          7.13490       12.52078       10.11431
C          2.32004        4.59921       14.89691
C          3.31325       12.66464       10.65432
C          8.25302        4.86843       15.65679
C          6.61142       12.41763       15.88778
C          1.62477        4.62406       11.03796
C          2.61351       10.59208        9.95795
C          7.46245        2.84310       14.86387
C          7.36008       10.37723       16.67073
C          2.32664        2.55446       11.75171
C          3.36361       10.55309       15.83936
C          8.11989        2.67812       11.10717
C          6.60943       10.35035       10.63296
C          1.58376        2.54250       15.67018
N          6.35455        3.74058        9.88846
N          1.52962       11.60436       14.75336
N          3.41661        3.60946       16.74763
N          8.35050       11.43798       11.86193
N          6.40082        3.83565       16.73310
N          1.51066       11.60079       11.81807
N          3.43536        3.56534        9.89073
N          8.40745       11.34026       14.76276
N          3.44599       11.54455       16.74450
N          8.33561        3.76170       11.87560
N          6.37845       11.43471        9.86766
N          1.46678        3.56674       14.80434
N          3.46610       11.62347        9.81355
N          8.34217        3.85445       14.77956
N          6.51244       11.41965       16.78352
N          1.49589        3.60309       11.90750
O          2.89139        7.64893        8.71303
O          7.69564       15.25048       13.66082
O          6.98809        0.09803        8.10438
O          2.12469        7.51067       13.63974
O          4.03831       14.72539       14.03506
O          4.24841        8.24005       12.62096
O          5.79906        0.50847       12.49593
O          5.85918        6.96367       14.25351
O          4.66361       11.26258       19.84697
F          4.75239        5.67269        8.41113
F          4.82216        5.62904       18.35768
F         -0.02305       13.48474       13.38597
F          4.95929        1.67532        8.39204
F          4.96108        1.84263       18.30186
F          0.25810        9.47852       13.28287
F          4.84982        9.45335        8.42651
F          5.00865        9.42476       17.90141
F          9.63961        1.71027       13.43012
F          5.11345       13.47853        8.23369
F          4.97257       13.51519       17.99996
F          0.15817        5.70656       13.35635
F          6.61090        7.50461        8.23710
F          6.65623        7.46142       18.13724
F          1.67183       15.45958       13.24442
F          4.92623        7.54329       10.21172
F          3.93278        7.75908       19.50349
F         -0.05151       15.35177       15.22245
F          4.49935        7.57296        6.64015
F          4.36258        7.40984       16.50098
F          9.33407       15.37134       11.64291
F          3.13164       15.19471        8.43363
F          3.21396       15.38455       18.27850
F          8.15023        7.63650       13.11910
F          4.87482       15.43908        6.49775
F          5.36303        0.01072       16.37253
F          0.53950        7.55090       11.54921
F          5.15273       15.25141       10.08213
F          6.24889       15.44063       19.13551
F          0.09299        7.63712       15.12504
Al         4.83044        7.56504        8.40258
Al         4.93986        7.57918       18.15860
Al        -0.10555       15.36404       13.40819
Al         4.90656       15.32909        8.30375
Al         4.92121       15.38439       18.10277
Al         0.19118        7.59502       13.31334
Ni         4.86957        3.66772        8.42821
Ni         4.91374        3.73265       18.00850
Ni         0.09516       11.48443       13.31220
Ni         4.93623       11.47045        8.37752
Ni         4.95154       11.49157       18.09993
Ni         0.04490        3.70127       13.36176
