# Supplementary material for: Spin Crossover and Exchange Effects on Oxygen Evolution Reaction Catalyzed by Bimetallic Metal Organic Frameworks
Source: ACS Catal. 2024 May 20;14(11):8652–65. doi: 10.1021/acscatal.4c01091 (PMC11165450; doi:10.1021/acscatal.4c01091)
Supplement: Supplementary file 2 — cs4c01091_si_002.zip [file cs4c01091_si_002.zip › xyz/Ni-Al/bp_12_OOH.xyz]

149
HCNOFAlNi
H          6.96253        1.77164        9.53101
H          2.34456        9.81190       14.06639
H          2.72374        1.72503       17.34460
H          4.26243       15.02009       14.95672
H          7.76771        9.46158       12.23390
H          5.80982        1.98556       15.95983
H          7.71838       14.99912        7.96938
H          1.00101        9.70813       11.09578
H          3.96755        1.68790       10.62641
H          8.96542        9.45366       15.53176
H          6.77764        7.26537       14.03677
H          7.14226        5.70827       17.34033
H          2.19427       13.50991       12.30966
H          2.68658        5.41217        9.32395
H          4.47117        7.97020       11.68933
H          7.64935       13.18445       14.17519
H          5.96093        5.71262       10.47005
H          0.90019       13.42959       15.55711
H          3.94072        5.50864       16.02164
H          8.70911       13.42058       11.28832
H          6.98337        0.05468       13.06385
H          2.67718       13.38920       17.35656
H          7.73531        5.73126       12.24643
H          6.93753       13.40567        9.51934
H          5.66837        0.20507       11.55519
H          2.19504        5.43190       14.20339
H          3.97806       13.52094       10.52929
H          8.94279        5.71930       15.54856
H          5.95375       13.27378       16.03901
H          0.97463        5.48938       11.16955
H          3.00341        7.81407       13.09774
H          2.72402        9.75769        9.26842
H          7.56091        2.04335       14.14101
H          7.21780        9.52357       17.36995
H          5.60686        7.27733       15.15580
H          2.20594        1.70391       12.42529
H          4.06140        9.72071       15.92793
H          2.05026        7.30809        8.15451
H          8.72765        1.79168       11.28917
H          6.00856        9.46205       10.44299
H          0.91767        1.68806       15.56394
H          3.10580       15.01543       13.85620
H          4.91458        7.75892       13.22021
H          5.10002        0.01414       13.05359
H          2.67285        7.57063        9.65719
H          7.07754        0.77536        7.41371
H          2.31607        7.61336       14.58703
H          7.46000       15.35224       14.59700
H          5.28204       10.35703       21.35022
C          7.13320        2.66787       10.12428
C          2.41905       10.59581       14.81488
C          2.58301        2.56425       16.65506
C          7.58840       10.35206       11.62781
C          6.49166        2.82974       15.84904
C          1.65056       10.57204       10.96049
C          3.29805        2.53861       10.74859
C          8.29817       10.31587       15.65138
C          7.25684        4.87636       16.63769
C          2.33006       12.65594       11.64690
C          2.58168        4.59532       10.03143
C          7.55796       12.37133       14.89321
C          6.57625        4.83037       10.65233
C          1.60460       12.59566       15.64113
C          3.28228        4.64706       15.90031
C          8.11726       12.52451       11.09948
C          2.58241       12.57158       16.63826
C          7.56099        4.84047       11.64148
C          7.13490       12.52078       10.11431
C          2.31244        4.61272       14.91143
C          3.31325       12.66464       10.65432
C          8.24728        4.87946       15.65138
C          6.61910       12.41918       15.91426
C          1.62477        4.62406       11.03796
C          2.61351       10.59208        9.95795
C          7.46348        2.84885       14.86387
C          7.33661       10.35315       16.66817
C          2.32664        2.55446       11.75171
C          3.37108       10.55697       15.82198
C          8.11989        2.67812       11.10717
C          6.60943       10.35035       10.63296
C          1.59054        2.54669       15.67075
N          6.35455        3.74058        9.88846
N          1.53169       11.60110       14.73855
N          3.41340        3.62064       16.75988
N          8.35050       11.43798       11.86193
N          6.39567        3.84590       16.72684
N          1.51066       11.60079       11.81807
N          3.43536        3.56534        9.89073
N          8.40061       11.33203       14.77358
N          3.45521       11.54859       16.72826
N          8.33561        3.76170       11.87560
N          6.37845       11.43471        9.86766
N          1.46808        3.57357       14.80890
N          3.46610       11.62347        9.81355
N          8.34153        3.86144       14.77871
N          6.50679       11.40753       16.79291
N          1.49589        3.60309       11.90750
O          2.89139        7.64893        8.71303
O          7.69564       15.25048       13.66082
O          6.98809        0.09803        8.10438
O          2.12469        7.51067       13.63974
O          4.03831       14.72539       14.03506
O          4.24841        8.24005       12.62096
O          5.79906        0.50847       12.49593
O          5.85918        6.96367       14.25351
O          5.32395       11.51627       19.88656
O          5.75882       10.33296       20.48895
F          4.75239        5.67269        8.41113
F          4.86513        5.61257       18.41208
F         -0.02305       13.48474       13.38597
F          4.95929        1.67532        8.39204
F          5.00664        1.84248       18.29018
F          0.25810        9.47852       13.28287
F          4.84982        9.45335        8.42651
F          4.88672        9.45382       17.97518
F          9.63961        1.71027       13.43012
F          5.11345       13.47853        8.23369
F          4.88457       13.52529       18.03869
F          0.15817        5.70656       13.35635
F          6.61090        7.50461        8.23710
F          6.61256        7.52853       18.23948
F          1.67183       15.45958       13.24442
F          4.92623        7.54329       10.21172
F          3.79414        7.67208       19.48298
F         -0.05151       15.35177       15.22245
F          4.49935        7.57296        6.64015
F          4.39500        7.41000       16.52889
F          9.33407       15.37134       11.64291
F          3.13164       15.19471        8.43363
F          3.18547       15.44172       18.24917
F          8.15023        7.63650       13.11910
F          4.87482       15.43908        6.49775
F          5.29780       15.52064       16.40956
F          0.53950        7.55090       11.54921
F          5.15273       15.25141       10.08213
F          6.14943       15.39822       19.25513
F          0.09299        7.63712       15.12504
Al         4.83044        7.56504        8.40258
Al         4.89591        7.60932       18.20673
Al        -0.10555       15.36404       13.40819
Al         4.90656       15.32909        8.30375
Al         4.89970       15.39573       18.12442
Al         0.19118        7.59502       13.31334
Ni         4.86957        3.66772        8.42821
Ni         4.91883        3.74151       18.01163
Ni         0.09516       11.48443       13.31220
Ni         4.93623       11.47045        8.37752
Ni         4.95793       11.49670       18.08369
Ni         0.04490        3.70127       13.36176
