# Supplementary material for: Spin Crossover and Exchange Effects on Oxygen Evolution Reaction Catalyzed by Bimetallic Metal Organic Frameworks
Source: ACS Catal. 2024 May 20;14(11):8652–65. doi: 10.1021/acscatal.4c01091 (PMC11165450; doi:10.1021/acscatal.4c01091)
Supplement: Supplementary file 2 — cs4c01091_si_002.zip [file cs4c01091_si_002.zip › xyz/Ni-Al/bp_12_s.xyz]

146
HCNOFAlNi
H          6.96253        1.77164        9.53101
H          2.31383        9.79575       14.11880
H          2.72233        1.74368       17.38533
H          4.26243       15.02009       14.95672
H          7.76771        9.46158       12.23390
H          5.81620        1.95371       16.00056
H          7.71838       14.99912        7.96938
H          1.00101        9.70813       11.09578
H          3.96755        1.68790       10.62641
H          8.93898        9.43595       15.52692
H          6.77764        7.26537       14.03677
H          7.13793        5.67673       17.37678
H          2.19427       13.50991       12.30966
H          2.68658        5.41217        9.32395
H          4.47117        7.97020       11.68933
H          7.65388       13.17823       14.17946
H          5.96093        5.71262       10.47005
H          0.94368       13.45756       15.56195
H          3.92367        5.53396       16.08971
H          8.70911       13.42058       11.28832
H          6.98337        0.05468       13.06385
H          2.72085       13.40738       17.37422
H          7.73531        5.73126       12.24643
H          6.93753       13.40567        9.51934
H          5.66837        0.20507       11.55519
H          2.18936        5.44821       14.24953
H          3.97806       13.52094       10.52929
H          8.92058        5.70827       15.56537
H          5.91787       13.25669       16.01053
H          0.97463        5.48938       11.16955
H          3.00341        7.81407       13.09774
H          2.72402        9.75769        9.26842
H          7.55105        2.03418       14.15611
H          7.15790        9.48970       17.33919
H          5.60686        7.27733       15.15580
H          2.20594        1.70391       12.42529
H          4.04068        9.69290       15.97351
H          2.05026        7.30809        8.15451
H          8.72765        1.79168       11.28917
H          6.00856        9.46205       10.44299
H          0.93663        1.69163       15.58103
H          3.10580       15.01543       13.85620
H          4.91458        7.75892       13.22021
H          5.10002        0.01414       13.05359
H          2.67285        7.57063        9.65719
H          7.07754        0.77536        7.41371
H          2.31607        7.61336       14.58703
H          7.46000       15.35224       14.59700
C          7.13320        2.66787       10.12428
C          2.40987       10.58773       14.85732
C          2.57987        2.57978       16.69608
C          7.58840       10.35206       11.62781
C          6.49502        2.79867       15.88407
C          1.65056       10.57204       10.96049
C          3.29805        2.53861       10.74859
C          8.26766       10.29598       15.64341
C          7.25168        4.85135       16.66902
C          2.33006       12.65594       11.64690
C          2.58168        4.59532       10.03143
C          7.54364       12.35999       14.88950
C          6.57625        4.83037       10.65233
C          1.63601       12.61384       15.65879
C          3.26727        4.67378       15.95955
C          8.11726       12.52451       11.09948
C          2.60983       12.58821       16.65877
C          7.56099        4.84047       11.64148
C          7.13490       12.52078       10.11431
C          2.30850        4.63074       14.95957
C          3.31325       12.66464       10.65432
C          8.23007        4.86486       15.67331
C          6.58321       12.40194       15.88778
C          1.62477        4.62406       11.03796
C          2.61351       10.59208        9.95795
C          7.45425        2.83332       14.88637
C          7.28907       10.32037       16.64054
C          2.32664        2.55446       11.75171
C          3.36497       10.54128       15.85929
C          8.11989        2.67812       11.10717
C          6.60943       10.35035       10.63296
C          1.60128        2.55524       15.70037
N          6.35455        3.74058        9.88846
N          1.54515       11.61088       14.76703
N          3.40164        3.64224       16.81314
N          8.35050       11.43798       11.86193
N          6.40061        3.81219       16.76529
N          1.51066       11.60079       11.81807
N          3.43536        3.56534        9.89073
N          8.38590       11.31960       14.77757
N          3.46145       11.54812       16.74820
N          8.33561        3.76170       11.87560
N          6.37845       11.43471        9.86766
N          1.47814        3.58181       14.83852
N          3.46610       11.62347        9.81355
N          8.32349        3.85290       14.79466
N          6.45971       11.37786       16.75190
N          1.49589        3.60309       11.90750
O          2.89139        7.64893        8.71303
O          7.69564       15.25048       13.66082
O          6.98809        0.09803        8.10438
O          2.12469        7.51067       13.63974
O          4.03831       14.72539       14.03506
O          4.24841        8.24005       12.62096
O          5.79906        0.50847       12.49593
O          5.85918        6.96367       14.25351
F          4.75239        5.67269        8.41113
F          4.90695        5.64224       18.35483
F         -0.02305       13.48474       13.38597
F          4.95929        1.67532        8.39204
F          4.95801        1.79898       18.29303
F          0.25810        9.47852       13.28287
F          4.84982        9.45335        8.42651
F          4.95386        9.56909       18.33775
F          9.63961        1.71027       13.43012
F          5.11345       13.47853        8.23369
F          4.97161       13.40241       18.27680
F          0.15817        5.70656       13.35635
F          6.61090        7.50461        8.23710
F          6.63128        7.58648       18.30528
F          1.67183       15.45958       13.24442
F          4.92623        7.54329       10.21172
F          3.74798        7.62485       19.49096
F         -0.05151       15.35177       15.22245
F          4.49935        7.57296        6.64015
F          4.44824        7.60916       16.59753
F          9.33407       15.37134       11.64291
F          3.13164       15.19471        8.43363
F          3.20926       15.31417       18.34202
F          8.15023        7.63650       13.11910
F          4.87482       15.43908        6.49775
F          5.29454       15.37880       16.49899
F          0.53950        7.55090       11.54921
F          5.15273       15.25141       10.08213
F          6.16162       15.40723       19.33602
F          0.09299        7.63712       15.12504
Al         4.83044        7.56504        8.40258
Al         4.91819        7.61071       18.28534
Al        -0.10555       15.36404       13.40819
Al         4.90656       15.32909        8.30375
Al         4.91353       15.37057       18.21072
Al         0.19118        7.59502       13.31334
Ni         4.86957        3.66772        8.42821
Ni         4.92197        3.72706       18.04268
Ni         0.09516       11.48443       13.31220
Ni         4.93623       11.47045        8.37752
Ni         4.95893       11.48008       18.00765
Ni         0.04490        3.70127       13.36176
