# Supplementary material for: Spin Crossover and Exchange Effects on Oxygen Evolution Reaction Catalyzed by Bimetallic Metal Organic Frameworks
Source: ACS Catal. 2024 May 20;14(11):8652–65. doi: 10.1021/acscatal.4c01091 (PMC11165450; doi:10.1021/acscatal.4c01091)
Supplement: Supplementary file 2 — cs4c01091_si_002.zip [file cs4c01091_si_002.zip › xyz/Ni-Al/bp_1_O.xyz]

147
HCNOFAlNi
H          6.96253        1.77164        9.53101
H          2.36507        9.81672       14.04674
H          2.70839        1.72177       17.34773
H          4.26243       15.02009       14.95672
H          7.76771        9.46158       12.23390
H          5.82671        1.96738       15.96781
H          7.71838       14.99912        7.96938
H          1.00101        9.70813       11.09578
H          3.96755        1.68790       10.62641
H          8.93234        9.45149       15.54201
H          6.77764        7.26537       14.03677
H          7.13159        5.70330       17.33435
H          2.19427       13.50991       12.30966
H          2.68658        5.41217        9.32395
H          4.47117        7.97020       11.68933
H          7.64094       13.17715       14.14728
H          5.96093        5.71262       10.47005
H          0.92892       13.41530       15.58587
H          3.92288        5.51159       16.04215
H          8.70911       13.42058       11.28832
H          6.98337        0.05468       13.06385
H          2.73541       13.37615       17.35286
H          7.73531        5.73126       12.24643
H          6.93753       13.40567        9.51934
H          5.66837        0.20507       11.55519
H          2.17614        5.44510       14.22674
H          3.97806       13.52094       10.52929
H          8.93292        5.72365       15.54116
H          5.84903       13.23261       15.92224
H          0.97463        5.48938       11.16955
H          3.00341        7.81407       13.09774
H          2.72402        9.75769        9.26842
H          7.57287        2.03341       14.14386
H          7.10913        9.50089       17.31697
H          5.60686        7.27733       15.15580
H          2.20594        1.70391       12.42529
H          4.13572        9.74075       15.84562
H          2.05026        7.30809        8.15451
H          8.72765        1.79168       11.28917
H          6.00856        9.46205       10.44299
H          0.91079        1.68433       15.56052
H          3.10580       15.01543       13.85620
H          4.91458        7.75892       13.22021
H          5.10002        0.01414       13.05359
H          2.67285        7.57063        9.65719
H          7.07754        0.77536        7.41371
H          2.31607        7.61336       14.58703
H          7.46000       15.35224       14.59700
C          7.13320        2.66787       10.12428
C          2.45104       10.60125       14.79352
C          2.57018        2.56207       16.65991
C          7.58840       10.35206       11.62781
C          6.50297        2.81561       15.85388
C          1.65056       10.57204       10.96049
C          3.29805        2.53861       10.74859
C          8.25006       10.30546       15.63429
C          7.25250        4.87170       16.63370
C          2.33006       12.65594       11.64690
C          2.58168        4.59532       10.03143
C          7.52360       12.35735       14.85419
C          6.57625        4.83037       10.65233
C          1.64090       12.58572       15.64825
C          3.26590        4.65001       15.91797
C          8.11726       12.52451       11.09948
C          2.64057       12.56801       16.62459
C          7.56099        4.84047       11.64148
C          7.13490       12.52078       10.11431
C          2.29601        4.62080       14.92852
C          3.31325       12.66464       10.65432
C          8.24222        4.87946       15.64597
C          6.53045       12.38842       15.82312
C          1.62477        4.62406       11.03796
C          2.61351       10.59208        9.95795
C          7.47114        2.84000       14.86472
C          7.24376       10.32426       16.60921
C          2.32664        2.55446       11.75171
C          3.43494       10.57018       15.76872
C          8.11989        2.67812       11.10717
C          6.60943       10.35035       10.63296
C          1.58013        2.54576       15.67246
N          6.35455        3.74058        9.88846
N          1.55236       11.59799       14.74083
N          3.40086        3.61769       16.76956
N          8.35050       11.43798       11.86193
N          6.40015        3.83363       16.72798
N          1.51066       11.60079       11.81807
N          3.43536        3.56534        9.89073
N          8.38117       11.32721       14.76846
N          3.52963       11.55698       16.67927
N          8.33561        3.76170       11.87560
N          6.37845       11.43471        9.86766
N          1.45793        3.57714       14.81545
N          3.46610       11.62347        9.81355
N          8.34155        3.85926       14.77615
N          6.39787       11.36729       16.68298
N          1.49589        3.60309       11.90750
O          2.89139        7.64893        8.71303
O          7.69564       15.25048       13.66082
O          6.98809        0.09803        8.10438
O          2.12469        7.51067       13.63974
O          4.03831       14.72539       14.03506
O          4.24841        8.24005       12.62096
O          5.79906        0.50847       12.49593
O          5.85918        6.96367       14.25351
O          5.86556       11.41980       19.45365
F          4.75239        5.67269        8.41113
F          4.88787        5.61816       18.34629
F         -0.02305       13.48474       13.38597
F          4.95929        1.67532        8.39204
F          4.99734        1.81265       18.26597
F          0.25810        9.47852       13.28287
F          4.84982        9.45335        8.42651
F          4.70825        9.51565       18.04068
F          9.63961        1.71027       13.43012
F          5.11345       13.47853        8.23369
F          4.87623       13.44746       18.04467
F          0.15817        5.70656       13.35635
F          6.61090        7.50461        8.23710
F          6.52049        7.63526       18.23293
F          1.67183       15.45958       13.24442
F          4.92623        7.54329       10.21172
F          3.61582        7.59316       19.36877
F         -0.05151       15.35177       15.22245
F          4.49935        7.57296        6.64015
F          4.37350        7.46934       16.48959
F          9.33407       15.37134       11.64291
F          3.13164       15.19471        8.43363
F          3.20599       15.38362       18.27195
F          8.15023        7.63650       13.11910
F          4.87482       15.43908        6.49775
F          5.27825       15.46937       16.39731
F          0.53950        7.55090       11.54921
F          5.15273       15.25141       10.08213
F          6.20633       15.35643       19.18421
F          0.09299        7.63712       15.12504
Al         4.83044        7.56504        8.40258
Al         4.80773        7.60543       18.18850
Al        -0.10555       15.36404       13.40819
Al         4.90656       15.32909        8.30375
Al         4.91144       15.37632       18.11787
Al         0.19118        7.59502       13.31334
Ni         4.86957        3.66772        8.42821
Ni         4.91868        3.72442       18.01021
Ni         0.09516       11.48443       13.31220
Ni         4.93623       11.47045        8.37752
Ni         4.95760       11.47588       18.05635
Ni         0.04490        3.70127       13.36176
