# Supplementary material for: Spin Crossover and Exchange Effects on Oxygen Evolution Reaction Catalyzed by Bimetallic Metal Organic Frameworks
Source: ACS Catal. 2024 May 20;14(11):8652–65. doi: 10.1021/acscatal.4c01091 (PMC11165450; doi:10.1021/acscatal.4c01091)
Supplement: Supplementary file 2 — cs4c01091_si_002.zip [file cs4c01091_si_002.zip › xyz/Ni-Al/bp_1_OH.xyz]

148
HCNOFAlNi
H          6.96253        1.77164        9.53101
H          2.36370        9.81672       14.07123
H          2.69240        1.72472       17.39245
H          4.26243       15.02009       14.95672
H          7.76771        9.46158       12.23390
H          5.83805        1.94905       16.00199
H          7.71838       14.99912        7.96938
H          1.00101        9.70813       11.09578
H          3.96755        1.68790       10.62641
H          8.91288        9.43735       15.52350
H          6.77764        7.26537       14.03677
H          7.16156        5.66881       17.38590
H          2.19427       13.50991       12.30966
H          2.68658        5.41217        9.32395
H          4.47117        7.97020       11.68933
H          7.65873       13.19253       14.17946
H          5.96093        5.71262       10.47005
H          0.94831       13.43829       15.57733
H          3.96789        5.47136       16.03218
H          8.70911       13.42058       11.28832
H          6.98337        0.05468       13.06385
H          2.75145       13.40365       17.34944
H          7.73531        5.73126       12.24643
H          6.93753       13.40567        9.51934
H          5.66837        0.20507       11.55519
H          2.22257        5.40922       14.22076
H          3.97806       13.52094       10.52929
H          8.92187        5.71806       15.56138
H          5.86822       13.24395       15.95869
H          0.97463        5.48938       11.16955
H          3.00341        7.81407       13.09774
H          2.72402        9.75769        9.26842
H          7.55363        2.04024       14.15240
H          7.08488        9.47634       17.28878
H          5.60686        7.27733       15.15580
H          2.20594        1.70391       12.42529
H          4.13393        9.74557       15.87097
H          2.05026        7.30809        8.15451
H          8.72765        1.79168       11.28917
H          6.00856        9.46205       10.44299
H          0.91609        1.67858       15.58787
H          3.10580       15.01543       13.85620
H          4.91458        7.75892       13.22021
H          5.10002        0.01414       13.05359
H          2.67285        7.57063        9.65719
H          7.07754        0.77536        7.41371
H          2.31607        7.61336       14.58703
H          7.46000       15.35224       14.59700
H          5.94344       10.47790       19.81166
C          7.13320        2.66787       10.12428
C          2.45420       10.60855       14.81089
C          2.56768        2.55834       16.69522
C          7.58840       10.35206       11.62781
C          6.51392        2.79805       15.89119
C          1.65056       10.57204       10.96049
C          3.29805        2.53861       10.74859
C          8.23719       10.29552       15.62660
C          7.26965        4.84435       16.67728
C          2.33006       12.65594       11.64690
C          2.58168        4.59532       10.03143
C          7.53269       12.36543       14.87640
C          6.57625        4.83037       10.65233
C          1.65604       12.60467       15.64597
C          3.29368        4.62220       15.92737
C          8.11726       12.52451       11.09948
C          2.65450       12.59147       16.62487
C          7.56099        4.84047       11.64148
C          7.13490       12.52078       10.11431
C          2.32917        4.59020       14.93166
C          3.31325       12.66464       10.65432
C          8.23851        4.86874       15.67018
C          6.53976       12.39324       15.84676
C          1.62477        4.62406       11.03796
C          2.61351       10.59208        9.95795
C          7.46405        2.83875       14.88409
C          7.22858       10.31121       16.59810
C          2.32664        2.55446       11.75171
C          3.43857       10.57903       15.78638
C          8.11989        2.67812       11.10717
C          6.60943       10.35035       10.63296
C          1.58867        2.53753       15.69667
N          6.35455        3.74058        9.88846
N          1.56200       11.60980       14.74795
N          3.40816        3.60620       16.80117
N          8.35050       11.43798       11.86193
N          6.42181        3.80427       16.78038
N          1.51066       11.60079       11.81807
N          3.43536        3.56534        9.89073
N          8.37951       11.32783       14.77529
N          3.53504       11.57453       16.68696
N          8.33561        3.76170       11.87560
N          6.37845       11.43471        9.86766
N          1.47981        3.55602       14.82371
N          3.46610       11.62347        9.81355
N          8.32721        3.86222       14.78526
N          6.39354       11.36108       16.69067
N          1.49589        3.60309       11.90750
O          2.89139        7.64893        8.71303
O          7.69564       15.25048       13.66082
O          6.98809        0.09803        8.10438
O          2.12469        7.51067       13.63974
O          4.03831       14.72539       14.03506
O          4.24841        8.24005       12.62096
O          5.79906        0.50847       12.49593
O          5.85918        6.96367       14.25351
O          5.85191       11.42244       19.55760
F          4.75239        5.67269        8.41113
F          4.88987        5.63541       18.34373
F         -0.02305       13.48474       13.38597
F          4.95929        1.67532        8.39204
F          4.98131        1.78313       18.33290
F          0.25810        9.47852       13.28287
F          4.84982        9.45335        8.42651
F          4.70603        9.57375       18.10790
F          9.63961        1.71027       13.43012
F          5.11345       13.47853        8.23369
F          4.89407       13.40707       18.09081
F          0.15817        5.70656       13.35635
F          6.61090        7.50461        8.23710
F          6.51691        7.68078       18.29816
F          1.67183       15.45958       13.24442
F          4.92623        7.54329       10.21172
F          3.66610        7.63744       19.43257
F         -0.05151       15.35177       15.22245
F          4.49935        7.57296        6.64015
F          4.37175        7.50570       16.52576
F          9.33407       15.37134       11.64291
F          3.13164       15.19471        8.43363
F          3.19329       15.33981       18.33148
F          8.15023        7.63650       13.11910
F          4.87482       15.43908        6.49775
F          5.25253       15.44622       16.45570
F          0.53950        7.55090       11.54921
F          5.15273       15.25141       10.08213
F          6.17343       15.32987       19.26396
F          0.09299        7.63712       15.12504
Al         4.83044        7.56504        8.40258
Al         4.81476        7.52884       18.21613
Al        -0.10555       15.36404       13.40819
Al         4.90656       15.32909        8.30375
Al         4.89755       15.36078       18.17540
Al         0.19118        7.59502       13.31334
Ni         4.86957        3.66772        8.42821
Ni         4.92479        3.68978       18.04154
Ni         0.09516       11.48443       13.31220
Ni         4.93623       11.47045        8.37752
Ni         4.91834       11.46749       18.05549
Ni         0.04490        3.70127       13.36176
