# Supplementary material for: Spin Crossover and Exchange Effects on Oxygen Evolution Reaction Catalyzed by Bimetallic Metal Organic Frameworks
Source: ACS Catal. 2024 May 20;14(11):8652–65. doi: 10.1021/acscatal.4c01091 (PMC11165450; doi:10.1021/acscatal.4c01091)
Supplement: Supplementary file 2 — cs4c01091_si_002.zip [file cs4c01091_si_002.zip › xyz/Ni-Al/bp_1_OOH.xyz]

149
HCNOFAlNi
H          6.96253        1.77164        9.53101
H          2.30776        9.77477       14.10199
H          2.70268        1.71680       17.38818
H          4.26243       15.02009       14.95672
H          7.76771        9.46158       12.23390
H          5.82365        1.96070       15.99373
H          7.71838       14.99912        7.96938
H          1.00101        9.70813       11.09578
H          3.96755        1.68790       10.62641
H          8.91885        9.43393       15.52264
H          6.77764        7.26537       14.03677
H          7.15391        5.67611       17.38903
H          2.19427       13.50991       12.30966
H          2.68658        5.41217        9.32395
H          4.47117        7.97020       11.68933
H          7.67015       13.20169       14.19285
H          5.96093        5.71262       10.47005
H          0.97289       13.44466       15.57135
H          3.93616        5.49388       16.07291
H          8.70911       13.42058       11.28832
H          6.98337        0.05468       13.06385
H          2.78153       13.39153       17.33463
H          7.73531        5.73126       12.24643
H          6.93753       13.40567        9.51934
H          5.66837        0.20507       11.55519
H          2.20194        5.42025       14.24554
H          3.97806       13.52094       10.52929
H          8.92481        5.71557       15.57249
H          5.89724       13.25498       15.97806
H          0.97463        5.48938       11.16955
H          3.00341        7.81407       13.09774
H          2.72402        9.75769        9.26842
H          7.54900        2.04661       14.15411
H          7.10718        9.47603       17.29048
H          5.60686        7.27733       15.15580
H          2.20594        1.70391       12.42529
H          4.07718        9.68281       15.90572
H          2.05026        7.30809        8.15451
H          8.72765        1.79168       11.28917
H          6.00856        9.46205       10.44299
H          0.92089        1.67548       15.58587
H          3.10580       15.01543       13.85620
H          4.91458        7.75892       13.22021
H          5.10002        0.01414       13.05359
H          2.67285        7.57063        9.65719
H          7.07754        0.77536        7.41371
H          2.31607        7.61336       14.58703
H          7.46000       15.35224       14.59700
H          5.02549       10.78596       21.54617
C          7.13320        2.66787       10.12428
C          2.41689       10.57329       14.83055
C          2.56926        2.55493       16.69807
C          7.58840       10.35206       11.62781
C          6.50059        2.80877       15.88464
C          1.65056       10.57204       10.96049
C          3.29805        2.53861       10.74859
C          8.24982       10.29816       15.62632
C          7.26328        4.85072       16.67956
C          2.33006       12.65594       11.64690
C          2.58168        4.59532       10.03143
C          7.54910       12.37040       14.88609
C          6.57625        4.83037       10.65233
C          1.66389       12.59706       15.64398
C          3.27615        4.63432       15.95015
C          8.11726       12.52451       11.09948
C          2.66567       12.56972       16.62231
C          7.56099        4.84047       11.64148
C          7.13490       12.52078       10.11431
C          2.31419        4.60030       14.95302
C          3.31325       12.66464       10.65432
C          8.23674        4.87030       15.67673
C          6.56181       12.39930       15.86271
C          1.62477        4.62406       11.03796
C          2.61351       10.59208        9.95795
C          7.45747        2.84575       14.88438
C          7.24558       10.31649       16.60437
C          2.32664        2.55446       11.75171
C          3.40155       10.53212       15.80831
C          8.11989        2.67812       11.10717
C          6.60943       10.35035       10.63296
C          1.59005        2.53551       15.70065
N          6.35455        3.74058        9.88846
N          1.54916       11.59535       14.75479
N          3.40191        3.60837       16.81029
N          8.35050       11.43798       11.86193
N          6.40877        3.81468       16.77383
N          1.51066       11.60079       11.81807
N          3.43536        3.56534        9.89073
N          8.38982       11.32939       14.77301
N          3.52629       11.53554       16.69551
N          8.33561        3.76170       11.87560
N          6.37845       11.43471        9.86766
N          1.47551        3.55835       14.83311
N          3.46610       11.62347        9.81355
N          8.32612        3.86501       14.79010
N          6.40877       11.36853       16.71203
N          1.49589        3.60309       11.90750
O          2.89139        7.64893        8.71303
O          7.69564       15.25048       13.66082
O          6.98809        0.09803        8.10438
O          2.12469        7.51067       13.63974
O          4.03831       14.72539       14.03506
O          4.24841        8.24005       12.62096
O          5.79906        0.50847       12.49593
O          5.85918        6.96367       14.25351
O          5.00108       11.57950       19.86777
O          4.96745       10.42026       20.63221
F          4.75239        5.67269        8.41113
F          4.88256        5.59968       18.41180
F         -0.02305       13.48474       13.38597
F          4.95929        1.67532        8.39204
F          4.96604        1.79401       18.31297
F          0.25810        9.47852       13.28287
F          4.84982        9.45335        8.42651
F          4.88499        9.42554       18.01761
F          9.63961        1.71027       13.43012
F          5.11345       13.47853        8.23369
F          5.00122       13.49966       18.01875
F          0.15817        5.70656       13.35635
F          6.61090        7.50461        8.23710
F          6.60305        7.52558       18.25173
F          1.67183       15.45958       13.24442
F          4.92623        7.54329       10.21172
F          3.74407        7.62641       19.46077
F         -0.05151       15.35177       15.22245
F          4.49935        7.57296        6.64015
F          4.39715        7.40922       16.52861
F          9.33407       15.37134       11.64291
F          3.13164       15.19471        8.43363
F          3.21377       15.33515       18.27736
F          8.15023        7.63650       13.11910
F          4.87482       15.43908        6.49775
F          5.30617       15.50821       16.41810
F          0.53950        7.55090       11.54921
F          5.15273       15.25141       10.08213
F          6.16451       15.39869       19.28959
F          0.09299        7.63712       15.12504
Al         4.83044        7.56504        8.40258
Al         4.88132        7.55836       18.21727
Al        -0.10555       15.36404       13.40819
Al         4.90656       15.32909        8.30375
Al         4.92881       15.37166       18.14008
Al         0.19118        7.59502       13.31334
Ni         4.86957        3.66772        8.42821
Ni         4.92098        3.70453       18.04467
Ni         0.09516       11.48443       13.31220
Ni         4.93623       11.47045        8.37752
Ni         4.95437       11.45351       18.06034
Ni         0.04490        3.70127       13.36176
