# Supplementary material for: Spin Crossover and Exchange Effects on Oxygen Evolution Reaction Catalyzed by Bimetallic Metal Organic Frameworks
Source: ACS Catal. 2024 May 20;14(11):8652–65. doi: 10.1021/acscatal.4c01091 (PMC11165450; doi:10.1021/acscatal.4c01091)
Supplement: Supplementary file 2 — cs4c01091_si_002.zip [file cs4c01091_si_002.zip › xyz/Ni-Al/bp_1_s.xyz]

146
HCNOFAlNi
H          6.96253        1.77164        9.53101
H          2.28021        9.77477       14.10655
H          2.65716        1.76061       17.41666
H          4.26243       15.02009       14.95672
H          7.76771        9.46158       12.23390
H          5.86420        1.94128       16.03275
H          7.71838       14.99912        7.96938
H          1.00101        9.70813       11.09578
H          3.96755        1.68790       10.62641
H          8.96227        9.43440       15.48533
H          6.77764        7.26537       14.03677
H          7.20228        5.65405       17.40925
H          2.19427       13.50991       12.30966
H          2.68658        5.41217        9.32395
H          4.47117        7.97020       11.68933
H          7.68328       13.20340       14.16864
H          5.96093        5.71262       10.47005
H          0.92505       13.46160       15.52948
H          3.87128        5.54717       16.12958
H          8.70911       13.42058       11.28832
H          6.98337        0.05468       13.06385
H          2.71093       13.41763       17.32694
H          7.73531        5.73126       12.24643
H          6.93753       13.40567        9.51934
H          5.66837        0.20507       11.55519
H          2.19979        5.43423       14.24155
H          3.97806       13.52094       10.52929
H          8.93841        5.70703       15.56451
H          5.94712       13.26306       15.99059
H          0.97463        5.48938       11.16955
H          3.00341        7.81407       13.09774
H          2.72402        9.75769        9.26842
H          7.53982        2.05019       14.14528
H          7.17571        9.47758       17.28707
H          5.60686        7.27733       15.15580
H          2.20594        1.70391       12.42529
H          4.00680        9.68047       15.95442
H          2.05026        7.30809        8.15451
H          8.72765        1.79168       11.28917
H          6.00856        9.46205       10.44299
H          0.91812        1.69365       15.57875
H          3.10580       15.01543       13.85620
H          4.91458        7.75892       13.22021
H          5.10002        0.01414       13.05359
H          2.67285        7.57063        9.65719
H          7.07754        0.77536        7.41371
H          2.31607        7.61336       14.58703
H          7.46000       15.35224       14.59700
C          7.13320        2.66787       10.12428
C          2.37968       10.57530       14.83453
C          2.52696        2.59734       16.72627
C          7.58840       10.35206       11.62781
C          6.53882        2.78873       15.91398
C          1.65056       10.57204       10.96049
C          3.29805        2.53861       10.74859
C          8.29364       10.29769       15.60211
C          7.30286        4.83084       16.69807
C          2.33006       12.65594       11.64690
C          2.58168        4.59532       10.03143
C          7.57166       12.37413       14.86558
C          6.57625        4.83037       10.65233
C          1.61361       12.61368       15.62318
C          3.22036        4.68372       15.99487
C          8.11726       12.52451       11.09948
C          2.59706       12.59038       16.61804
C          7.56099        4.84047       11.64148
C          7.13490       12.52078       10.11431
C          2.29645        4.62702       14.96469
C          3.31325       12.66464       10.65432
C          8.25474        4.86036       15.67844
C          6.60715       12.40349       15.86157
C          1.62477        4.62406       11.03796
C          2.61351       10.59208        9.95795
C          7.46619        2.83860       14.88893
C          7.30711       10.31649       16.59554
C          2.32664        2.55446       11.75171
C          3.33902       10.53600       15.83480
C          8.11989        2.67812       11.10717
C          6.60943       10.35035       10.63296
C          1.57525        2.55990       15.70635
N          6.35455        3.74058        9.88846
N          1.52009       11.60343       14.73912
N          3.34179        3.66321       16.86640
N          8.35050       11.43798       11.86193
N          6.45796        3.78796       16.81485
N          1.51066       11.60079       11.81807
N          3.43536        3.56534        9.89073
N          8.41132       11.33109       14.74653
N          3.44847       11.55092       16.71174
N          8.33561        3.76170       11.87560
N          6.37845       11.43471        9.86766
N          1.47138        3.57544       14.82884
N          3.46610       11.62347        9.81355
N          8.33112        3.86035       14.78412
N          6.47428       11.37040       16.71260
N          1.49589        3.60309       11.90750
O          2.89139        7.64893        8.71303
O          7.69564       15.25048       13.66082
O          6.98809        0.09803        8.10438
O          2.12469        7.51067       13.63974
O          4.03831       14.72539       14.03506
O          4.24841        8.24005       12.62096
O          5.79906        0.50847       12.49593
O          5.85918        6.96367       14.25351
F          4.75239        5.67269        8.41113
F          4.92103        5.68388       18.29502
F         -0.02305       13.48474       13.38597
F          4.95929        1.67532        8.39204
F          4.94469        1.74803       18.22667
F          0.25810        9.47852       13.28287
F          4.84982        9.45335        8.42651
F          4.95895        9.59022       18.32806
F          9.63961        1.71027       13.43012
F          5.11345       13.47853        8.23369
F          4.98030       13.37476       18.25600
F          0.15817        5.70656       13.35635
F          6.61090        7.50461        8.23710
F          6.64039        7.62889       18.28762
F          1.67183       15.45958       13.24442
F          4.92623        7.54329       10.21172
F          3.73396        7.64940       19.44083
F         -0.05151       15.35177       15.22245
F          4.49935        7.57296        6.64015
F          4.46546        7.65918       16.55965
F          9.33407       15.37134       11.64291
F          3.13164       15.19471        8.43363
F          3.20851       15.26213       18.29331
F          8.15023        7.63650       13.11910
F          4.87482       15.43908        6.49775
F          5.30790       15.32754       16.46139
F          0.53950        7.55090       11.54921
F          5.15273       15.25141       10.08213
F          6.17896       15.38253       19.28646
F          0.09299        7.63712       15.12504
Al         4.83044        7.56504        8.40258
Al         4.92558        7.58757       18.25600
Al        -0.10555       15.36404       13.40819
Al         4.90656       15.32909        8.30375
Al         4.91498       15.38517       18.17569
Al         0.19118        7.59502       13.31334
Ni         4.86957        3.66772        8.42821
Ni         4.92153        3.72116       18.02587
Ni         0.09516       11.48443       13.31220
Ni         4.93623       11.47045        8.37752
Ni         4.96083       11.47464       17.97005
Ni         0.04490        3.70127       13.36176
