# Supplementary material for: Spin Crossover and Exchange Effects on Oxygen Evolution Reaction Catalyzed by Bimetallic Metal Organic Frameworks
Source: ACS Catal. 2024 May 20;14(11):8652–65. doi: 10.1021/acscatal.4c01091 (PMC11165450; doi:10.1021/acscatal.4c01091)
Supplement: Supplementary file 2 — cs4c01091_si_002.zip [file cs4c01091_si_002.zip › xyz/Ni-Al/bp_2_O.xyz]

147
HCNOFAlNi
H          6.96253        1.77164        9.53101
H          2.32563        9.78037       14.09288
H          2.69028        1.74647       17.38163
H          4.26243       15.02009       14.95672
H          7.76771        9.46158       12.23390
H          5.80855        1.98618       15.95898
H          7.71838       14.99912        7.96938
H          1.00101        9.70813       11.09578
H          3.96755        1.68790       10.62641
H          8.93240        9.46811       15.55027
H          6.77764        7.26537       14.03677
H          7.16826        5.68310       17.37394
H          2.19427       13.50991       12.30966
H          2.68658        5.41217        9.32395
H          4.47117        7.97020       11.68933
H          7.63762       13.19051       14.15440
H          5.96093        5.71262       10.47005
H          0.95243       13.42198       15.58587
H          3.92926        5.51672       16.05154
H          8.70911       13.42058       11.28832
H          6.98337        0.05468       13.06385
H          2.76433       13.37476       17.35314
H          7.73531        5.73126       12.24643
H          6.93753       13.40567        9.51934
H          5.66837        0.20507       11.55519
H          2.20008        5.43454       14.22076
H          3.97806       13.52094       10.52929
H          8.93459        5.72241       15.55597
H          5.84333       13.23944       15.92366
H          0.97463        5.48938       11.16955
H          3.00341        7.81407       13.09774
H          2.72402        9.75769        9.26842
H          7.54181        2.05811       14.12990
H          7.10961        9.51300       17.31213
H          5.60686        7.27733       15.15580
H          2.20594        1.70391       12.42529
H          4.10285        9.69865       15.89575
H          2.05026        7.30809        8.15451
H          8.72765        1.79168       11.28917
H          6.00856        9.46205       10.44299
H          0.92420        1.68697       15.57021
H          3.10580       15.01543       13.85620
H          4.91458        7.75892       13.22021
H          5.10002        0.01414       13.05359
H          2.67285        7.57063        9.65719
H          7.07754        0.77536        7.41371
H          2.31607        7.61336       14.58703
H          7.46000       15.35224       14.59700
C          7.13320        2.66787       10.12428
C          2.42867       10.57391       14.82770
C          2.56253        2.58102       16.68753
C          7.58840       10.35206       11.62781
C          6.49568        2.82633       15.85986
C          1.65056       10.57204       10.96049
C          3.29805        2.53861       10.74859
C          8.24944       10.32146       15.63913
C          7.26933        4.86020       16.66105
C          2.33006       12.65594       11.64690
C          2.58168        4.59532       10.03143
C          7.52020       12.36869       14.85903
C          6.57625        4.83037       10.65233
C          1.65416       12.58370       15.65565
C          3.26739        4.65840       15.93534
C          8.11726       12.52451       11.09948
C          2.65698       12.56133       16.63143
C          7.56099        4.84047       11.64148
C          7.13490       12.52078       10.11431
C          2.30987        4.61754       14.93308
C          3.31325       12.66464       10.65432
C          8.24477        4.87744       15.65964
C          6.52349       12.39417       15.82626
C          1.62477        4.62406       11.03796
C          2.61351       10.59208        9.95795
C          7.45553        2.85646       14.86245
C          7.23780       10.33901       16.60779
C          2.32664        2.55446       11.75171
C          3.41513       10.53849       15.80376
C          8.11989        2.67812       11.10717
C          6.60943       10.35035       10.63296
C          1.58826        2.55228       15.68499
N          6.35455        3.74058        9.88846
N          1.55185       11.58820       14.75877
N          3.39205        3.63649       16.80146
N          8.35050       11.43798       11.86193
N          6.41022        3.82850       16.75418
N          1.51066       11.60079       11.81807
N          3.43536        3.56534        9.89073
N          8.37796       11.33964       14.76988
N          3.52908       11.53973       16.69038
N          8.33561        3.76170       11.87560
N          6.37845       11.43471        9.86766
N          1.47491        3.57248       14.81545
N          3.46610       11.62347        9.81355
N          8.33085        3.87029       14.77501
N          6.38350       11.37444       16.68469
N          1.49589        3.60309       11.90750
O          2.89139        7.64893        8.71303
O          7.69564       15.25048       13.66082
O          6.98809        0.09803        8.10438
O          2.12469        7.51067       13.63974
O          4.03831       14.72539       14.03506
O          4.24841        8.24005       12.62096
O          5.79906        0.50847       12.49593
O          5.85918        6.96367       14.25351
O          5.09566       11.47635       19.78916
F          4.75239        5.67269        8.41113
F          4.89130        5.63929       18.38389
F         -0.02305       13.48474       13.38597
F          4.95929        1.67532        8.39204
F          4.97679        1.78904       18.27081
F          0.25810        9.47852       13.28287
F          4.84982        9.45335        8.42651
F          4.86569        9.58851       18.07942
F          9.63961        1.71027       13.43012
F          5.11345       13.47853        8.23369
F          4.98413       13.34617       18.05322
F          0.15817        5.70656       13.35635
F          6.61090        7.50461        8.23710
F          6.59044        7.61662       18.29303
F          1.67183       15.45958       13.24442
F          4.92623        7.54329       10.21172
F          3.69859        7.68994       19.40950
F         -0.05151       15.35177       15.22245
F          4.49935        7.57296        6.64015
F          4.44151        7.51207       16.54570
F          9.33407       15.37134       11.64291
F          3.13164       15.19471        8.43363
F          3.24121       15.28823       18.27138
F          8.15023        7.63650       13.11910
F          4.87482       15.43908        6.49775
F          5.31153       15.43442       16.42607
F          0.53950        7.55090       11.54921
F          5.15273       15.25141       10.08213
F          6.21529       15.33111       19.20928
F          0.09299        7.63712       15.12504
Al         4.83044        7.56504        8.40258
Al         4.88479        7.56318       18.23749
Al        -0.10555       15.36404       13.40819
Al         4.90656       15.32909        8.30375
Al         4.93610       15.42246       18.13439
Al         0.19118        7.59502       13.31334
Ni         4.86957        3.66772        8.42821
Ni         4.92165        3.72986       18.02730
Ni         0.09516       11.48443       13.31220
Ni         4.93623       11.47045        8.37752
Ni         4.93661       11.47107       18.14806
Ni         0.04490        3.70127       13.36176
