# Supplementary material for: Spin Crossover and Exchange Effects on Oxygen Evolution Reaction Catalyzed by Bimetallic Metal Organic Frameworks
Source: ACS Catal. 2024 May 20;14(11):8652–65. doi: 10.1021/acscatal.4c01091 (PMC11165450; doi:10.1021/acscatal.4c01091)
Supplement: Supplementary file 2 — cs4c01091_si_002.zip [file cs4c01091_si_002.zip › xyz/Ni-Al/bp_2_OH.xyz]

148
HCNOFAlNi
H          6.96253        1.77164        9.53101
H          2.37619        9.83785       14.03791
H          2.53803        1.87743       17.53201
H          4.26243       15.02009       14.95672
H          7.76771        9.46158       12.23390
H          6.10958        1.84046       16.23553
H          7.71838       14.99912        7.96938
H          1.00101        9.70813       11.09578
H          3.96755        1.68790       10.62641
H          8.97130        9.44962       15.51154
H          6.77764        7.26537       14.03677
H          7.32537        5.65110       17.47675
H          2.19427       13.50991       12.30966
H          2.68658        5.41217        9.32395
H          4.47117        7.97020       11.68933
H          7.62485       13.16720       14.13247
H          5.96093        5.71262       10.47005
H          0.90074       13.42152       15.58958
H          3.63542        5.70143       16.21645
H          8.70911       13.42058       11.28832
H          6.98337        0.05468       13.06385
H          2.66601       13.36062       17.39017
H          7.73531        5.73126       12.24643
H          6.93753       13.40567        9.51934
H          5.66837        0.20507       11.55519
H          2.10246        5.46623       14.26063
H          3.97806       13.52094       10.52929
H          8.97467        5.73872       15.56394
H          5.81015       13.16332       15.86698
H          0.97463        5.48938       11.16955
H          3.00341        7.81407       13.09774
H          2.72402        9.75769        9.26842
H          7.67212        1.99131       14.27772
H          7.15420        9.46422       17.27425
H          5.60686        7.27733       15.15580
H          2.20594        1.70391       12.42529
H          4.11895        9.75598       15.85018
H          2.05026        7.30809        8.15451
H          8.72765        1.79168       11.28917
H          6.00856        9.46205       10.44299
H          0.88912        1.70359       15.62261
H          3.10580       15.01543       13.85620
H          4.91458        7.75892       13.22021
H          5.10002        0.01414       13.05359
H          2.67285        7.57063        9.65719
H          7.07754        0.77536        7.41371
H          2.31607        7.61336       14.58703
H          7.46000       15.35224       14.59700
H          5.91898       10.50431       19.98511
C          7.13320        2.66787       10.12428
C          2.44469       10.61585       14.79352
C          2.39431        2.70127       16.83136
C          7.58840       10.35206       11.62781
C          6.74302        2.71137       16.08373
C          1.65056       10.57204       10.96049
C          3.29805        2.53861       10.74859
C          8.27954       10.29567       15.60496
C          7.43815        4.81235       16.78807
C          2.33006       12.65594       11.64690
C          2.58168        4.59532       10.03143
C          7.51675       12.33716       14.82941
C          6.57625        4.83037       10.65233
C          1.61020       12.58945       15.65793
C          3.02903        4.80800       16.08658
C          8.11726       12.52451       11.09948
C          2.59303       12.55807       16.65279
C          7.56099        4.84047       11.64148
C          7.13490       12.52078       10.11431
C          2.17930        4.67859       15.00599
C          3.31325       12.66464       10.65432
C          8.33435        4.86424       15.71888
C          6.51199       12.33452       15.78781
C          1.62477        4.62406       11.03796
C          2.61351       10.59208        9.95795
C          7.60501        2.79153       15.00827
C          7.26696       10.29645       16.57304
C          2.32664        2.55446       11.75171
C          3.41323       10.58214       15.78439
C          8.11989        2.67812       11.10717
C          6.60943       10.35035       10.63296
C          1.50317        2.60091       15.76018
N          6.35455        3.74058        9.88846
N          1.54339       11.61135       14.73570
N          3.16749        3.80101       16.97719
N          8.35050       11.43798       11.86193
N          6.63065        3.74228       16.95213
N          1.51066       11.60079       11.81807
N          3.43536        3.56534        9.89073
N          8.39928       11.32721       14.74881
N          3.49109       11.55418       16.71431
N          8.33561        3.76170       11.87560
N          6.37845       11.43471        9.86766
N          1.41931        3.58507       14.84365
N          3.46610       11.62347        9.81355
N          8.39617        3.85942       14.82542
N          6.39330       11.31711       16.65706
N          1.49589        3.60309       11.90750
O          2.89139        7.64893        8.71303
O          7.69564       15.25048       13.66082
O          6.98809        0.09803        8.10438
O          2.12469        7.51067       13.63974
O          4.03831       14.72539       14.03506
O          4.24841        8.24005       12.62096
O          5.79906        0.50847       12.49593
O          5.85918        6.96367       14.25351
O          5.78035       11.42275       19.67153
F          4.75239        5.67269        8.41113
F          5.02050        5.62671       17.88575
F         -0.02305       13.48474       13.38597
F          4.95929        1.67532        8.39204
F          4.79918        2.01166       17.89372
F          0.25810        9.47852       13.28287
F          4.84982        9.45335        8.42651
F          4.68881        9.46189       18.16258
F          9.63961        1.71027       13.43012
F          5.11345       13.47853        8.23369
F          4.99203       13.46719       18.06774
F          0.15817        5.70656       13.35635
F          6.61090        7.50461        8.23710
F          6.54410        7.66540       18.20132
F          1.67183       15.45958       13.24442
F          4.92623        7.54329       10.21172
F          3.69183        7.33978       19.27763
F         -0.05151       15.35177       15.22245
F          4.49935        7.57296        6.64015
F          4.36118        7.63573       16.38819
F          9.33407       15.37134       11.64291
F          3.13164       15.19471        8.43363
F          3.20864       15.38035       18.20047
F          8.15023        7.63650       13.11910
F          4.87482       15.43908        6.49775
F          5.30594       15.40226       16.33123
F          0.53950        7.55090       11.54921
F          5.15273       15.25141       10.08213
F          6.22104        0.15038       19.09677
F          0.09299        7.63712       15.12504
Al         4.83044        7.56504        8.40258
Al         4.83465        7.62423       18.07970
Al        -0.10555       15.36404       13.40819
Al         4.90656       15.32909        8.30375
Al         4.89442       15.25172       18.02303
Al         0.19118        7.59502       13.31334
Ni         4.86957        3.66772        8.42821
Ni         4.90427        3.79806       17.71457
Ni         0.09516       11.48443       13.31220
Ni         4.93623       11.47045        8.37752
Ni         4.96779       11.43145       18.07429
Ni         0.04490        3.70127       13.36176
