# Supplementary material for: Spin Crossover and Exchange Effects on Oxygen Evolution Reaction Catalyzed by Bimetallic Metal Organic Frameworks
Source: ACS Catal. 2024 May 20;14(11):8652–65. doi: 10.1021/acscatal.4c01091 (PMC11165450; doi:10.1021/acscatal.4c01091)
Supplement: Supplementary file 2 — cs4c01091_si_002.zip [file cs4c01091_si_002.zip › xyz/Ni-Al/bp_2_OOH.xyz]

149
HCNOFAlNi
H          6.96253        1.77164        9.53101
H          2.32619        9.78425       14.09003
H          2.70156        1.71043       17.33520
H          4.26243       15.02009       14.95672
H          7.76771        9.46158       12.23390
H          5.82912        1.95822       15.95100
H          7.71838       14.99912        7.96938
H          1.00101        9.70813       11.09578
H          3.96755        1.68790       10.62641
H          8.91022        9.44154       15.52606
H          6.77764        7.26537       14.03677
H          7.15356        5.68264       17.34118
H          2.19427       13.50991       12.30966
H          2.68658        5.41217        9.32395
H          4.47117        7.97020       11.68933
H          7.65095       13.19113       14.17832
H          5.96093        5.71262       10.47005
H          0.98043       13.43907       15.56964
H          3.92962        5.49652       16.02961
H          8.70911       13.42058       11.28832
H          6.98337        0.05468       13.06385
H          2.78838       13.38765       17.33577
H          7.73531        5.73126       12.24643
H          6.93753       13.40567        9.51934
H          5.66837        0.20507       11.55519
H          2.18526        5.43656       14.21449
H          3.97806       13.52094       10.52929
H          8.94099        5.71293       15.54059
H          5.87809       13.25094       15.96724
H          0.97463        5.48938       11.16955
H          3.00341        7.81407       13.09774
H          2.72402        9.75769        9.26842
H          7.56703        2.03263       14.12478
H          7.09817        9.48333       17.29419
H          5.60686        7.27733       15.15580
H          2.20594        1.70391       12.42529
H          4.09446        9.68917       15.89803
H          2.05026        7.30809        8.15451
H          8.72765        1.79168       11.28917
H          6.00856        9.46205       10.44299
H          0.90480        1.67796       15.54970
H          3.10580       15.01543       13.85620
H          4.91458        7.75892       13.22021
H          5.10002        0.01414       13.05359
H          2.67285        7.57063        9.65719
H          7.07754        0.77536        7.41371
H          2.31607        7.61336       14.58703
H          7.46000       15.35224       14.59700
H          5.02427       10.79202       21.53507
C          7.13320        2.66787       10.12428
C          2.43214       10.57779       14.82428
C          2.56636        2.55244       16.64851
C          7.58840       10.35206       11.62781
C          6.50536        2.80831       15.84192
C          1.65056       10.57204       10.96049
C          3.29805        2.53861       10.74859
C          8.23792       10.30157       15.62860
C          7.26549        4.85336       16.63456
C          2.33006       12.65594       11.64690
C          2.58168        4.59532       10.03143
C          7.53142       12.36605       14.87811
C          6.57625        4.83037       10.65233
C          1.67432       12.59535       15.64398
C          3.27020        4.63556       15.90600
C          8.11726       12.52451       11.09948
C          2.67259       12.56848       16.62231
C          7.56099        4.84047       11.64148
C          7.13490       12.52078       10.11431
C          2.29980        4.61039       14.91542
C          3.31325       12.66464       10.65432
C          8.25147        4.86750       15.64227
C          6.54634       12.39837       15.85502
C          1.62477        4.62406       11.03796
C          2.61351       10.59208        9.95795
C          7.47157        2.83565       14.85020
C          7.23649       10.32022       16.60579
C          2.32664        2.55446       11.75171
C          3.41361       10.53398       15.80262
C          8.11989        2.67812       11.10717
C          6.60943       10.35035       10.63296
C          1.57512        2.53877       15.66106
N          6.35455        3.74058        9.88846
N          1.56084       11.59690       14.75137
N          3.40156        3.60418       16.75874
N          8.35050       11.43798       11.86193
N          6.40805        3.81934       16.72484
N          1.51066       11.60079       11.81807
N          3.43536        3.56534        9.89073
N          8.37727       11.32830       14.77045
N          3.53322       11.53414       16.69522
N          8.33561        3.76170       11.87560
N          6.37845       11.43471        9.86766
N          1.45691        3.57078       14.80349
N          3.46610       11.62347        9.81355
N          8.34491        3.85290       14.76504
N          6.39939       11.37242       16.71203
N          1.49589        3.60309       11.90750
O          2.89139        7.64893        8.71303
O          7.69564       15.25048       13.66082
O          6.98809        0.09803        8.10438
O          2.12469        7.51067       13.63974
O          4.03831       14.72539       14.03506
O          4.24841        8.24005       12.62096
O          5.79906        0.50847       12.49593
O          5.85918        6.96367       14.25351
O          4.99667       11.58277       19.85637
O          4.96517       10.42508       20.62224
F          4.75239        5.67269        8.41113
F          4.88818        5.57855       18.39528
F         -0.02305       13.48474       13.38597
F          4.95929        1.67532        8.39204
F          4.96324        1.81467       18.29588
F          0.25810        9.47852       13.28287
F          4.84982        9.45335        8.42651
F          4.88473        9.40985       18.01249
F          9.63961        1.71027       13.43012
F          5.11345       13.47853        8.23369
F          4.99711       13.51395       18.01534
F          0.15817        5.70656       13.35635
F          6.61090        7.50461        8.23710
F          6.60712        7.50290       18.24717
F          1.67183       15.45958       13.24442
F          4.92623        7.54329       10.21172
F          3.74308        7.59254       19.44282
F         -0.05151       15.35177       15.22245
F          4.49935        7.57296        6.64015
F          4.40846        7.38250       16.51807
F          9.33407       15.37134       11.64291
F          3.13164       15.19471        8.43363
F          3.21142       15.36156       18.27252
F          8.15023        7.63650       13.11910
F          4.87482       15.43908        6.49775
F          5.30153       15.52856       16.41069
F          0.53950        7.55090       11.54921
F          5.15273       15.25141       10.08213
F          6.15889       15.41997       19.27963
F          0.09299        7.63712       15.12504
Al         4.83044        7.56504        8.40258
Al         4.88731        7.56380       18.20559
Al        -0.10555       15.36404       13.40819
Al         4.90656       15.32909        8.30375
Al         4.92534       15.36684       18.13012
Al         0.19118        7.59502       13.31334
Ni         4.86957        3.66772        8.42821
Ni         4.92038        3.70624       18.00280
Ni         0.09516       11.48443       13.31220
Ni         4.93623       11.47045        8.37752
Ni         4.95144       11.45460       18.05350
Ni         0.04490        3.70127       13.36176
