# Supplementary material for: Spin Crossover and Exchange Effects on Oxygen Evolution Reaction Catalyzed by Bimetallic Metal Organic Frameworks
Source: ACS Catal. 2024 May 20;14(11):8652–65. doi: 10.1021/acscatal.4c01091 (PMC11165450; doi:10.1021/acscatal.4c01091)
Supplement: Supplementary file 2 — cs4c01091_si_002.zip [file cs4c01091_si_002.zip › xyz/Ni-Al/bp_2_s.xyz]

146
HCNOFAlNi
H          6.96253        1.77164        9.53101
H          2.31594        9.79885       14.11082
H          2.68347        1.74476       17.36083
H          4.26243       15.02009       14.95672
H          7.76771        9.46158       12.23390
H          5.85735        1.94579       15.98803
H          7.71838       14.99912        7.96938
H          1.00101        9.70813       11.09578
H          3.96755        1.68790       10.62641
H          8.94636        9.43937       15.52720
H          6.77764        7.26537       14.03677
H          7.17427        5.67456       17.35457
H          2.19427       13.50991       12.30966
H          2.68658        5.41217        9.32395
H          4.47117        7.97020       11.68933
H          7.65418       13.17715       14.17832
H          5.96093        5.71262       10.47005
H          0.93428       13.45150       15.56394
H          3.88302        5.54111       16.07746
H          8.70911       13.42058       11.28832
H          6.98337        0.05468       13.06385
H          2.71242       13.40210       17.37735
H          7.73531        5.73126       12.24643
H          6.93753       13.40567        9.51934
H          5.66837        0.20507       11.55519
H          2.18058        5.45038       14.22560
H          3.97806       13.52094       10.52929
H          8.92621        5.72318       15.52976
H          5.92477       13.25762       16.01737
H          0.97463        5.48938       11.16955
H          3.00341        7.81407       13.09774
H          2.72402        9.75769        9.26842
H          7.56226        2.03294       14.13475
H          7.16374        9.48893       17.33976
H          5.60686        7.27733       15.15580
H          2.20594        1.70391       12.42529
H          4.03428        9.68980       15.97493
H          2.05026        7.30809        8.15451
H          8.72765        1.79168       11.28917
H          6.00856        9.46205       10.44299
H          0.92815        1.68076       15.54401
H          3.10580       15.01543       13.85620
H          4.91458        7.75892       13.22021
H          5.10002        0.01414       13.05359
H          2.67285        7.57063        9.65719
H          7.07754        0.77536        7.41371
H          2.31607        7.61336       14.58703
H          7.46000       15.35224       14.59700
C          7.13320        2.66787       10.12428
C          2.40850       10.58789       14.85248
C          2.54827        2.58708       16.67671
C          7.58840       10.35206       11.62781
C          6.53274        2.79448       15.87695
C          1.65056       10.57204       10.96049
C          3.29805        2.53861       10.74859
C          8.27290       10.29722       15.64312
C          7.28320        4.84311       16.65222
C          2.33006       12.65594       11.64690
C          2.58168        4.59532       10.03143
C          7.54588       12.35984       14.88922
C          6.57625        4.83037       10.65233
C          1.62883       12.60996       15.65907
C          3.22996        4.67688       15.95072
C          8.11726       12.52451       11.09948
C          2.60266       12.58417       16.65991
C          7.56099        4.84047       11.64148
C          7.13490       12.52078       10.11431
C          2.28766        4.63059       14.93422
C          3.31325       12.66464       10.65432
C          8.24872        4.86983       15.64056
C          6.58741       12.40116       15.88977
C          1.62477        4.62406       11.03796
C          2.61351       10.59208        9.95795
C          7.47645        2.83378       14.86359
C          7.29394       10.31959       16.64054
C          2.32664        2.55446       11.75171
C          3.36070       10.53957       15.85730
C          8.11989        2.67812       11.10717
C          6.60943       10.35035       10.63296
C          1.58222        2.55213       15.66562
N          6.35455        3.74058        9.88846
N          1.54204       11.60995       14.76390
N          3.36399        3.65140       16.81257
N          8.35050       11.43798       11.86193
N          6.43896        3.80147       16.76643
N          1.51066       11.60079       11.81807
N          3.43536        3.56534        9.89073
N          8.38853       11.32006       14.77586
N          3.45621       11.54548       16.74706
N          8.33561        3.76170       11.87560
N          6.37845       11.43471        9.86766
N          1.46759        3.57466       14.79779
N          3.46610       11.62347        9.81355
N          8.33422        3.86237       14.75593
N          6.46265       11.37553       16.75190
N          1.49589        3.60309       11.90750
O          2.89139        7.64893        8.71303
O          7.69564       15.25048       13.66082
O          6.98809        0.09803        8.10438
O          2.12469        7.51067       13.63974
O          4.03831       14.72539       14.03506
O          4.24841        8.24005       12.62096
O          5.79906        0.50847       12.49593
O          5.85918        6.96367       14.25351
F          4.75239        5.67269        8.41113
F          4.90634        5.65778       18.32379
F         -0.02305       13.48474       13.38597
F          4.95929        1.67532        8.39204
F          4.96682        1.78174       18.25743
F          0.25810        9.47852       13.28287
F          4.84982        9.45335        8.42651
F          4.95142        9.56893       18.33575
F          9.63961        1.71027       13.43012
F          5.11345       13.47853        8.23369
F          4.96984       13.39309       18.26512
F          0.15817        5.70656       13.35635
F          6.61090        7.50461        8.23710
F          6.62803        7.59223       18.29759
F          1.67183       15.45958       13.24442
F          4.92623        7.54329       10.21172
F          3.73440        7.63060       19.47643
F         -0.05151       15.35177       15.22245
F          4.49935        7.57296        6.64015
F          4.44586        7.61398       16.58358
F          9.33407       15.37134       11.64291
F          3.13164       15.19471        8.43363
F          3.21046       15.31045       18.32635
F          8.15023        7.63650       13.11910
F          4.87482       15.43908        6.49775
F          5.29547       15.37243       16.47706
F          0.53950        7.55090       11.54921
F          5.15273       15.25141       10.08213
F          6.17577       15.39185       19.30725
F          0.09299        7.63712       15.12504
Al         4.83044        7.56504        8.40258
Al         4.91261        7.59083       18.27736
Al        -0.10555       15.36404       13.40819
Al         4.90656       15.32909        8.30375
Al         4.91603       15.38672       18.19334
Al         0.19118        7.59502       13.31334
Ni         4.86957        3.66772        8.42821
Ni         4.92149        3.72582       18.00679
Ni         0.09516       11.48443       13.31220
Ni         4.93623       11.47045        8.37752
Ni         4.95673       11.47511       18.00651
Ni         0.04490        3.70127       13.36176
