# Supplementary material for: Spin Crossover and Exchange Effects on Oxygen Evolution Reaction Catalyzed by Bimetallic Metal Organic Frameworks
Source: ACS Catal. 2024 May 20;14(11):8652–65. doi: 10.1021/acscatal.4c01091 (PMC11165450; doi:10.1021/acscatal.4c01091)
Supplement: Supplementary file 2 — cs4c01091_si_002.zip [file cs4c01091_si_002.zip › xyz/Ni-Al/bp_3_O.xyz]

147
HCNOFAlNi
H          6.96253        1.77164        9.53101
H          2.29015        9.77338       14.08035
H          2.70768        1.73715       17.38305
H          4.26243       15.02009       14.95672
H          7.76771        9.46158       12.23390
H          5.81132        1.98012       15.96695
H          7.71838       14.99912        7.96938
H          1.00101        9.70813       11.09578
H          3.96755        1.68790       10.62641
H          8.95852        9.46531       15.52720
H          6.77764        7.26537       14.03677
H          7.18239        5.66928       17.39302
H          2.19427       13.50991       12.30966
H          2.68658        5.41217        9.32395
H          4.47117        7.97020       11.68933
H          7.62208       13.17373       14.11367
H          5.96093        5.71262       10.47005
H          0.92088       13.43457       15.54828
H          3.93112        5.51563       16.07091
H          8.70911       13.42058       11.28832
H          6.98337        0.05468       13.06385
H          2.74689       13.40070       17.30843
H          7.73531        5.73126       12.24643
H          6.93753       13.40567        9.51934
H          5.66837        0.20507       11.55519
H          2.20252        5.43314       14.23557
H          3.97806       13.52094       10.52929
H          8.94629        5.70858       15.57277
H          5.84525       13.21832       15.88749
H          0.97463        5.48938       11.16955
H          3.00341        7.81407       13.09774
H          2.72402        9.75769        9.26842
H          7.53673        2.05982       14.12962
H          7.15605        9.51347       17.30131
H          5.60686        7.27733       15.15580
H          2.20594        1.70391       12.42529
H          4.06243        9.70083       15.88977
H          2.05026        7.30809        8.15451
H          8.72765        1.79168       11.28917
H          6.00856        9.46205       10.44299
H          0.92908        1.68651       15.57961
H          3.10580       15.01543       13.85620
H          4.91458        7.75892       13.22021
H          5.10002        0.01414       13.05359
H          2.67285        7.57063        9.65719
H          7.07754        0.77536        7.41371
H          2.31607        7.61336       14.58703
H          7.46000       15.35224       14.59700
C          7.13320        2.66787       10.12428
C          2.39432       10.57111       14.81032
C          2.57222        2.57419       16.69323
C          7.58840       10.35206       11.62781
C          6.49865        2.81996       15.86698
C          1.65056       10.57204       10.96049
C          3.29805        2.53861       10.74859
C          8.27285       10.31680       15.61521
C          7.28189        4.84777       16.67757
C          2.33006       12.65594       11.64690
C          2.58168        4.59532       10.03143
C          7.51847       12.35378       14.82257
C          6.57625        4.83037       10.65233
C          1.62184       12.59597       15.62290
C          3.27150        4.65622       15.94873
C          8.11726       12.52451       11.09948
C          2.63113       12.57857       16.59497
C          7.56099        4.84047       11.64148
C          7.13490       12.52078       10.11431
C          2.31348        4.61630       14.94704
C          3.31325       12.66464       10.65432
C          8.25362        4.86641       15.67303
C          6.53131       12.37801       15.79692
C          1.62477        4.62406       11.03796
C          2.61351       10.59208        9.95795
C          7.45546        2.85351       14.86729
C          7.27141       10.33762       16.59298
C          2.32664        2.55446       11.75171
C          3.37867       10.54470       15.78952
C          8.11989        2.67812       11.10717
C          6.60943       10.35035       10.63296
C          1.59500        2.54964       15.69410
N          6.35455        3.74058        9.88846
N          1.52176       11.58882       14.73827
N          3.40057        3.63059       16.80915
N          8.35050       11.43798       11.86193
N          6.41857        3.81887       16.76500
N          1.51066       11.60079       11.81807
N          3.43536        3.56534        9.89073
N          8.38910       11.33358       14.74026
N          3.49634       11.55573       16.66019
N          8.33561        3.76170       11.87560
N          6.37845       11.43471        9.86766
N          1.47911        3.57093       14.82599
N          3.46610       11.62347        9.81355
N          8.33342        3.86548       14.78156
N          6.40913       11.37133       16.68041
N          1.49589        3.60309       11.90750
O          2.89139        7.64893        8.71303
O          7.69564       15.25048       13.66082
O          6.98809        0.09803        8.10438
O          2.12469        7.51067       13.63974
O          4.03831       14.72539       14.03506
O          4.24841        8.24005       12.62096
O          5.79906        0.50847       12.49593
O          5.85918        6.96367       14.25351
O          4.26328       11.55340       19.57583
F          4.75239        5.67269        8.41113
F          4.88841        5.63541       18.36281
F         -0.02305       13.48474       13.38597
F          4.95929        1.67532        8.39204
F          4.97702        1.78407       18.26483
F          0.25810        9.47852       13.28287
F          4.84982        9.45335        8.42651
F          5.03165        9.55666       18.08455
F          9.63961        1.71027       13.43012
F          5.11345       13.47853        8.23369
F          5.15424       13.40567       17.98600
F          0.15817        5.70656       13.35635
F          6.61090        7.50461        8.23710
F          6.63481        7.54671       18.24888
F          1.67183       15.45958       13.24442
F          4.92623        7.54329       10.21172
F          3.73521        7.70097       19.39497
F         -0.05151       15.35177       15.22245
F          4.49935        7.57296        6.64015
F          4.44536        7.53009       16.53231
F          9.33407       15.37134       11.64291
F          3.13164       15.19471        8.43363
F          3.29570       15.24302       18.24547
F          8.15023        7.63650       13.11910
F          4.87482       15.43908        6.49775
F          5.34415       15.47046       16.38421
F          0.53950        7.55090       11.54921
F          5.15273       15.25141       10.08213
F          6.27752       15.39107       19.18706
F          0.09299        7.63712       15.12504
Al         4.83044        7.56504        8.40258
Al         4.92292        7.57949       18.22097
Al        -0.10555       15.36404       13.40819
Al         4.90656       15.32909        8.30375
Al         4.99467       15.37818       18.10534
Al         0.19118        7.59502       13.31334
Ni         4.86957        3.66772        8.42821
Ni         4.93031        3.71820       18.03556
Ni         0.09516       11.48443       13.31220
Ni         4.93623       11.47045        8.37752
Ni         5.00362       11.48070       18.09793
Ni         0.04490        3.70127       13.36176
