# Supplementary material for: Spin Crossover and Exchange Effects on Oxygen Evolution Reaction Catalyzed by Bimetallic Metal Organic Frameworks
Source: ACS Catal. 2024 May 20;14(11):8652–65. doi: 10.1021/acscatal.4c01091 (PMC11165450; doi:10.1021/acscatal.4c01091)
Supplement: Supplementary file 2 — cs4c01091_si_002.zip [file cs4c01091_si_002.zip › xyz/Ni-Al/bp_3_OH.xyz]

148
HCNOFAlNi
H          6.96253        1.77164        9.53101
H          2.35397        9.80414       14.05842
H          2.63837        1.74818       17.44428
H          4.26243       15.02009       14.95672
H          7.76771        9.46158       12.23390
H          5.88172        1.94222       16.04841
H          7.71838       14.99912        7.96938
H          1.00101        9.70813       11.09578
H          3.96755        1.68790       10.62641
H          8.95393        9.47883       15.55768
H          6.77764        7.26537       14.03677
H          7.26630        5.63448       17.45539
H          2.19427       13.50991       12.30966
H          2.68658        5.41217        9.32395
H          4.47117        7.97020       11.68933
H          7.61787       13.17637       14.13389
H          5.96093        5.71262       10.47005
H          0.97801       13.42540       15.60154
H          3.87089        5.52371       16.13984
H          8.70911       13.42058       11.28832
H          6.98337        0.05468       13.06385
H          2.78250       13.34322       17.38988
H          7.73531        5.73126       12.24643
H          6.93753       13.40567        9.51934
H          5.66837        0.20507       11.55519
H          2.20256        5.41605       14.25380
H          3.97806       13.52094       10.52929
H          8.95640        5.70951       15.57676
H          5.84704       13.23820       15.91711
H          0.97463        5.48938       11.16955
H          3.00341        7.81407       13.09774
H          2.72402        9.75769        9.26842
H          7.54009        2.05345       14.15782
H          7.16812        9.53895       17.34802
H          5.60686        7.27733       15.15580
H          2.20594        1.70391       12.42529
H          4.14020        9.70393       15.85189
H          2.05026        7.30809        8.15451
H          8.72765        1.79168       11.28917
H          6.00856        9.46205       10.44299
H          0.90257        1.67703       15.59470
H          3.10580       15.01543       13.85620
H          4.91458        7.75892       13.22021
H          5.10002        0.01414       13.05359
H          2.67285        7.57063        9.65719
H          7.07754        0.77536        7.41371
H          2.31607        7.61336       14.58703
H          7.46000       15.35224       14.59700
H          3.79860       10.54423       19.73020
C          7.13320        2.66787       10.12428
C          2.45592       10.58804       14.80463
C          2.51025        2.58118       16.74877
C          7.58840       10.35206       11.62781
C          6.55760        2.78966       15.93705
C          1.65056       10.57204       10.96049
C          3.29805        2.53861       10.74859
C          8.27136       10.33264       15.64967
C          7.34425        4.81763       16.73424
C          2.33006       12.65594       11.64690
C          2.58168        4.59532       10.03143
C          7.51655       12.36279       14.85134
C          6.57625        4.83037       10.65233
C          1.67897       12.58525       15.66363
C          3.21556        4.66306       16.01082
C          8.11726       12.52451       11.09948
C          2.67791       12.54859       16.64624
C          7.56099        4.84047       11.64148
C          7.13490       12.52078       10.11431
C          2.29427        4.60760       14.97808
C          3.31325       12.66464       10.65432
C          8.27813        4.85725       15.69382
C          6.53436       12.39930       15.83053
C          1.62477        4.62406       11.03796
C          2.61351       10.59208        9.95795
C          7.47706        2.84326       14.90175
C          7.28078       10.35812       16.63541
C          2.32664        2.55446       11.75171
C          3.44646       10.54113       15.77698
C          8.11989        2.67812       11.10717
C          6.60943       10.35035       10.63296
C          1.56194        2.54343       15.72372
N          6.35455        3.74058        9.88846
N          1.57377       11.59877       14.75706
N          3.32811        3.64503       16.88576
N          8.35050       11.43798       11.86193
N          6.49659        3.77879       16.84874
N          1.51066       11.60079       11.81807
N          3.43536        3.56534        9.89073
N          8.38408       11.34104       14.76675
N          3.54701       11.52622       16.68098
N          8.33561        3.76170       11.87560
N          6.37845       11.43471        9.86766
N          1.46743        3.55757       14.84165
N          3.46610       11.62347        9.81355
N          8.34074        3.86377       14.79267
N          6.42024       11.39463       16.71744
N          1.49589        3.60309       11.90750
O          2.89139        7.64893        8.71303
O          7.69564       15.25048       13.66082
O          6.98809        0.09803        8.10438
O          2.12469        7.51067       13.63974
O          4.03831       14.72539       14.03506
O          4.24841        8.24005       12.62096
O          5.79906        0.50847       12.49593
O          5.85918        6.96367       14.25351
O          3.98899       11.48256       19.50007
F          4.75239        5.67269        8.41113
F          4.90167        5.60838       18.34316
F         -0.02305       13.48474       13.38597
F          4.95929        1.67532        8.39204
F          4.95506        1.80349       18.22923
F          0.25810        9.47852       13.28287
F          4.84982        9.45335        8.42651
F          5.08992        9.55091       18.14721
F          9.63961        1.71027       13.43012
F          5.11345       13.47853        8.23369
F          5.16566       13.38967       18.07828
F          0.15817        5.70656       13.35635
F          6.61090        7.50461        8.23710
F          6.68948        7.51611       18.26255
F          1.67183       15.45958       13.24442
F          4.92623        7.54329       10.21172
F          3.88173        7.72583       19.48782
F         -0.05151       15.35177       15.22245
F          4.49935        7.57296        6.64015
F          4.45774        7.54065       16.57418
F          9.33407       15.37134       11.64291
F          3.13164       15.19471        8.43363
F          3.30367       15.23230       18.29274
F          8.15023        7.63650       13.11910
F          4.87482       15.43908        6.49775
F          5.33493       15.41873       16.39788
F          0.53950        7.55090       11.54921
F          5.15273       15.25141       10.08213
F          6.28080       15.44389       19.18478
F          0.09299        7.63712       15.12504
Al         4.83044        7.56504        8.40258
Al         4.98315        7.51082       18.23692
Al        -0.10555       15.36404       13.40819
Al         4.90656       15.32909        8.30375
Al         4.99654       15.31526       18.11388
Al         0.19118        7.59502       13.31334
Ni         4.86957        3.66772        8.42821
Ni         4.93490        3.69226       18.02360
Ni         0.09516       11.48443       13.31220
Ni         4.93623       11.47045        8.37752
Ni         5.00791       11.44310       18.05407
Ni         0.04490        3.70127       13.36176
