# Supplementary material for: Spin Crossover and Exchange Effects on Oxygen Evolution Reaction Catalyzed by Bimetallic Metal Organic Frameworks
Source: ACS Catal. 2024 May 20;14(11):8652–65. doi: 10.1021/acscatal.4c01091 (PMC11165450; doi:10.1021/acscatal.4c01091)
Supplement: Supplementary file 2 — cs4c01091_si_002.zip [file cs4c01091_si_002.zip › xyz/Ni-Al/bp_3_OOH.xyz]

149
HCNOFAlNi
H          6.96253        1.77164        9.53101
H          2.32327        9.78394       14.10199
H          2.71531        1.70872       17.34830
H          4.26243       15.02009       14.95672
H          7.76771        9.46158       12.23390
H          5.82153        1.95775       15.96952
H          7.71838       14.99912        7.96938
H          1.00101        9.70813       11.09578
H          3.96755        1.68790       10.62641
H          8.90656        9.43626       15.53090
H          6.77764        7.26537       14.03677
H          7.14099        5.68372       17.35457
H          2.19427       13.50991       12.30966
H          2.68658        5.41217        9.32395
H          4.47117        7.97020       11.68933
H          7.65406       13.19175       14.19085
H          5.96093        5.71262       10.47005
H          0.98643       13.44389       15.57875
H          3.93986        5.49466       16.04471
H          8.70911       13.42058       11.28832
H          6.98337        0.05468       13.06385
H          2.79315       13.38765       17.34773
H          7.73531        5.73126       12.24643
H          6.93753       13.40567        9.51934
H          5.66837        0.20507       11.55519
H          2.19083        5.43361       14.22902
H          3.97806       13.52094       10.52929
H          8.93234        5.71138       15.55369
H          5.87927       13.24970       15.97920
H          0.97463        5.48938       11.16955
H          3.00341        7.81407       13.09774
H          2.72402        9.75769        9.26842
H          7.56304        2.03294       14.14130
H          7.09635        9.47945       17.30273
H          5.60686        7.27733       15.15580
H          2.20594        1.70391       12.42529
H          4.09370        9.68716       15.90828
H          2.05026        7.30809        8.15451
H          8.72765        1.79168       11.28917
H          6.00856        9.46205       10.44299
H          0.91258        1.67998       15.56366
H          3.10580       15.01543       13.85620
H          4.91458        7.75892       13.22021
H          5.10002        0.01414       13.05359
H          2.67285        7.57063        9.65719
H          7.07754        0.77536        7.41371
H          2.31607        7.61336       14.58703
H          7.46000       15.35224       14.59700
H          5.01475       10.77757       21.55785
C          7.13320        2.66787       10.12428
C          2.43253       10.57857       14.83482
C          2.57670        2.54964       16.66162
C          7.58840       10.35206       11.62781
C          6.49817        2.80660       15.85759
C          1.65056       10.57204       10.96049
C          3.29805        2.53861       10.74859
C          8.23571       10.29769       15.63515
C          7.25593        4.85554       16.64794
C          2.33006       12.65594       11.64690
C          2.58168        4.59532       10.03143
C          7.53230       12.36481       14.88836
C          6.57625        4.83037       10.65233
C          1.67848       12.59815       15.65337
C          3.27985        4.63509       15.91939
C          8.11726       12.52451       11.09948
C          2.67629       12.56941       16.63285
C          7.56099        4.84047       11.64148
C          7.13490       12.52078       10.11431
C          2.30857        4.60915       14.93109
C          3.31325       12.66464       10.65432
C          8.24124        4.86766       15.65708
C          6.54655       12.39666       15.86528
C          1.62477        4.62406       11.03796
C          2.61351       10.59208        9.95795
C          7.46465        2.83565       14.86700
C          7.23516       10.31633       16.61405
C          2.32664        2.55446       11.75171
C          3.41546       10.53383       15.81259
C          8.11989        2.67812       11.10717
C          6.60943       10.35035       10.63296
C          1.58564        2.53815       15.67587
N          6.35455        3.74058        9.88846
N          1.56325       11.59954       14.76048
N          3.41043        3.60293       16.77155
N          8.35050       11.43798       11.86193
N          6.40085        3.81949       16.73880
N          1.51066       11.60079       11.81807
N          3.43536        3.56534        9.89073
N          8.37622       11.32566       14.77814
N          3.53633       11.53476       16.70434
N          8.33561        3.76170       11.87560
N          6.37845       11.43471        9.86766
N          1.46500        3.57000       14.81887
N          3.46610       11.62347        9.81355
N          8.33702        3.85321       14.78013
N          6.39893       11.36931       16.72057
N          1.49589        3.60309       11.90750
O          2.89139        7.64893        8.71303
O          7.69564       15.25048       13.66082
O          6.98809        0.09803        8.10438
O          2.12469        7.51067       13.63974
O          4.03831       14.72539       14.03506
O          4.24841        8.24005       12.62096
O          5.79906        0.50847       12.49593
O          5.85918        6.96367       14.25351
O          5.00370       11.58028       19.88457
O          4.96951       10.41731       20.64132
F          4.75239        5.67269        8.41113
F          4.88045        5.58414       18.40097
F         -0.02305       13.48474       13.38597
F          4.95929        1.67532        8.39204
F          4.96307        1.81172       18.30784
F          0.25810        9.47852       13.28287
F          4.84982        9.45335        8.42651
F          4.87881        9.41917       18.04011
F          9.63961        1.71027       13.43012
F          5.11345       13.47853        8.23369
F          5.00310       13.50820       18.03926
F          0.15817        5.70656       13.35635
F          6.61090        7.50461        8.23710
F          6.60023        7.51238       18.26483
F          1.67183       15.45958       13.24442
F          4.92623        7.54329       10.21172
F          3.73575        7.59502       19.45536
F         -0.05151       15.35177       15.22245
F          4.49935        7.57296        6.64015
F          4.40637        7.40068       16.52775
F          9.33407       15.37134       11.64291
F          3.13164       15.19471        8.43363
F          3.21723       15.35301       18.28676
F          8.15023        7.63650       13.11910
F          4.87482       15.43908        6.49775
F          5.29663       15.52110       16.41952
F          0.53950        7.55090       11.54921
F          5.15273       15.25141       10.08213
F          6.17388       15.42152       19.28133
F          0.09299        7.63712       15.12504
Al         4.83044        7.56504        8.40258
Al         4.88049        7.56442       18.21812
Al        -0.10555       15.36404       13.40819
Al         4.90656       15.32909        8.30375
Al         4.93079       15.36793       18.14122
Al         0.19118        7.59502       13.31334
Ni         4.86957        3.66772        8.42821
Ni         4.92009        3.70593       18.01904
Ni         0.09516       11.48443       13.31220
Ni         4.93623       11.47045        8.37752
Ni         4.95670       11.45444       18.06888
Ni         0.04490        3.70127       13.36176
