# Supplementary material for: Spin Crossover and Exchange Effects on Oxygen Evolution Reaction Catalyzed by Bimetallic Metal Organic Frameworks
Source: ACS Catal. 2024 May 20;14(11):8652–65. doi: 10.1021/acscatal.4c01091 (PMC11165450; doi:10.1021/acscatal.4c01091)
Supplement: Supplementary file 2 — cs4c01091_si_002.zip [file cs4c01091_si_002.zip › xyz/Ni-Al/bp_3_s.xyz]

146
HCNOFAlNi
H          6.96253        1.77164        9.53101
H          2.31130        9.79544       14.11253
H          2.67743        1.74616       17.36710
H          4.26243       15.02009       14.95672
H          7.76771        9.46158       12.23390
H          5.86073        1.94921       16.00370
H          7.71838       14.99912        7.96938
H          1.00101        9.70813       11.09578
H          3.96755        1.68790       10.62641
H          8.94417        9.43315       15.51666
H          6.77764        7.26537       14.03677
H          7.18779        5.67627       17.36169
H          2.19427       13.50991       12.30966
H          2.68658        5.41217        9.32395
H          4.47117        7.97020       11.68933
H          7.65717       13.18041       14.17718
H          5.96093        5.71262       10.47005
H          0.93637       13.45880       15.55511
H          3.87950        5.54313       16.09284
H          8.70911       13.42058       11.28832
H          6.98337        0.05468       13.06385
H          2.70383       13.40427       17.37194
H          7.73531        5.73126       12.24643
H          6.93753       13.40567        9.51934
H          5.66837        0.20507       11.55519
H          2.18505        5.45132       14.22873
H          3.97806       13.52094       10.52929
H          8.94361        5.71433       15.53518
H          5.93546       13.25995       16.01651
H          0.97463        5.48938       11.16955
H          3.00341        7.81407       13.09774
H          2.72402        9.75769        9.26842
H          7.55923        2.03341       14.13930
H          7.17281        9.48799       17.33349
H          5.60686        7.27733       15.15580
H          2.20594        1.70391       12.42529
H          4.02339        9.68824       15.97550
H          2.05026        7.30809        8.15451
H          8.72765        1.79168       11.28917
H          6.00856        9.46205       10.44299
H          0.92002        1.68713       15.54828
H          3.10580       15.01543       13.85620
H          4.91458        7.75892       13.22021
H          5.10002        0.01414       13.05359
H          2.67285        7.57063        9.65719
H          7.07754        0.77536        7.41371
H          2.31607        7.61336       14.58703
H          7.46000       15.35224       14.59700
C          7.13320        2.66787       10.12428
C          2.40072       10.58727       14.85134
C          2.54282        2.58708       16.68098
C          7.58840       10.35206       11.62781
C          6.53720        2.79665       15.88607
C          1.65056       10.57204       10.96049
C          3.29805        2.53861       10.74859
C          8.27681       10.29583       15.63401
C          7.29496        4.84560       16.65820
C          2.33006       12.65594       11.64690
C          2.58168        4.59532       10.03143
C          7.55210       12.36046       14.88552
C          6.57625        4.83037       10.65233
C          1.62501       12.61244       15.65110
C          3.22770        4.67875       15.95955
C          8.11726       12.52451       11.09948
C          2.59643       12.58386       16.65649
C          7.56099        4.84047       11.64148
C          7.13490       12.52078       10.11431
C          2.28909        4.63463       14.94077
C          3.31325       12.66464       10.65432
C          8.26102        4.86595       15.64910
C          6.59636       12.40178       15.89005
C          1.62477        4.62406       11.03796
C          2.61351       10.59208        9.95795
C          7.47822        2.83114       14.87156
C          7.30055       10.32115       16.63627
C          2.32664        2.55446       11.75171
C          3.35155       10.53973       15.85901
C          8.11989        2.67812       11.10717
C          6.60943       10.35035       10.63296
C          1.57694        2.55539       15.67217
N          6.35455        3.74058        9.88846
N          1.53910       11.61259       14.75593
N          3.35667        3.65311       16.82282
N          8.35050       11.43798       11.86193
N          6.44985        3.80365       16.77697
N          1.51066       11.60079       11.81807
N          3.43536        3.56534        9.89073
N          8.39088       11.31820       14.76618
N          3.44881       11.54533       16.74820
N          8.33561        3.76170       11.87560
N          6.37845       11.43471        9.86766
N          1.46011        3.58445       14.81032
N          3.46610       11.62347        9.81355
N          8.34765        3.85088       14.77074
N          6.47091       11.37723       16.75247
N          1.49589        3.60309       11.90750
O          2.89139        7.64893        8.71303
O          7.69564       15.25048       13.66082
O          6.98809        0.09803        8.10438
O          2.12469        7.51067       13.63974
O          4.03831       14.72539       14.03506
O          4.24841        8.24005       12.62096
O          5.79906        0.50847       12.49593
O          5.85918        6.96367       14.25351
F          4.75239        5.67269        8.41113
F          4.91225        5.66120       18.32892
F         -0.02305       13.48474       13.38597
F          4.95929        1.67532        8.39204
F          4.96170        1.77677       18.25942
F          0.25810        9.47852       13.28287
F          4.84982        9.45335        8.42651
F          4.95365        9.57111       18.33547
F          9.63961        1.71027       13.43012
F          5.11345       13.47853        8.23369
F          4.96611       13.39682       18.26398
F          0.15817        5.70656       13.35635
F          6.61090        7.50461        8.23710
F          6.63226        7.59875       18.29588
F          1.67183       15.45958       13.24442
F          4.92623        7.54329       10.21172
F          3.73507        7.63246       19.47472
F         -0.05151       15.35177       15.22245
F          4.49935        7.57296        6.64015
F          4.45098        7.61988       16.58415
F          9.33407       15.37134       11.64291
F          3.13164       15.19471        8.43363
F          3.20913       15.30672       18.33091
F          8.15023        7.63650       13.11910
F          4.87482       15.43908        6.49775
F          5.29277       15.36901       16.47734
F          0.53950        7.55090       11.54921
F          5.15273       15.25141       10.08213
F          6.18043       15.39278       19.30412
F          0.09299        7.63712       15.12504
Al         4.83044        7.56504        8.40258
Al         4.91648        7.59347       18.27850
Al        -0.10555       15.36404       13.40819
Al         4.90656       15.32909        8.30375
Al         4.91496       15.38704       18.19562
Al         0.19118        7.59502       13.31334
Ni         4.86957        3.66772        8.42821
Ni         4.92314        3.72597       18.01391
Ni         0.09516       11.48443       13.31220
Ni         4.93623       11.47045        8.37752
Ni         4.95730       11.47790       18.00423
Ni         0.04490        3.70127       13.36176
