# Supplementary material for: Spin Crossover and Exchange Effects on Oxygen Evolution Reaction Catalyzed by Bimetallic Metal Organic Frameworks
Source: ACS Catal. 2024 May 20;14(11):8652–65. doi: 10.1021/acscatal.4c01091 (PMC11165450; doi:10.1021/acscatal.4c01091)
Supplement: Supplementary file 2 — cs4c01091_si_002.zip [file cs4c01091_si_002.zip › xyz/Ni-Al/bp_4_O.xyz]

147
HCNOFAlNi
H          6.96253        1.77164        9.53101
H          2.28217        9.77322       14.10057
H          2.70673        1.73420       17.36767
H          4.26243       15.02009       14.95672
H          7.76771        9.46158       12.23390
H          5.79372        1.98913       15.93449
H          7.71838       14.99912        7.96938
H          1.00101        9.70813       11.09578
H          3.96755        1.68790       10.62641
H          8.95941        9.45040       15.50413
H          6.77764        7.26537       14.03677
H          7.16616        5.67766       17.37166
H          2.19427       13.50991       12.30966
H          2.68658        5.41217        9.32395
H          4.47117        7.97020       11.68933
H          7.64865       13.18724       14.13275
H          5.96093        5.71262       10.47005
H          0.91617       13.45165       15.53546
H          3.93183        5.51175       16.04072
H          8.70911       13.42058       11.28832
H          6.98337        0.05468       13.06385
H          2.72394       13.42245       17.30359
H          7.73531        5.73126       12.24643
H          6.93753       13.40567        9.51934
H          5.66837        0.20507       11.55519
H          2.18839        5.43469       14.22019
H          3.97806       13.52094       10.52929
H          8.95951        5.69786       15.57534
H          5.89233       13.23618       15.92907
H          0.97463        5.48938       11.16955
H          3.00341        7.81407       13.09774
H          2.72402        9.75769        9.26842
H          7.54299        2.05562       14.11994
H          7.16543        9.49685       17.28194
H          5.60686        7.27733       15.15580
H          2.20594        1.70391       12.42529
H          4.03011        9.70052       15.92936
H          2.05026        7.30809        8.15451
H          8.72765        1.79168       11.28917
H          6.00856        9.46205       10.44299
H          0.90260        1.69738       15.58473
H          3.10580       15.01543       13.85620
H          4.91458        7.75892       13.22021
H          5.10002        0.01414       13.05359
H          2.67285        7.57063        9.65719
H          7.07754        0.77536        7.41371
H          2.31607        7.61336       14.58703
H          7.46000       15.35224       14.59700
C          7.13320        2.66787       10.12428
C          2.37939       10.57515       14.82684
C          2.56610        2.57248       16.67813
C          7.58840       10.35206       11.62781
C          6.48320        2.82866       15.83765
C          1.65056       10.57204       10.96049
C          3.29805        2.53861       10.74859
C          8.28400       10.30965       15.60182
C          7.27182        4.85414       16.65763
C          2.33006       12.65594       11.64690
C          2.58168        4.59532       10.03143
C          7.54731       12.36326       14.83710
C          6.57625        4.83037       10.65233
C          1.61035       12.60825       15.61806
C          3.27143        4.65234       15.92053
C          8.11726       12.52451       11.09948
C          2.61059       12.59069       16.60123
C          7.56099        4.84047       11.64148
C          7.13490       12.52078       10.11431
C          2.30383        4.61723       14.93023
C          3.31325       12.66464       10.65432
C          8.25803        4.86300       15.66818
C          6.56949       12.38951       15.82455
C          1.62477        4.62406       11.03796
C          2.61351       10.59208        9.95795
C          7.45449        2.85274       14.85248
C          7.28662       10.33373       16.58842
C          2.32664        2.55446       11.75171
C          3.35246       10.54765       15.81885
C          8.11989        2.67812       11.10717
C          6.60943       10.35035       10.63296
C          1.57705        2.55415       15.69097
N          6.35455        3.74058        9.88846
N          1.51023       11.59380       14.74254
N          3.40080        3.62546       16.77924
N          8.35050       11.43798       11.86193
N          6.40007        3.83115       16.73111
N          1.51066       11.60079       11.81807
N          3.43536        3.56534        9.89073
N          8.40041       11.33234       14.73656
N          3.46524       11.56071       16.68924
N          8.33561        3.76170       11.87560
N          6.37845       11.43471        9.86766
N          1.46114        3.57714       14.82343
N          3.46610       11.62347        9.81355
N          8.34078        3.85818       14.77956
N          6.44055       11.37537       16.69465
N          1.49589        3.60309       11.90750
O          2.89139        7.64893        8.71303
O          7.69564       15.25048       13.66082
O          6.98809        0.09803        8.10438
O          2.12469        7.51067       13.63974
O          4.03831       14.72539       14.03506
O          4.24841        8.24005       12.62096
O          5.79906        0.50847       12.49593
O          5.85918        6.96367       14.25351
O          4.46091       11.55589       19.74729
F          4.75239        5.67269        8.41113
F          4.88411        5.61257       18.35199
F         -0.02305       13.48474       13.38597
F          4.95929        1.67532        8.39204
F          4.95956        1.82524       18.26455
F          0.25810        9.47852       13.28287
F          4.84982        9.45335        8.42651
F          4.98506        9.42880       17.98970
F          9.63961        1.71027       13.43012
F          5.11345       13.47853        8.23369
F          5.06087       13.55186       17.88973
F          0.15817        5.70656       13.35635
F          6.61090        7.50461        8.23710
F          6.62521        7.49342       18.16088
F          1.67183       15.45958       13.24442
F          4.92623        7.54329       10.21172
F          3.72985        7.63977       19.36478
F         -0.05151       15.35177       15.22245
F          4.49935        7.57296        6.64015
F          4.39450        7.44899       16.47563
F          9.33407       15.37134       11.64291
F          3.13164       15.19471        8.43363
F          3.24799       15.35348       18.17369
F          8.15023        7.63650       13.11910
F          4.87482       15.43908        6.49775
F          5.43989        0.04257       16.32326
F          0.53950        7.55090       11.54921
F          5.15273       15.25141       10.08213
F          6.25105       15.45073       19.13579
F          0.09299        7.63712       15.12504
Al         4.83044        7.56504        8.40258
Al         4.90380        7.57172       18.16372
Al        -0.10555       15.36404       13.40819
Al         4.90656       15.32909        8.30375
Al         4.96386       15.40816       18.05065
Al         0.19118        7.59502       13.31334
Ni         4.86957        3.66772        8.42821
Ni         4.92119        3.72613       18.01192
Ni         0.09516       11.48443       13.31220
Ni         4.93623       11.47045        8.37752
Ni         4.96993       11.48070       18.17740
Ni         0.04490        3.70127       13.36176
