# Supplementary material for: Spin Crossover and Exchange Effects on Oxygen Evolution Reaction Catalyzed by Bimetallic Metal Organic Frameworks
Source: ACS Catal. 2024 May 20;14(11):8652–65. doi: 10.1021/acscatal.4c01091 (PMC11165450; doi:10.1021/acscatal.4c01091)
Supplement: Supplementary file 2 — cs4c01091_si_002.zip [file cs4c01091_si_002.zip › xyz/Ni-Al/bp_4_OH.xyz]

148
HCNOFAlNi
H          6.96253        1.77164        9.53101
H          2.34818        9.80973       14.05329
H          2.71438        1.72752       17.38049
H          4.26243       15.02009       14.95672
H          7.76771        9.46158       12.23390
H          5.82918        1.95029       16.00569
H          7.71838       14.99912        7.96938
H          1.00101        9.70813       11.09578
H          3.96755        1.68790       10.62641
H          8.94575        9.44216       15.49758
H          6.77764        7.26537       14.03677
H          7.13761        5.68077       17.37507
H          2.19427       13.50991       12.30966
H          2.68658        5.41217        9.32395
H          4.47117        7.97020       11.68933
H          7.67209       13.20200       14.16038
H          5.96093        5.71262       10.47005
H          0.92401       13.43379       15.56081
H          3.97023        5.48285       16.02648
H          8.70911       13.42058       11.28832
H          6.98337        0.05468       13.06385
H          2.72268       13.39682       17.33349
H          7.73531        5.73126       12.24643
H          6.93753       13.40567        9.51934
H          5.66837        0.20507       11.55519
H          2.21748        5.41357       14.21279
H          3.97806       13.52094       10.52929
H          8.92484        5.71153       15.56679
H          5.88163       13.23463       15.93221
H          0.97463        5.48938       11.16955
H          3.00341        7.81407       13.09774
H          2.72402        9.75769        9.26842
H          7.55658        2.03729       14.15867
H          7.11696        9.47059       17.25403
H          5.60686        7.27733       15.15580
H          2.20594        1.70391       12.42529
H          4.10711        9.73858       15.86015
H          2.05026        7.30809        8.15451
H          8.72765        1.79168       11.28917
H          6.00856        9.46205       10.44299
H          0.91385        1.69101       15.59043
H          3.10580       15.01543       13.85620
H          4.91458        7.75892       13.22021
H          5.10002        0.01414       13.05359
H          2.67285        7.57063        9.65719
H          7.07754        0.77536        7.41371
H          2.31607        7.61336       14.58703
H          7.46000       15.35224       14.59700
H          5.94601       10.48427       19.86292
C          7.13320        2.66787       10.12428
C          2.43343       10.59954       14.79409
C          2.57964        2.56036       16.68412
C          7.58840       10.35206       11.62781
C          6.50251        2.80023       15.88692
C          1.65056       10.57204       10.96049
C          3.29805        2.53861       10.74859
C          8.26889       10.29986       15.59841
C          7.25487        4.85523       16.66874
C          2.33006       12.65594       11.64690
C          2.58168        4.59532       10.03143
C          7.55193       12.37009       14.85219
C          6.57625        4.83037       10.65233
C          1.63038       12.59939       15.63030
C          3.29964        4.63168       15.91426
C          8.11726       12.52451       11.09948
C          2.62732       12.58137       16.61177
C          7.56099        4.84047       11.64148
C          7.13490       12.52078       10.11431
C          2.33056        4.59797       14.92596
C          3.31325       12.66464       10.65432
C          8.23374        4.86906       15.67360
C          6.55647       12.38609       15.82056
C          1.62477        4.62406       11.03796
C          2.61351       10.59208        9.95795
C          7.45997        2.83674       14.88808
C          7.25507       10.31027       16.56620
C          2.32664        2.55446       11.75171
C          3.41117       10.57204       15.77641
C          8.11989        2.67812       11.10717
C          6.60943       10.35035       10.63296
C          1.59270        2.54452       15.69667
N          6.35455        3.74058        9.88846
N          1.54305       11.60467       14.72858
N          3.41805        3.61132       16.78266
N          8.35050       11.43798       11.86193
N          6.40546        3.81514       16.76586
N          1.51066       11.60079       11.81807
N          3.43536        3.56534        9.89073
N          8.40456       11.33684       14.75108
N          3.51116       11.56552       16.68041
N          8.33561        3.76170       11.87560
N          6.37845       11.43471        9.86766
N          1.47798        3.56549       14.82713
N          3.46610       11.62347        9.81355
N          8.32745        3.85709       14.79438
N          6.40890       11.35176       16.66304
N          1.49589        3.60309       11.90750
O          2.89139        7.64893        8.71303
O          7.69564       15.25048       13.66082
O          6.98809        0.09803        8.10438
O          2.12469        7.51067       13.63974
O          4.03831       14.72539       14.03506
O          4.24841        8.24005       12.62096
O          5.79906        0.50847       12.49593
O          5.85918        6.96367       14.25351
O          5.82370       11.41980       19.59178
F          4.75239        5.67269        8.41113
F          4.88684        5.63650       18.31895
F         -0.02305       13.48474       13.38597
F          4.95929        1.67532        8.39204
F          4.95714        1.81079       18.30784
F          0.25810        9.47852       13.28287
F          4.84982        9.45335        8.42651
F          4.74778        9.50337       18.06746
F          9.63961        1.71027       13.43012
F          5.11345       13.47853        8.23369
F          4.92789       13.45274       18.03271
F          0.15817        5.70656       13.35635
F          6.61090        7.50461        8.23710
F          6.53120        7.64722       18.26626
F          1.67183       15.45958       13.24442
F          4.92623        7.54329       10.21172
F          3.65241        7.60807       19.39811
F         -0.05151       15.35177       15.22245
F          4.49935        7.57296        6.64015
F          4.38074        7.49016       16.48532
F          9.33407       15.37134       11.64291
F          3.13164       15.19471        8.43363
F          3.19331       15.34882       18.28050
F          8.15023        7.63650       13.11910
F          4.87482       15.43908        6.49775
F          5.27018       15.47947       16.41781
F          0.53950        7.55090       11.54921
F          5.15273       15.25141       10.08213
F          6.16412       15.38657       19.24288
F          0.09299        7.63712       15.12504
Al         4.83044        7.56504        8.40258
Al         4.81725        7.57172       18.18622
Al        -0.10555       15.36404       13.40819
Al         4.90656       15.32909        8.30375
Al         4.90110       15.34229       18.13866
Al         0.19118        7.59502       13.31334
Ni         4.86957        3.66772        8.42821
Ni         4.91881        3.70749       18.03328
Ni         0.09516       11.48443       13.31220
Ni         4.93623       11.47045        8.37752
Ni         4.94685       11.45693       18.04211
Ni         0.04490        3.70127       13.36176
