# Supplementary material for: Spin Crossover and Exchange Effects on Oxygen Evolution Reaction Catalyzed by Bimetallic Metal Organic Frameworks
Source: ACS Catal. 2024 May 20;14(11):8652–65. doi: 10.1021/acscatal.4c01091 (PMC11165450; doi:10.1021/acscatal.4c01091)
Supplement: Supplementary file 2 — cs4c01091_si_002.zip [file cs4c01091_si_002.zip › xyz/Ni-Al/bp_4_OOH.xyz]

149
HCNOFAlNi
H          6.96253        1.77164        9.53101
H          2.32568        9.78611       14.08348
H          2.71617        1.70996       17.33349
H          4.26243       15.02009       14.95672
H          7.76771        9.46158       12.23390
H          5.82770        1.95294       15.95613
H          7.71838       14.99912        7.96938
H          1.00101        9.70813       11.09578
H          3.96755        1.68790       10.62641
H          8.93102        9.44543       15.52037
H          6.77764        7.26537       14.03677
H          7.14004        5.68093       17.34403
H          2.19427       13.50991       12.30966
H          2.68658        5.41217        9.32395
H          4.47117        7.97020       11.68933
H          7.65366       13.19346       14.17462
H          5.96093        5.71262       10.47005
H          0.96089       13.43596       15.56850
H          3.93300        5.49916       16.03075
H          8.70911       13.42058       11.28832
H          6.98337        0.05468       13.06385
H          2.76358       13.38361       17.33976
H          7.73531        5.73126       12.24643
H          6.93753       13.40567        9.51934
H          5.66837        0.20507       11.55519
H          2.18468        5.43578       14.21763
H          3.97806       13.52094       10.52929
H          8.93106        5.71340       15.54514
H          5.88737       13.24690       15.96866
H          0.97463        5.48938       11.16955
H          3.00341        7.81407       13.09774
H          2.72402        9.75769        9.26842
H          7.56732        2.03341       14.12905
H          7.12444        9.48520       17.29419
H          5.60686        7.27733       15.15580
H          2.20594        1.70391       12.42529
H          4.08537        9.69337       15.89831
H          2.05026        7.30809        8.15451
H          8.72765        1.79168       11.28917
H          6.00856        9.46205       10.44299
H          0.91170        1.67983       15.55369
H          3.10580       15.01543       13.85620
H          4.91458        7.75892       13.22021
H          5.10002        0.01414       13.05359
H          2.67285        7.57063        9.65719
H          7.07754        0.77536        7.41371
H          2.31607        7.61336       14.58703
H          7.46000       15.35224       14.59700
H          5.00530       10.76561       21.55671
C          7.13320        2.66787       10.12428
C          2.42552       10.57779       14.82058
C          2.57551        2.55260       16.64880
C          7.58840       10.35206       11.62781
C          6.50297        2.80333       15.84648
C          1.65056       10.57204       10.96049
C          3.29805        2.53861       10.74859
C          8.25746       10.30468       15.62518
C          7.25694        4.85166       16.63855
C          2.33006       12.65594       11.64690
C          2.58168        4.59532       10.03143
C          7.53958       12.36807       14.87498
C          6.57625        4.83037       10.65233
C          1.65594       12.59287       15.64284
C          3.27398        4.63836       15.90743
C          8.11726       12.52451       11.09948
C          2.65237       12.56537       16.62374
C          7.56099        4.84047       11.64148
C          7.13490       12.52078       10.11431
C          2.30262        4.61101       14.91884
C          3.31325       12.66464       10.65432
C          8.24270        4.86766       15.64711
C          6.55833       12.39619       15.85588
C          1.62477        4.62406       11.03796
C          2.61351       10.59208        9.95795
C          7.46884        2.83518       14.85504
C          7.25750       10.32270       16.60465
C          2.32664        2.55446       11.75171
C          3.40288       10.53724       15.80347
C          8.11989        2.67812       11.10717
C          6.60943       10.35035       10.63296
C          1.58281        2.53939       15.66420
N          6.35455        3.74058        9.88846
N          1.54985       11.59457       14.74738
N          3.40758        3.60620       16.75874
N          8.35050       11.43798       11.86193
N          6.40400        3.81452       16.72883
N          1.51066       11.60079       11.81807
N          3.43536        3.56534        9.89073
N          8.38960       11.33296       14.76589
N          3.51870       11.53523       16.70007
N          8.33561        3.76170       11.87560
N          6.37845       11.43471        9.86766
N          1.46149        3.57031       14.80691
N          3.46610       11.62347        9.81355
N          8.33896        3.85460       14.76931
N          6.41449       11.37071       16.71488
N          1.49589        3.60309       11.90750
O          2.89139        7.64893        8.71303
O          7.69564       15.25048       13.66082
O          6.98809        0.09803        8.10438
O          2.12469        7.51067       13.63974
O          4.03831       14.72539       14.03506
O          4.24841        8.24005       12.62096
O          5.79906        0.50847       12.49593
O          5.85918        6.96367       14.25351
O          4.99847       11.57686       19.88485
O          4.97409       10.40504       20.64047
F          4.75239        5.67269        8.41113
F          4.88911        5.58368       18.37363
F         -0.02305       13.48474       13.38597
F          4.95929        1.67532        8.39204
F          4.95217        1.81125       18.29018
F          0.25810        9.47852       13.28287
F          4.84982        9.45335        8.42651
F          4.88783        9.41156       18.01676
F          9.63961        1.71027       13.43012
F          5.11345       13.47853        8.23369
F          4.99109       13.51209       18.02787
F          0.15817        5.70656       13.35635
F          6.61090        7.50461        8.23710
F          6.60192        7.50756       18.25002
F          1.67183       15.45958       13.24442
F          4.92623        7.54329       10.21172
F          3.69104        7.58539       19.38472
F         -0.05151       15.35177       15.22245
F          4.49935        7.57296        6.64015
F          4.42128        7.39990       16.49443
F          9.33407       15.37134       11.64291
F          3.13164       15.19471        8.43363
F          3.21173       15.35923       18.27537
F          8.15023        7.63650       13.11910
F          4.87482       15.43908        6.49775
F          5.29092       15.51660       16.40044
F          0.53950        7.55090       11.54921
F          5.15273       15.25141       10.08213
F          6.19333       15.43597       19.23349
F          0.09299        7.63712       15.12504
Al         4.83044        7.56504        8.40258
Al         4.88117        7.56442       18.19050
Al        -0.10555       15.36404       13.40819
Al         4.90656       15.32909        8.30375
Al         4.92525       15.36606       18.12357
Al         0.19118        7.59502       13.31334
Ni         4.86957        3.66772        8.42821
Ni         4.91942        3.70407       18.00451
Ni         0.09516       11.48443       13.31220
Ni         4.93623       11.47045        8.37752
Ni         4.95624       11.45196       18.07031
Ni         0.04490        3.70127       13.36176
