# Supplementary material for: Spin Crossover and Exchange Effects on Oxygen Evolution Reaction Catalyzed by Bimetallic Metal Organic Frameworks
Source: ACS Catal. 2024 May 20;14(11):8652–65. doi: 10.1021/acscatal.4c01091 (PMC11165450; doi:10.1021/acscatal.4c01091)
Supplement: Supplementary file 2 — cs4c01091_si_002.zip [file cs4c01091_si_002.zip › xyz/Ni-Al/bp_4_s.xyz]

146
HCNOFAlNi
H          6.96253        1.77164        9.53101
H          2.31053        9.79435       14.10968
H          2.71190        1.74570       17.37792
H          4.26243       15.02009       14.95672
H          7.76771        9.46158       12.23390
H          5.83534        1.94750       16.00113
H          7.71838       14.99912        7.96938
H          1.00101        9.70813       11.09578
H          3.96755        1.68790       10.62641
H          8.94368        9.43315       15.51296
H          6.77764        7.26537       14.03677
H          7.15186        5.67673       17.37166
H          2.19427       13.50991       12.30966
H          2.68658        5.41217        9.32395
H          4.47117        7.97020       11.68933
H          7.65697       13.18103       14.17377
H          5.96093        5.71262       10.47005
H          0.93879       13.45973       15.55027
H          3.90500        5.54360       16.08942
H          8.70911       13.42058       11.28832
H          6.98337        0.05468       13.06385
H          2.70122       13.40194       17.36938
H          7.73531        5.73126       12.24643
H          6.93753       13.40567        9.51934
H          5.66837        0.20507       11.55519
H          2.18341        5.44868       14.23842
H          3.97806       13.52094       10.52929
H          8.92542        5.71215       15.55255
H          5.93498       13.25979       16.00996
H          0.97463        5.48938       11.16955
H          3.00341        7.81407       13.09774
H          2.72402        9.75769        9.26842
H          7.56049        2.03450       14.14984
H          7.17716        9.49079       17.33178
H          5.60686        7.27733       15.15580
H          2.20594        1.70391       12.42529
H          4.02427        9.68840       15.96952
H          2.05026        7.30809        8.15451
H          8.72765        1.79168       11.28917
H          6.00856        9.46205       10.44299
H          0.93489        1.68977       15.56679
H          3.10580       15.01543       13.85620
H          4.91458        7.75892       13.22021
H          5.10002        0.01414       13.05359
H          2.67285        7.57063        9.65719
H          7.07754        0.77536        7.41371
H          2.31607        7.61336       14.58703
H          7.46000       15.35224       14.59700
C          7.13320        2.66787       10.12428
C          2.40033       10.58649       14.84821
C          2.57236        2.58180       16.68782
C          7.58840       10.35206       11.62781
C          6.50887        2.79634       15.88179
C          1.65056       10.57204       10.96049
C          3.29805        2.53861       10.74859
C          8.27739       10.29691       15.63116
C          7.26249        4.85135       16.66304
C          2.33006       12.65594       11.64690
C          2.58168        4.59532       10.03143
C          7.55297       12.36124       14.88324
C          6.57625        4.83037       10.65233
C          1.62599       12.61197       15.64739
C          3.25545        4.67859       15.95471
C          8.11726       12.52451       11.09948
C          2.59499       12.58137       16.65450
C          7.56099        4.84047       11.64148
C          7.13490       12.52078       10.11431
C          2.30137        4.63276       14.95074
C          3.31325       12.66464       10.65432
C          8.23814        4.86657       15.66448
C          6.59859       12.40318       15.88863
C          1.62477        4.62406       11.03796
C          2.61351       10.59208        9.95795
C          7.46419        2.83270       14.88096
C          7.30374       10.32426       16.63541
C          2.32664        2.55446       11.75171
C          3.35019       10.53849       15.85702
C          8.11989        2.67812       11.10717
C          6.60943       10.35035       10.63296
C          1.59671        2.55524       15.68955
N          6.35455        3.74058        9.88846
N          1.54017       11.61275       14.75194
N          3.39236        3.64597       16.80687
N          8.35050       11.43798       11.86193
N          6.41221        3.81111       16.76130
N          1.51066       11.60079       11.81807
N          3.43536        3.56534        9.89073
N          8.39069       11.31836       14.76276
N          3.44640       11.54237       16.74848
N          8.33561        3.76170       11.87560
N          6.37845       11.43471        9.86766
N          1.47454        3.58149       14.82713
N          3.46610       11.62347        9.81355
N          8.33039        3.85445       14.78583
N          6.47478       11.38065       16.75418
N          1.49589        3.60309       11.90750
O          2.89139        7.64893        8.71303
O          7.69564       15.25048       13.66082
O          6.98809        0.09803        8.10438
O          2.12469        7.51067       13.63974
O          4.03831       14.72539       14.03506
O          4.24841        8.24005       12.62096
O          5.79906        0.50847       12.49593
O          5.85918        6.96367       14.25351
F          4.75239        5.67269        8.41113
F          4.90813        5.64069       18.34145
F         -0.02305       13.48474       13.38597
F          4.95929        1.67532        8.39204
F          4.95908        1.79945       18.26683
F          0.25810        9.47852       13.28287
F          4.84982        9.45335        8.42651
F          4.95002        9.56147       18.33148
F          9.63961        1.71027       13.43012
F          5.11345       13.47853        8.23369
F          4.96242       13.40738       18.26455
F          0.15817        5.70656       13.35635
F          6.61090        7.50461        8.23710
F          6.62994        7.58430       18.30043
F          1.67183       15.45958       13.24442
F          4.92623        7.54329       10.21172
F          3.73899        7.61724       19.47871
F         -0.05151       15.35177       15.22245
F          4.49935        7.57296        6.64015
F          4.44640        7.60776       16.58927
F          9.33407       15.37134       11.64291
F          3.13164       15.19471        8.43363
F          3.20949       15.32225       18.33148
F          8.15023        7.63650       13.11910
F          4.87482       15.43908        6.49775
F          5.29680       15.37678       16.48304
F          0.53950        7.55090       11.54921
F          5.15273       15.25141       10.08213
F          6.17083       15.41282       19.31238
F          0.09299        7.63712       15.12504
Al         4.83044        7.56504        8.40258
Al         4.91612        7.61444       18.27879
Al        -0.10555       15.36404       13.40819
Al         4.90656       15.32909        8.30375
Al         4.91447       15.36264       18.19591
Al         0.19118        7.59502       13.31334
Ni         4.86957        3.66772        8.42821
Ni         4.92236        3.72659       18.02872
Ni         0.09516       11.48443       13.31220
Ni         4.93623       11.47045        8.37752
Ni         4.95759       11.47775       17.99853
Ni         0.04490        3.70127       13.36176
