# Supplementary material for: Spin Crossover and Exchange Effects on Oxygen Evolution Reaction Catalyzed by Bimetallic Metal Organic Frameworks
Source: ACS Catal. 2024 May 20;14(11):8652–65. doi: 10.1021/acscatal.4c01091 (PMC11165450; doi:10.1021/acscatal.4c01091)
Supplement: Supplementary file 2 — cs4c01091_si_002.zip [file cs4c01091_si_002.zip › xyz/Ni-Al/bp_5_O.xyz]

147
HCNOFAlNi
H          6.96253        1.77164        9.53101
H          2.38057        9.83862       14.05984
H          2.51629        1.83285       17.52090
H          4.26243       15.02009       14.95672
H          7.76771        9.46158       12.23390
H          6.08954        1.82586       16.17458
H          7.71838       14.99912        7.96938
H          1.00101        9.70813       11.09578
H          3.96755        1.68790       10.62641
H          8.97735        9.45925       15.52008
H          6.77764        7.26537       14.03677
H          7.32053        5.61040       17.49071
H          2.19427       13.50991       12.30966
H          2.68658        5.41217        9.32395
H          4.47117        7.97020       11.68933
H          7.63163       13.17202       14.12706
H          5.96093        5.71262       10.47005
H          0.88375       13.42758       15.57932
H          3.62080        5.67813       16.26800
H          8.70911       13.42058       11.28832
H          6.98337        0.05468       13.06385
H          2.64174       13.38874       17.38333
H          7.73531        5.73126       12.24643
H          6.93753       13.40567        9.51934
H          5.66837        0.20507       11.55519
H          2.07987        5.47928       14.31105
H          3.97806       13.52094       10.52929
H          8.97490        5.72256       15.58189
H          5.85645       13.20480       15.90486
H          0.97463        5.48938       11.16955
H          3.00341        7.81407       13.09774
H          2.72402        9.75769        9.26842
H          7.65227        2.00265       14.22817
H          7.18623        9.50182       17.30814
H          5.60686        7.27733       15.15580
H          2.20594        1.70391       12.42529
H          4.11495        9.78130       15.87980
H          2.05026        7.30809        8.15451
H          8.72765        1.79168       11.28917
H          6.00856        9.46205       10.44299
H          0.87218        1.69070       15.61322
H          3.10580       15.01543       13.85620
H          4.91458        7.75892       13.22021
H          5.10002        0.01414       13.05359
H          2.67285        7.57063        9.65719
H          7.07754        0.77536        7.41371
H          2.31607        7.61336       14.58703
H          7.46000       15.35224       14.59700
C          7.13320        2.66787       10.12428
C          2.44064       10.62315       14.80947
C          2.38162        2.66849       16.83108
C          7.58840       10.35206       11.62781
C          6.72647        2.69832       16.04385
C          1.65056       10.57204       10.96049
C          3.29805        2.53861       10.74859
C          8.29237       10.31058       15.61635
C          7.43382        4.78128       16.79007
C          2.33006       12.65594       11.64690
C          2.58168        4.59532       10.03143
C          7.53164       12.35052       14.83482
C          6.57625        4.83037       10.65233
C          1.59533       12.59877       15.65366
C          3.01489        4.78625       16.12161
C          8.11726       12.52451       11.09948
C          2.57545       12.57780       16.65421
C          7.56099        4.84047       11.64148
C          7.13490       12.52078       10.11431
C          2.15935        4.67797       15.04188
C          3.31325       12.66464       10.65432
C          8.33166        4.84731       15.72144
C          6.54785       12.36776       15.81458
C          1.62477        4.62406       11.03796
C          2.61351       10.59208        9.95795
C          7.59099        2.79122       14.97124
C          7.29532       10.32985       16.60152
C          2.32664        2.55446       11.75171
C          3.40556       10.60342       15.80774
C          8.11989        2.67812       11.10717
C          6.60943       10.35035       10.63296
C          1.48741        2.58600       15.75989
N          6.35455        3.74058        9.88846
N          1.53414       11.61166       14.74254
N          3.16167        3.76139       16.99029
N          8.35050       11.43798       11.86193
N          6.62400        3.71013       16.93390
N          1.51066       11.60079       11.81807
N          3.43536        3.56534        9.89073
N          8.40362       11.33249       14.74824
N          3.47240       11.57826       16.73139
N          8.33561        3.76170       11.87560
N          6.37845       11.43471        9.86766
N          1.40511        3.58351       14.85703
N          3.46610       11.62347        9.81355
N          8.39084        3.85631       14.81232
N          6.43454       11.35921       16.69380
N          1.49589        3.60309       11.90750
O          2.89139        7.64893        8.71303
O          7.69564       15.25048       13.66082
O          6.98809        0.09803        8.10438
O          2.12469        7.51067       13.63974
O          4.03831       14.72539       14.03506
O          4.24841        8.24005       12.62096
O          5.79906        0.50847       12.49593
O          5.85918        6.96367       14.25351
O          5.59676       11.50338       19.73248
F          4.75239        5.67269        8.41113
F          5.02429        5.54173       17.89173
F         -0.02305       13.48474       13.38597
F          4.95929        1.67532        8.39204
F          4.81323        1.93414       17.90255
F          0.25810        9.47852       13.28287
F          4.84982        9.45335        8.42651
F          4.70464        9.47976       18.10363
F          9.63961        1.71027       13.43012
F          5.11345       13.47853        8.23369
F          4.94599       13.53865       17.98543
F          0.15817        5.70656       13.35635
F          6.61090        7.50461        8.23710
F          6.55367        7.62532       18.13097
F          1.67183       15.45958       13.24442
F          4.92623        7.54329       10.21172
F          3.72855        7.31275       19.26083
F         -0.05151       15.35177       15.22245
F          4.49935        7.57296        6.64015
F          4.34268        7.59922       16.39218
F          9.33407       15.37134       11.64291
F          3.13164       15.19471        8.43363
F          3.16120       15.40739       18.17170
F          8.15023        7.63650       13.11910
F          4.87482       15.43908        6.49775
F          5.29863       15.45244       16.30190
F          0.53950        7.55090       11.54921
F          5.15273       15.25141       10.08213
F          6.19315        0.10750       19.11871
F          0.09299        7.63712       15.12504
Al         4.83044        7.56504        8.40258
Al         4.84616        7.68202       18.07059
Al        -0.10555       15.36404       13.40819
Al         4.90656       15.32909        8.30375
Al         4.85812       15.34835       18.00053
Al         0.19118        7.59502       13.31334
Ni         4.86957        3.66772        8.42821
Ni         4.90853        3.73980       17.72283
Ni         0.09516       11.48443       13.31220
Ni         4.93623       11.47045        8.37752
Ni         4.99907       11.50214       18.17027
Ni         0.04490        3.70127       13.36176
