# Supplementary material for: Spin Crossover and Exchange Effects on Oxygen Evolution Reaction Catalyzed by Bimetallic Metal Organic Frameworks
Source: ACS Catal. 2024 May 20;14(11):8652–65. doi: 10.1021/acscatal.4c01091 (PMC11165450; doi:10.1021/acscatal.4c01091)
Supplement: Supplementary file 2 — cs4c01091_si_002.zip [file cs4c01091_si_002.zip › xyz/Ni-Al/bp_5_OH.xyz]

148
HCNOFAlNi
H          6.96253        1.77164        9.53101
H          2.36585        9.81672       14.07066
H          2.70771        1.72177       17.39558
H          4.26243       15.02009       14.95672
H          7.76771        9.46158       12.23390
H          5.82714        1.94967       16.00540
H          7.71838       14.99912        7.96938
H          1.00101        9.70813       11.09578
H          3.96755        1.68790       10.62641
H          8.91259        9.43735       15.52549
H          6.77764        7.26537       14.03677
H          7.14889        5.67036       17.38960
H          2.19427       13.50991       12.30966
H          2.68658        5.41217        9.32395
H          4.47117        7.97020       11.68933
H          7.65746       13.19268       14.17832
H          5.96093        5.71262       10.47005
H          0.94579       13.43721       15.57704
H          3.97909        5.47058       16.03616
H          8.70911       13.42058       11.28832
H          6.98337        0.05468       13.06385
H          2.74396       13.40241       17.35143
H          7.73531        5.73126       12.24643
H          6.93753       13.40567        9.51934
H          5.66837        0.20507       11.55519
H          2.22160        5.40968       14.22703
H          3.97806       13.52094       10.52929
H          8.92279        5.71246       15.56907
H          5.86743       13.24441       15.95642
H          0.97463        5.48938       11.16955
H          3.00341        7.81407       13.09774
H          2.72402        9.75769        9.26842
H          7.55305        2.04009       14.15668
H          7.08660        9.48023       17.29276
H          5.60686        7.27733       15.15580
H          2.20594        1.70391       12.42529
H          4.13421        9.74759       15.86983
H          2.05026        7.30809        8.15451
H          8.72765        1.79168       11.28917
H          6.00856        9.46205       10.44299
H          0.91644        1.68402       15.59670
H          3.10580       15.01543       13.85620
H          4.91458        7.75892       13.22021
H          5.10002        0.01414       13.05359
H          2.67285        7.57063        9.65719
H          7.07754        0.77536        7.41371
H          2.31607        7.61336       14.58703
H          7.46000       15.35224       14.59700
H          5.93457       10.47883       19.82561
C          7.13320        2.66787       10.12428
C          2.45410       10.60886       14.81004
C          2.57950        2.55337       16.69693
C          7.58840       10.35206       11.62781
C          6.50282        2.79805       15.89091
C          1.65056       10.57204       10.96049
C          3.29805        2.53861       10.74859
C          8.23757       10.29645       15.62746
C          7.26018        4.84839       16.67870
C          2.33006       12.65594       11.64690
C          2.58168        4.59532       10.03143
C          7.53259       12.36574       14.87583
C          6.57625        4.83037       10.65233
C          1.65381       12.60359       15.64568
C          3.30487        4.62220       15.92737
C          8.11726       12.52451       11.09948
C          2.65158       12.59038       16.62630
C          7.56099        4.84047       11.64148
C          7.13490       12.52078       10.11431
C          2.33441        4.59222       14.93906
C          3.31325       12.66464       10.65432
C          8.23394        4.86766       15.67844
C          6.53927       12.39402       15.84648
C          1.62477        4.62406       11.03796
C          2.61351       10.59208        9.95795
C          7.45802        2.83751       14.88950
C          7.22925       10.31338       16.60010
C          2.32664        2.55446       11.75171
C          3.43856       10.58074       15.78610
C          8.11989        2.67812       11.10717
C          6.60943       10.35035       10.63296
C          1.59460        2.53830       15.70635
N          6.35455        3.74058        9.88846
N          1.56142       11.60964       14.74681
N          3.42085        3.60216       16.79690
N          8.35050       11.43798       11.86193
N          6.41019        3.80831       16.77611
N          1.51066       11.60079       11.81807
N          3.43536        3.56534        9.89073
N          8.37990       11.32845       14.77558
N          3.53464       11.57531       16.68753
N          8.33561        3.76170       11.87560
N          6.37845       11.43471        9.86766
N          1.48075        3.56068       14.83767
N          3.46610       11.62347        9.81355
N          8.32550        3.85802       14.79665
N          6.39372       11.36310       16.69238
N          1.49589        3.60309       11.90750
O          2.89139        7.64893        8.71303
O          7.69564       15.25048       13.66082
O          6.98809        0.09803        8.10438
O          2.12469        7.51067       13.63974
O          4.03831       14.72539       14.03506
O          4.24841        8.24005       12.62096
O          5.79906        0.50847       12.49593
O          5.85918        6.96367       14.25351
O          5.84597       11.42229       19.56586
F          4.75239        5.67269        8.41113
F          4.88174        5.62966       18.35142
F         -0.02305       13.48474       13.38597
F          4.95929        1.67532        8.39204
F          4.98083        1.79448       18.34259
F          0.25810        9.47852       13.28287
F          4.84982        9.45335        8.42651
F          4.71040        9.56349       18.11160
F          9.63961        1.71027       13.43012
F          5.11345       13.47853        8.23369
F          4.89381       13.41577       18.08967
F          0.15817        5.70656       13.35635
F          6.61090        7.50461        8.23710
F          6.51666        7.67627       18.30926
F          1.67183       15.45958       13.24442
F          4.92623        7.54329       10.21172
F          3.67926        7.63495       19.46020
F         -0.05151       15.35177       15.22245
F          4.49935        7.57296        6.64015
F          4.37021        7.50383       16.53801
F          9.33407       15.37134       11.64291
F          3.13164       15.19471        8.43363
F          3.19393       15.34431       18.33404
F          8.15023        7.63650       13.11910
F          4.87482       15.43908        6.49775
F          5.25222       15.44871       16.45740
F          0.53950        7.55090       11.54921
F          5.15273       15.25141       10.08213
F          6.17375       15.33903       19.26567
F          0.09299        7.63712       15.12504
Al         4.83044        7.56504        8.40258
Al         4.81291        7.54143       18.22752
Al        -0.10555       15.36404       13.40819
Al         4.90656       15.32909        8.30375
Al         4.89812       15.34944       18.17654
Al         0.19118        7.59502       13.31334
Ni         4.86957        3.66772        8.42821
Ni         4.92487        3.69211       18.04695
Ni         0.09516       11.48443       13.31220
Ni         4.93623       11.47045        8.37752
Ni         4.92165       11.46656       18.05720
Ni         0.04490        3.70127       13.36176
