# Supplementary material for: Spin Crossover and Exchange Effects on Oxygen Evolution Reaction Catalyzed by Bimetallic Metal Organic Frameworks
Source: ACS Catal. 2024 May 20;14(11):8652–65. doi: 10.1021/acscatal.4c01091 (PMC11165450; doi:10.1021/acscatal.4c01091)
Supplement: Supplementary file 2 — cs4c01091_si_002.zip [file cs4c01091_si_002.zip › xyz/Ni-Al/bp_5_OOH.xyz]

149
HCNOFAlNi
H          6.96253        1.77164        9.53101
H          2.32453        9.78472       14.09430
H          2.71461        1.71090       17.34574
H          4.26243       15.02009       14.95672
H          7.76771        9.46158       12.23390
H          5.81645        1.95899       15.95841
H          7.71838       14.99912        7.96938
H          1.00101        9.70813       11.09578
H          3.96755        1.68790       10.62641
H          8.91034        9.43875       15.52834
H          6.77764        7.26537       14.03677
H          7.13965        5.68124       17.35115
H          2.19427       13.50991       12.30966
H          2.68658        5.41217        9.32395
H          4.47117        7.97020       11.68933
H          7.65232       13.19035       14.18345
H          5.96093        5.71262       10.47005
H          0.98411       13.44233       15.57306
H          3.94093        5.49481       16.03787
H          8.70911       13.42058       11.28832
H          6.98337        0.05468       13.06385
H          2.79168       13.38812       17.34147
H          7.73531        5.73126       12.24643
H          6.93753       13.40567        9.51934
H          5.66837        0.20507       11.55519
H          2.19113        5.43361       14.22304
H          3.97806       13.52094       10.52929
H          8.93157        5.71044       15.55141
H          5.87646       13.24830       15.97066
H          0.97463        5.48938       11.16955
H          3.00341        7.81407       13.09774
H          2.72402        9.75769        9.26842
H          7.55980        2.03543       14.13190
H          7.09955        9.48085       17.29931
H          5.60686        7.27733       15.15580
H          2.20594        1.70391       12.42529
H          4.09592        9.68933       15.90002
H          2.05026        7.30809        8.15451
H          8.72765        1.79168       11.28917
H          6.00856        9.46205       10.44299
H          0.91160        1.68091       15.56195
H          3.10580       15.01543       13.85620
H          4.91458        7.75892       13.22021
H          5.10002        0.01414       13.05359
H          2.67285        7.57063        9.65719
H          7.07754        0.77536        7.41371
H          2.31607        7.61336       14.58703
H          7.46000       15.35224       14.59700
H          5.01139       10.77183       21.55244
C          7.13320        2.66787       10.12428
C          2.43311       10.57903       14.82827
C          2.57581        2.55166       16.65877
C          7.58840       10.35206       11.62781
C          6.49398        2.80722       15.84847
C          1.65056       10.57204       10.96049
C          3.29805        2.53861       10.74859
C          8.23832       10.29940       15.63230
C          7.25478        4.85352       16.64396
C          2.33006       12.65594       11.64690
C          2.58168        4.59532       10.03143
C          7.53163       12.36450       14.88267
C          6.57625        4.83037       10.65233
C          1.67722       12.59753       15.64796
C          3.27964        4.63603       15.91426
C          8.11726       12.52451       11.09948
C          2.67541       12.56941       16.62687
C          7.56099        4.84047       11.64148
C          7.13490       12.52078       10.11431
C          2.30818        4.60962       14.92596
C          3.31325       12.66464       10.65432
C          8.24047        4.86673       15.65394
C          6.54548       12.39650       15.85872
C          1.62477        4.62406       11.03796
C          2.61351       10.59208        9.95795
C          7.46182        2.83689       14.85874
C          7.23719       10.31804       16.61035
C          2.32664        2.55446       11.75171
C          3.41585       10.53476       15.80575
C          8.11989        2.67812       11.10717
C          6.60943       10.35035       10.63296
C          1.58437        2.53939       15.67388
N          6.35455        3.74058        9.88846
N          1.56257       11.59877       14.75507
N          3.40934        3.60495       16.76785
N          8.35050       11.43798       11.86193
N          6.39852        3.81810       16.73225
N          1.51066       11.60079       11.81807
N          3.43536        3.56534        9.89073
N          8.37738       11.32674       14.77444
N          3.53613       11.53523       16.69836
N          8.33561        3.76170       11.87560
N          6.37845       11.43471        9.86766
N          1.46382        3.57093       14.81631
N          3.46610       11.62347        9.81355
N          8.33595        3.85305       14.77615
N          6.39921       11.36993       16.71545
N          1.49589        3.60309       11.90750
O          2.89139        7.64893        8.71303
O          7.69564       15.25048       13.66082
O          6.98809        0.09803        8.10438
O          2.12469        7.51067       13.63974
O          4.03831       14.72539       14.03506
O          4.24841        8.24005       12.62096
O          5.79906        0.50847       12.49593
O          5.85918        6.96367       14.25351
O          5.00092       11.57577       19.87916
O          4.96702       10.41265       20.63534
F          4.75239        5.67269        8.41113
F          4.88930        5.58507       18.40040
F         -0.02305       13.48474       13.38597
F          4.95929        1.67532        8.39204
F          4.95908        1.81250       18.29930
F          0.25810        9.47852       13.28287
F          4.84982        9.45335        8.42651
F          4.88282        9.41669       18.02673
F          9.63961        1.71027       13.43012
F          5.11345       13.47853        8.23369
F          5.00262       13.50696       18.03841
F          0.15817        5.70656       13.35635
F          6.61090        7.50461        8.23710
F          6.60821        7.51269       18.25116
F          1.67183       15.45958       13.24442
F          4.92623        7.54329       10.21172
F          3.74196        7.59782       19.44681
F         -0.05151       15.35177       15.22245
F          4.49935        7.57296        6.64015
F          4.41195        7.39742       16.52120
F          9.33407       15.37134       11.64291
F          3.13164       15.19471        8.43363
F          3.21230       15.34913       18.27936
F          8.15023        7.63650       13.11910
F          4.87482       15.43908        6.49775
F          5.29820       15.51877       16.41838
F          0.53950        7.55090       11.54921
F          5.15273       15.25141       10.08213
F          6.15877       15.42385       19.28760
F          0.09299        7.63712       15.12504
Al         4.83044        7.56504        8.40258
Al         4.88780        7.56380       18.21015
Al        -0.10555       15.36404       13.40819
Al         4.90656       15.32909        8.30375
Al         4.92525       15.36622       18.13838
Al         0.19118        7.59502       13.31334
Ni         4.86957        3.66772        8.42821
Ni         4.91979        3.70702       18.01420
Ni         0.09516       11.48443       13.31220
Ni         4.93623       11.47045        8.37752
Ni         4.95613       11.45289       18.06375
Ni         0.04490        3.70127       13.36176
