# Supplementary material for: Spin Crossover and Exchange Effects on Oxygen Evolution Reaction Catalyzed by Bimetallic Metal Organic Frameworks
Source: ACS Catal. 2024 May 20;14(11):8652–65. doi: 10.1021/acscatal.4c01091 (PMC11165450; doi:10.1021/acscatal.4c01091)
Supplement: Supplementary file 2 — cs4c01091_si_002.zip [file cs4c01091_si_002.zip › xyz/Ni-Al/bp_5_s.xyz]

146
HCNOFAlNi
H          6.96253        1.77164        9.53101
H          2.31078        9.79963       14.08946
H          2.66575        1.74570       17.36226
H          4.26243       15.02009       14.95672
H          7.76771        9.46158       12.23390
H          5.88418        1.93926       16.01053
H          7.71838       14.99912        7.96938
H          1.00101        9.70813       11.09578
H          3.96755        1.68790       10.62641
H          8.96089        9.43642       15.49416
H          6.77764        7.26537       14.03677
H          7.19731        5.67891       17.35200
H          2.19427       13.50991       12.30966
H          2.68658        5.41217        9.32395
H          4.47117        7.97020       11.68933
H          7.65814       13.18134       14.15782
H          5.96093        5.71262       10.47005
H          0.92197       13.45787       15.53774
H          3.85175        5.55447       16.10310
H          8.70911       13.42058       11.28832
H          6.98337        0.05468       13.06385
H          2.66955       13.39355       17.36425
H          7.73531        5.73126       12.24643
H          6.93753       13.40567        9.51934
H          5.66837        0.20507       11.55519
H          2.17099        5.45644       14.22959
H          3.97806       13.52094       10.52929
H          8.95197        5.71604       15.52635
H          5.96829       13.27020       16.01851
H          0.97463        5.48938       11.16955
H          3.00341        7.81407       13.09774
H          2.72402        9.75769        9.26842
H          7.57380        2.02580       14.14016
H          7.21100        9.49654       17.32295
H          5.60686        7.27733       15.15580
H          2.20594        1.70391       12.42529
H          3.99387        9.67814       15.97265
H          2.05026        7.30809        8.15451
H          8.72765        1.79168       11.28917
H          6.00856        9.46205       10.44299
H          0.90883        1.68651       15.54486
H          3.10580       15.01543       13.85620
H          4.91458        7.75892       13.22021
H          5.10002        0.01414       13.05359
H          2.67285        7.57063        9.65719
H          7.07754        0.77536        7.41371
H          2.31607        7.61336       14.58703
H          7.46000       15.35224       14.59700
C          7.13320        2.66787       10.12428
C          2.38933       10.58665       14.83368
C          2.53073        2.58864       16.67813
C          7.58840       10.35206       11.62781
C          6.55281        2.79215       15.88550
C          1.65056       10.57204       10.96049
C          3.29805        2.53861       10.74859
C          8.29712       10.30080       15.61435
C          7.30342        4.84653       16.64965
C          2.33006       12.65594       11.64690
C          2.58168        4.59532       10.03143
C          7.56532       12.36419       14.87014
C          6.57625        4.83037       10.65233
C          1.60664       12.60887       15.63401
C          3.20760        4.68496       15.96297
C          8.11726       12.52451       11.09948
C          2.56674       12.57127       16.64994
C          7.56099        4.84047       11.64148
C          7.13490       12.52078       10.11431
C          2.27427        4.63774       14.93963
C          3.31325       12.66464       10.65432
C          8.26899        4.86750       15.63942
C          6.62715       12.41048       15.89005
C          1.62477        4.62406       11.03796
C          2.61351       10.59208        9.95795
C          7.49023        2.82741       14.86786
C          7.33307       10.33280       16.62829
C          2.32664        2.55446       11.75171
C          3.32386       10.53150       15.85588
C          8.11989        2.67812       11.10717
C          6.60943       10.35035       10.63296
C          1.56555        2.55524       15.66705
N          6.35455        3.74058        9.88846
N          1.53216       11.61586       14.73029
N          3.34224        3.65637       16.82254
N          8.35050       11.43798       11.86193
N          6.46047        3.80272       16.77184
N          1.51066       11.60079       11.81807
N          3.43536        3.56534        9.89073
N          8.39945       11.31867       14.73969
N          3.41679       11.53165       16.75276
N          8.33561        3.76170       11.87560
N          6.37845       11.43471        9.86766
N          1.45224        3.58274       14.80292
N          3.46610       11.62347        9.81355
N          8.35378        3.85212       14.76134
N          6.50596       11.38966       16.75874
N          1.49589        3.60309       11.90750
O          2.89139        7.64893        8.71303
O          7.69564       15.25048       13.66082
O          6.98809        0.09803        8.10438
O          2.12469        7.51067       13.63974
O          4.03831       14.72539       14.03506
O          4.24841        8.24005       12.62096
O          5.79906        0.50847       12.49593
O          5.85918        6.96367       14.25351
F          4.75239        5.67269        8.41113
F          4.91828        5.66275       18.28449
F         -0.02305       13.48474       13.38597
F          4.95929        1.67532        8.39204
F          4.95508        1.77552       18.21926
F          0.25810        9.47852       13.28287
F          4.84982        9.45335        8.42651
F          4.95295        9.54889       18.27623
F          9.63961        1.71027       13.43012
F          5.11345       13.47853        8.23369
F          4.95594       13.41453       18.22069
F          0.15817        5.70656       13.35635
F          6.61090        7.50461        8.23710
F          6.64945        7.59207       18.29246
F          1.67183       15.45958       13.24442
F          4.92623        7.54329       10.21172
F          3.74673        7.62237       19.44140
F         -0.05151       15.35177       15.22245
F          4.49935        7.57296        6.64015
F          4.48157        7.60543       16.54484
F          9.33407       15.37134       11.64291
F          3.13164       15.19471        8.43363
F          3.19875       15.31340       18.29645
F          8.15023        7.63650       13.11910
F          4.87482       15.43908        6.49775
F          5.29623       15.37445       16.45000
F          0.53950        7.55090       11.54921
F          5.15273       15.25141       10.08213
F          6.17072       15.40226       19.28276
F          0.09299        7.63712       15.12504
Al         4.83044        7.56504        8.40258
Al         4.93353        7.60450       18.24917
Al        -0.10555       15.36404       13.40819
Al         4.90656       15.32909        8.30375
Al         4.90808       15.37072       18.17056
Al         0.19118        7.59502       13.31334
Ni         4.86957        3.66772        8.42821
Ni         4.92295        3.72582       17.99084
Ni         0.09516       11.48443       13.31220
Ni         4.93623       11.47045        8.37752
Ni         4.95740       11.47666       17.97147
Ni         0.04490        3.70127       13.36176
