# Supplementary material for: Spin Crossover and Exchange Effects on Oxygen Evolution Reaction Catalyzed by Bimetallic Metal Organic Frameworks
Source: ACS Catal. 2024 May 20;14(11):8652–65. doi: 10.1021/acscatal.4c01091 (PMC11165450; doi:10.1021/acscatal.4c01091)
Supplement: Supplementary file 2 — cs4c01091_si_002.zip [file cs4c01091_si_002.zip › xyz/Ni-Al/bp_6_O.xyz]

147
HCNOFAlNi
H          6.96253        1.77164        9.53101
H          2.27590        9.76514       14.08433
H          2.73464        1.72565       17.35172
H          4.26243       15.02009       14.95672
H          7.76771        9.46158       12.23390
H          5.79109        1.98929       15.93363
H          7.71838       14.99912        7.96938
H          1.00101        9.70813       11.09578
H          3.96755        1.68790       10.62641
H          8.96731        9.47370       15.52720
H          6.77764        7.26537       14.03677
H          7.16131        5.67565       17.37194
H          2.19427       13.50991       12.30966
H          2.68658        5.41217        9.32395
H          4.47117        7.97020       11.68933
H          7.61723       13.17109       14.09630
H          5.96093        5.71262       10.47005
H          0.93230       13.44373       15.53233
H          3.94195        5.51346       16.04813
H          8.70911       13.42058       11.28832
H          6.98337        0.05468       13.06385
H          2.75455       13.40474       17.29874
H          7.73531        5.73126       12.24643
H          6.93753       13.40567        9.51934
H          5.66837        0.20507       11.55519
H          2.19577        5.43718       14.22418
H          3.97806       13.52094       10.52929
H          8.94993        5.70345       15.56992
H          5.82849       13.20713       15.85474
H          0.97463        5.48938       11.16955
H          3.00341        7.81407       13.09774
H          2.72402        9.75769        9.26842
H          7.53985        2.05966       14.11509
H          7.15990        9.51891       17.29476
H          5.60686        7.27733       15.15580
H          2.20594        1.70391       12.42529
H          4.04377        9.68498       15.89974
H          2.05026        7.30809        8.15451
H          8.72765        1.79168       11.28917
H          6.00856        9.46205       10.44299
H          0.92857        1.68837       15.56850
H          3.10580       15.01543       13.85620
H          4.91458        7.75892       13.22021
H          5.10002        0.01414       13.05359
H          2.67285        7.57063        9.65719
H          7.07754        0.77536        7.41371
H          2.31607        7.61336       14.58703
H          7.46000       15.35224       14.59700
C          7.13320        2.66787       10.12428
C          2.38677       10.56552       14.81004
C          2.58924        2.56440       16.66589
C          7.58840       10.35206       11.62781
C          6.48264        2.82602       15.83822
C          1.65056       10.57204       10.96049
C          3.29805        2.53861       10.74859
C          8.27835       10.32317       15.61008
C          7.26704        4.85445       16.65706
C          2.33006       12.65594       11.64690
C          2.58168        4.59532       10.03143
C          7.51488       12.35160       14.80605
C          6.57625        4.83037       10.65233
C          1.62822       12.60126       15.61208
C          3.28203        4.65467       15.92480
C          8.11726       12.52451       11.09948
C          2.63335       12.58199       16.58699
C          7.56099        4.84047       11.64148
C          7.13490       12.52078       10.11431
C          2.31462        4.61909       14.93308
C          3.31325       12.66464       10.65432
C          8.25060        4.86626       15.66591
C          6.52104       12.37164       15.77442
C          1.62477        4.62406       11.03796
C          2.61351       10.59208        9.95795
C          7.45146        2.85398       14.85134
C          7.27226       10.34072       16.58358
C          2.32664        2.55446       11.75171
C          3.36814       10.53460       15.79122
C          8.11989        2.67812       11.10717
C          6.60943       10.35035       10.63296
C          1.59969        2.54762       15.68100
N          6.35455        3.74058        9.88846
N          1.52194       11.59022       14.73172
N          3.41552        3.62344       16.77839
N          8.35050       11.43798       11.86193
N          6.40109        3.82649       16.73453
N          1.51066       11.60079       11.81807
N          3.43536        3.56534        9.89073
N          8.39510       11.33809       14.73200
N          3.49082       11.55138       16.65592
N          8.33561        3.76170       11.87560
N          6.37845       11.43471        9.86766
N          1.47527        3.57652       14.82200
N          3.46610       11.62347        9.81355
N          8.33658        3.86051       14.77928
N          6.40176       11.36869       16.66332
N          1.49589        3.60309       11.90750
O          2.89139        7.64893        8.71303
O          7.69564       15.25048       13.66082
O          6.98809        0.09803        8.10438
O          2.12469        7.51067       13.63974
O          4.03831       14.72539       14.03506
O          4.24841        8.24005       12.62096
O          5.79906        0.50847       12.49593
O          5.85918        6.96367       14.25351
O          4.07837       11.56816       19.44510
F          4.75239        5.67269        8.41113
F          4.88999        5.62049       18.35284
F         -0.02305       13.48474       13.38597
F          4.95929        1.67532        8.39204
F          4.96807        1.79525       18.25800
F          0.25810        9.47852       13.28287
F          4.84982        9.45335        8.42651
F          5.06177        9.52807       18.10050
F          9.63961        1.71027       13.43012
F          5.11345       13.47853        8.23369
F          5.18284       13.43301       17.96578
F          0.15817        5.70656       13.35635
F          6.61090        7.50461        8.23710
F          6.64724        7.51409       18.24262
F          1.67183       15.45958       13.24442
F          4.92623        7.54329       10.21172
F          3.75135        7.67814       19.40323
F         -0.05151       15.35177       15.22245
F          4.49935        7.57296        6.64015
F          4.44352        7.52884       16.53459
F          9.33407       15.37134       11.64291
F          3.13164       15.19471        8.43363
F          3.30836       15.24271       18.23322
F          8.15023        7.63650       13.11910
F          4.87482       15.43908        6.49775
F          5.34953       15.49205       16.36199
F          0.53950        7.55090       11.54921
F          5.15273       15.25141       10.08213
F          6.29008       15.42789       19.16456
F          0.09299        7.63712       15.12504
Al         4.83044        7.56504        8.40258
Al         4.93429        7.58229       18.22012
Al        -0.10555       15.36404       13.40819
Al         4.90656       15.32909        8.30375
Al         5.00748       15.37197       18.08341
Al         0.19118        7.59502       13.31334
Ni         4.86957        3.66772        8.42821
Ni         4.92916        3.71603       18.01847
Ni         0.09516       11.48443       13.31220
Ni         4.93623       11.47045        8.37752
Ni         4.97013       11.47977       18.05436
Ni         0.04490        3.70127       13.36176
