# Supplementary material for: Spin Crossover and Exchange Effects on Oxygen Evolution Reaction Catalyzed by Bimetallic Metal Organic Frameworks
Source: ACS Catal. 2024 May 20;14(11):8652–65. doi: 10.1021/acscatal.4c01091 (PMC11165450; doi:10.1021/acscatal.4c01091)
Supplement: Supplementary file 2 — cs4c01091_si_002.zip [file cs4c01091_si_002.zip › xyz/Ni-Al/bp_6_OH.xyz]

148
HCNOFAlNi
H          6.96253        1.77164        9.53101
H          2.33417        9.79621       14.03478
H          2.72088        1.71742       17.34175
H          4.26243       15.02009       14.95672
H          7.76771        9.46158       12.23390
H          5.81644        1.96070       15.94987
H          7.71838       14.99912        7.96938
H          1.00101        9.70813       11.09578
H          3.96755        1.68790       10.62641
H          8.96362        9.48426       15.53404
H          6.77764        7.26537       14.03677
H          7.17339        5.66244       17.36454
H          2.19427       13.50991       12.30966
H          2.68658        5.41217        9.32395
H          4.47117        7.97020       11.68933
H          7.60864       13.17420       14.10427
H          5.96093        5.71262       10.47005
H          0.95174       13.41064       15.59015
H          3.93150        5.50522       16.04101
H          8.70911       13.42058       11.28832
H          6.98337        0.05468       13.06385
H          2.76770       13.33079       17.37166
H          7.73531        5.73126       12.24643
H          6.93753       13.40567        9.51934
H          5.66837        0.20507       11.55519
H          2.19131        5.43547       14.21791
H          3.97806       13.52094       10.52929
H          8.94274        5.70081       15.55340
H          5.83729       13.22702       15.88664
H          0.97463        5.48938       11.16955
H          3.00341        7.81407       13.09774
H          2.72402        9.75769        9.26842
H          7.54906        2.04009       14.11766
H          7.17312        9.53444       17.31726
H          5.60686        7.27733       15.15580
H          2.20594        1.70391       12.42529
H          4.12159        9.69368       15.82996
H          2.05026        7.30809        8.15451
H          8.72765        1.79168       11.28917
H          6.00856        9.46205       10.44299
H          0.92399        1.67781       15.55312
H          3.10580       15.01543       13.85620
H          4.91458        7.75892       13.22021
H          5.10002        0.01414       13.05359
H          2.67285        7.57063        9.65719
H          7.07754        0.77536        7.41371
H          2.31607        7.61336       14.58703
H          7.46000       15.35224       14.59700
H          3.80030       10.53911       19.70912
C          7.13320        2.66787       10.12428
C          2.43712       10.57608       14.78384
C          2.57770        2.55928       16.65791
C          7.58840       10.35206       11.62781
C          6.49818        2.80535       15.84648
C          1.65056       10.57204       10.96049
C          3.29805        2.53861       10.74859
C          8.27583       10.33373       15.62290
C          7.27282        4.83861       16.65136
C          2.33006       12.65594       11.64690
C          2.58168        4.59532       10.03143
C          7.51082       12.36046       14.82115
C          6.57625        4.83037       10.65233
C          1.65541       12.57329       15.65081
C          3.27070        4.64690       15.91968
C          8.11726       12.52451       11.09948
C          2.65815       12.53601       16.62829
C          7.56099        4.84047       11.64148
C          7.13490       12.52078       10.11431
C          2.30639        4.61397       14.92397
C          3.31325       12.66464       10.65432
C          8.25145        4.85709       15.65366
C          6.52829       12.39106       15.80005
C          1.62477        4.62406       11.03796
C          2.61351       10.59208        9.95795
C          7.46045        2.83736       14.85048
C          7.28266       10.35486       16.60551
C          2.32664        2.55446       11.75171
C          3.42678       10.53056       15.75562
C          8.11989        2.67812       11.10717
C          6.60943       10.35035       10.63296
C          1.59068        2.54110       15.66733
N          6.35455        3.74058        9.88846
N          1.55361       11.58712       14.74225
N          3.40330        3.61769       16.77554
N          8.35050       11.43798       11.86193
N          6.41086        3.80940       16.73908
N          1.51066       11.60079       11.81807
N          3.43536        3.56534        9.89073
N          8.38581       11.34430       14.74197
N          3.52986       11.51519       16.66048
N          8.33561        3.76170       11.87560
N          6.37845       11.43471        9.86766
N          1.46908        3.57031       14.80862
N          3.46610       11.62347        9.81355
N          8.33684        3.85150       14.76732
N          6.41766       11.38842       16.69038
N          1.49589        3.60309       11.90750
O          2.89139        7.64893        8.71303
O          7.69564       15.25048       13.66082
O          6.98809        0.09803        8.10438
O          2.12469        7.51067       13.63974
O          4.03831       14.72539       14.03506
O          4.24841        8.24005       12.62096
O          5.79906        0.50847       12.49593
O          5.85918        6.96367       14.25351
O          3.98514       11.47650       19.47216
F          4.75239        5.67269        8.41113
F          4.85341        5.62919       18.36794
F         -0.02305       13.48474       13.38597
F          4.95929        1.67532        8.39204
F          4.97161        1.79121       18.26312
F          0.25810        9.47852       13.28287
F          4.84982        9.45335        8.42651
F          5.10658        9.52435       18.12043
F          9.63961        1.71027       13.43012
F          5.11345       13.47853        8.23369
F          5.15022       13.40955       18.03413
F          0.15817        5.70656       13.35635
F          6.61090        7.50461        8.23710
F          6.67438        7.49265       18.24290
F          1.67183       15.45958       13.24442
F          4.92623        7.54329       10.21172
F          3.85878        7.76016       19.48469
F         -0.05151       15.35177       15.22245
F          4.49935        7.57296        6.64015
F          4.44555        7.51844       16.56051
F          9.33407       15.37134       11.64291
F          3.13164       15.19471        8.43363
F          3.29924       15.25079       18.24347
F          8.15023        7.63650       13.11910
F          4.87482       15.43908        6.49775
F          5.35488       15.45601       16.38734
F          0.53950        7.55090       11.54921
F          5.15273       15.25141       10.08213
F          6.28284       15.41888       19.18763
F          0.09299        7.63712       15.12504
Al         4.83044        7.56504        8.40258
Al         4.96349        7.53413       18.23436
Al        -0.10555       15.36404       13.40819
Al         4.90656       15.32909        8.30375
Al         5.00247       15.31619       18.10534
Al         0.19118        7.59502       13.31334
Ni         4.86957        3.66772        8.42821
Ni         4.92475        3.69506       18.01334
Ni         0.09516       11.48443       13.31220
Ni         4.93623       11.47045        8.37752
Ni         5.01040       11.43627       18.02929
Ni         0.04490        3.70127       13.36176
