# Supplementary material for: Spin Crossover and Exchange Effects on Oxygen Evolution Reaction Catalyzed by Bimetallic Metal Organic Frameworks
Source: ACS Catal. 2024 May 20;14(11):8652–65. doi: 10.1021/acscatal.4c01091 (PMC11165450; doi:10.1021/acscatal.4c01091)
Supplement: Supplementary file 2 — cs4c01091_si_002.zip [file cs4c01091_si_002.zip › xyz/Ni-Al/bp_6_OOH.xyz]

149
HCNOFAlNi
H          6.96253        1.77164        9.53101
H          2.32781        9.78767       14.09801
H          2.70312        1.71090       17.32950
H          4.26243       15.02009       14.95672
H          7.76771        9.46158       12.23390
H          5.83460        1.95464       15.95642
H          7.71838       14.99912        7.96938
H          1.00101        9.70813       11.09578
H          3.96755        1.68790       10.62641
H          8.90896        9.44077       15.53318
H          6.77764        7.26537       14.03677
H          7.15248        5.68419       17.33634
H          2.19427       13.50991       12.30966
H          2.68658        5.41217        9.32395
H          4.47117        7.97020       11.68933
H          7.64814       13.19020       14.18459
H          5.96093        5.71262       10.47005
H          0.98566       13.44311       15.58075
H          3.92325        5.50196       16.03246
H          8.70911       13.42058       11.28832
H          6.98337        0.05468       13.06385
H          2.78946       13.38594       17.35058
H          7.73531        5.73126       12.24643
H          6.93753       13.40567        9.51934
H          5.66837        0.20507       11.55519
H          2.17938        5.44122       14.21478
H          3.97806       13.52094       10.52929
H          8.94129        5.71246       15.53546
H          5.87712       13.25078       15.97607
H          0.97463        5.48938       11.16955
H          3.00341        7.81407       13.09774
H          2.72402        9.75769        9.26842
H          7.57075        2.02952       14.12649
H          7.10205        9.48489       17.30615
H          5.60686        7.27733       15.15580
H          2.20594        1.70391       12.42529
H          4.09408        9.68809       15.90686
H          2.05026        7.30809        8.15451
H          8.72765        1.79168       11.28917
H          6.00856        9.46205       10.44299
H          0.90293        1.68076       15.54514
H          3.10580       15.01543       13.85620
H          4.91458        7.75892       13.22021
H          5.10002        0.01414       13.05359
H          2.67285        7.57063        9.65719
H          7.07754        0.77536        7.41371
H          2.31607        7.61336       14.58703
H          7.46000       15.35224       14.59700
H          5.00542       10.76282       21.54731
C          7.13320        2.66787       10.12428
C          2.43387       10.58074       14.83311
C          2.56567        2.55353       16.64424
C          7.58840       10.35206       11.62781
C          6.50948        2.80520       15.84420
C          1.65056       10.57204       10.96049
C          3.29805        2.53861       10.74859
C          8.23791       10.30188       15.63629
C          7.26588        4.85414       16.63114
C          2.33006       12.65594       11.64690
C          2.58168        4.59532       10.03143
C          7.52987       12.36528       14.88523
C          6.57625        4.83037       10.65233
C          1.67742       12.59722       15.65451
C          3.26500        4.64038       15.90629
C          8.11726       12.52451       11.09948
C          2.67435       12.56770       16.63541
C          7.56099        4.84047       11.64148
C          7.13490       12.52078       10.11431
C          2.29567        4.61536       14.91542
C          3.31325       12.66464       10.65432
C          8.25166        4.86766       15.63942
C          6.54585       12.39852       15.86385
C          1.62477        4.62406       11.03796
C          2.61351       10.59208        9.95795
C          7.47402        2.83270       14.85134
C          7.23872       10.32161       16.61661
C          2.32664        2.55446       11.75171
C          3.41517       10.53445       15.81230
C          8.11989        2.67812       11.10717
C          6.60943       10.35035       10.63296
C          1.57414        2.54032       15.65822
N          6.35455        3.74058        9.88846
N          1.56324       11.60048       14.75963
N          3.39754        3.60790       16.75817
N          8.35050       11.43798       11.86193
N          6.41138        3.81794       16.72570
N          1.51066       11.60079       11.81807
N          3.43536        3.56534        9.89073
N          8.37581       11.32768       14.77643
N          3.53459       11.53290       16.70719
N          8.33561        3.76170       11.87560
N          6.37845       11.43471        9.86766
N          1.45386        3.57481       14.80349
N          3.46610       11.62347        9.81355
N          8.34639        3.85056       14.76504
N          6.40104       11.37351       16.72257
N          1.49589        3.60309       11.90750
O          2.89139        7.64893        8.71303
O          7.69564       15.25048       13.66082
O          6.98809        0.09803        8.10438
O          2.12469        7.51067       13.63974
O          4.03831       14.72539       14.03506
O          4.24841        8.24005       12.62096
O          5.79906        0.50847       12.49593
O          5.85918        6.96367       14.25351
O          4.99622       11.56583       19.87432
O          4.96476       10.40302       20.63050
F          4.75239        5.67269        8.41113
F          4.89252        5.58352       18.39214
F         -0.02305       13.48474       13.38597
F          4.95929        1.67532        8.39204
F          4.94895        1.81296       18.29018
F          0.25810        9.47852       13.28287
F          4.84982        9.45335        8.42651
F          4.88435        9.40876       18.02132
F          9.63961        1.71027       13.43012
F          5.11345       13.47853        8.23369
F          5.00141       13.51255       18.03926
F          0.15817        5.70656       13.35635
F          6.61090        7.50461        8.23710
F          6.61088        7.50741       18.25059
F          1.67183       15.45958       13.24442
F          4.92623        7.54329       10.21172
F          3.74292        7.58834       19.44425
F         -0.05151       15.35177       15.22245
F          4.49935        7.57296        6.64015
F          4.41669        7.38918       16.51750
F          9.33407       15.37134       11.64291
F          3.13164       15.19471        8.43363
F          3.20898       15.35006       18.27964
F          8.15023        7.63650       13.11910
F          4.87482       15.43908        6.49775
F          5.29886       15.52250       16.41838
F          0.53950        7.55090       11.54921
F          5.15273       15.25141       10.08213
F          6.15233       15.43690       19.29330
F          0.09299        7.63712       15.12504
Al         4.83044        7.56504        8.40258
Al         4.88999        7.55805       18.20844
Al        -0.10555       15.36404       13.40819
Al         4.90656       15.32909        8.30375
Al         4.92269       15.36979       18.13923
Al         0.19118        7.59502       13.31334
Ni         4.86957        3.66772        8.42821
Ni         4.91920        3.70717       18.00081
Ni         0.09516       11.48443       13.31220
Ni         4.93623       11.47045        8.37752
Ni         4.95497       11.45134       18.06689
Ni         0.04490        3.70127       13.36176
