# Supplementary material for: Spin Crossover and Exchange Effects on Oxygen Evolution Reaction Catalyzed by Bimetallic Metal Organic Frameworks
Source: ACS Catal. 2024 May 20;14(11):8652–65. doi: 10.1021/acscatal.4c01091 (PMC11165450; doi:10.1021/acscatal.4c01091)
Supplement: Supplementary file 2 — cs4c01091_si_002.zip [file cs4c01091_si_002.zip › xyz/Ni-Al/bp_6_s.xyz]

146
HCNOFAlNi
H          6.96253        1.77164        9.53101
H          2.31285        9.79575       14.11025
H          2.68024        1.74803       17.36681
H          4.26243       15.02009       14.95672
H          7.76771        9.46158       12.23390
H          5.86241        1.94610       15.99259
H          7.71838       14.99912        7.96938
H          1.00101        9.70813       11.09578
H          3.96755        1.68790       10.62641
H          8.94327        9.43595       15.51609
H          6.77764        7.26537       14.03677
H          7.18371        5.67471       17.35628
H          2.19427       13.50991       12.30966
H          2.68658        5.41217        9.32395
H          4.47117        7.97020       11.68933
H          7.65476       13.17761       14.17263
H          5.96093        5.71262       10.47005
H          0.93979       13.45709       15.55141
H          3.87753        5.54593       16.08487
H          8.70911       13.42058       11.28832
H          6.98337        0.05468       13.06385
H          2.70423       13.40287       17.36909
H          7.73531        5.73126       12.24643
H          6.93753       13.40567        9.51934
H          5.66837        0.20507       11.55519
H          2.18008        5.45116       14.22475
H          3.97806       13.52094       10.52929
H          8.93841        5.71961       15.53033
H          5.93410       13.26011       16.01139
H          0.97463        5.48938       11.16955
H          3.00341        7.81407       13.09774
H          2.72402        9.75769        9.26842
H          7.56704        2.03092       14.13475
H          7.17482        9.49172       17.33378
H          5.60686        7.27733       15.15580
H          2.20594        1.70391       12.42529
H          4.02544        9.68809       15.97265
H          2.05026        7.30809        8.15451
H          8.72765        1.79168       11.28917
H          6.00856        9.46205       10.44299
H          0.92620        1.68091       15.54600
H          3.10580       15.01543       13.85620
H          4.91458        7.75892       13.22021
H          5.10002        0.01414       13.05359
H          2.67285        7.57063        9.65719
H          7.07754        0.77536        7.41371
H          2.31607        7.61336       14.58703
H          7.46000       15.35224       14.59700
C          7.13320        2.66787       10.12428
C          2.40277       10.58665       14.84991
C          2.54699        2.58817       16.67899
C          7.58840       10.35206       11.62781
C          6.53603        2.79603       15.87581
C          1.65056       10.57204       10.96049
C          3.29805        2.53861       10.74859
C          8.27572       10.29800       15.63372
C          7.28931        4.84529       16.65079
C          2.33006       12.65594       11.64690
C          2.58168        4.59532       10.03143
C          7.55074       12.35999       14.88381
C          6.57625        4.83037       10.65233
C          1.62795       12.61089       15.64910
C          3.22857        4.67921       15.95243
C          8.11726       12.52451       11.09948
C          2.59694       12.58153       16.65535
C          7.56099        4.84047       11.64148
C          7.13490       12.52078       10.11431
C          2.28677        4.63183       14.93450
C          3.31325       12.66464       10.65432
C          8.25779        4.86828       15.64113
C          6.59712       12.40334       15.88948
C          1.62477        4.62406       11.03796
C          2.61351       10.59208        9.95795
C          7.48192        2.83176       14.86387
C          7.30198       10.32503       16.63712
C          2.32664        2.55446       11.75171
C          3.35204       10.53833       15.85844
C          8.11989        2.67812       11.10717
C          6.60943       10.35035       10.63296
C          1.58037        2.55275       15.66761
N          6.35455        3.74058        9.88846
N          1.54260       11.61275       14.75279
N          3.36438        3.65156       16.81086
N          8.35050       11.43798       11.86193
N          6.44097        3.80567       16.76159
N          1.51066       11.60079       11.81807
N          3.43536        3.56534        9.89073
N          8.38845       11.31742       14.76333
N          3.44815       11.54253       16.74962
N          8.33561        3.76170       11.87560
N          6.37845       11.43471        9.86766
N          1.46749        3.57528       14.79922
N          3.46610       11.62347        9.81355
N          8.34390        3.85771       14.75877
N          6.47322       11.38143       16.75532
N          1.49589        3.60309       11.90750
O          2.89139        7.64893        8.71303
O          7.69564       15.25048       13.66082
O          6.98809        0.09803        8.10438
O          2.12469        7.51067       13.63974
O          4.03831       14.72539       14.03506
O          4.24841        8.24005       12.62096
O          5.79906        0.50847       12.49593
O          5.85918        6.96367       14.25351
F          4.75239        5.67269        8.41113
F          4.91282        5.65141       18.32521
F         -0.02305       13.48474       13.38597
F          4.95929        1.67532        8.39204
F          4.95399        1.79090       18.25857
F          0.25810        9.47852       13.28287
F          4.84982        9.45335        8.42651
F          4.95052        9.56023       18.32949
F          9.63961        1.71027       13.43012
F          5.11345       13.47853        8.23369
F          4.96173       13.40831       18.26312
F          0.15817        5.70656       13.35635
F          6.61090        7.50461        8.23710
F          6.63420        7.58726       18.29730
F          1.67183       15.45958       13.24442
F          4.92623        7.54329       10.21172
F          3.74208        7.62004       19.47786
F         -0.05151       15.35177       15.22245
F          4.49935        7.57296        6.64015
F          4.44727        7.60823       16.58472
F          9.33407       15.37134       11.64291
F          3.13164       15.19471        8.43363
F          3.20311       15.31713       18.31952
F          8.15023        7.63650       13.11910
F          4.87482       15.43908        6.49775
F          5.29572       15.37834       16.47677
F          0.53950        7.55090       11.54921
F          5.15273       15.25141       10.08213
F          6.16813       15.40956       19.31010
F          0.09299        7.63712       15.12504
Al         4.83044        7.56504        8.40258
Al         4.91912        7.60435       18.27736
Al        -0.10555       15.36404       13.40819
Al         4.90656       15.32909        8.30375
Al         4.91031       15.37228       18.19306
Al         0.19118        7.59502       13.31334
Ni         4.86957        3.66772        8.42821
Ni         4.92343        3.72659       18.00992
Ni         0.09516       11.48443       13.31220
Ni         4.93623       11.47045        8.37752
Ni         4.95749       11.47759       18.00053
Ni         0.04490        3.70127       13.36176
