# Supplementary material for: Spin Crossover and Exchange Effects on Oxygen Evolution Reaction Catalyzed by Bimetallic Metal Organic Frameworks
Source: ACS Catal. 2024 May 20;14(11):8652–65. doi: 10.1021/acscatal.4c01091 (PMC11165450; doi:10.1021/acscatal.4c01091)
Supplement: Supplementary file 2 — cs4c01091_si_002.zip [file cs4c01091_si_002.zip › xyz/Ni-Al/bp_7_O.xyz]

147
HCNOFAlNi
H          6.96253        1.77164        9.53101
H          2.31865        9.78876       14.08661
H          2.61358        1.75595       17.42121
H          4.26243       15.02009       14.95672
H          7.76771        9.46158       12.23390
H          5.90339        1.94734       16.03502
H          7.71838       14.99912        7.96938
H          1.00101        9.70813       11.09578
H          3.96755        1.68790       10.62641
H          8.95819        9.48193       15.56394
H          6.77764        7.26537       14.03677
H          7.27329        5.64908       17.43489
H          2.19427       13.50991       12.30966
H          2.68658        5.41217        9.32395
H          4.47117        7.97020       11.68933
H          7.58916       13.15058       14.09601
H          5.96093        5.71262       10.47005
H          0.93660       13.43006       15.57989
H          3.80437        5.56301       16.15749
H          8.70911       13.42058       11.28832
H          6.98337        0.05468       13.06385
H          2.74181       13.37864       17.36311
H          7.73531        5.73126       12.24643
H          6.93753       13.40567        9.51934
H          5.66837        0.20507       11.55519
H          2.17152        5.43858       14.24753
H          3.97806       13.52094       10.52929
H          8.98070        5.71464       15.56223
H          5.78378       13.18491       15.83509
H          0.97463        5.48938       11.16955
H          3.00341        7.81407       13.09774
H          2.72402        9.75769        9.26842
H          7.54634        2.06324       14.13503
H          7.15230        9.53211       17.33292
H          5.60686        7.27733       15.15580
H          2.20594        1.70391       12.42529
H          4.09006        9.70347       15.89376
H          2.05026        7.30809        8.15451
H          8.72765        1.79168       11.28917
H          6.00856        9.46205       10.44299
H          0.89322        1.67734       15.56480
H          3.10580       15.01543       13.85620
H          4.91458        7.75892       13.22021
H          5.10002        0.01414       13.05359
H          2.67285        7.57063        9.65719
H          7.07754        0.77536        7.41371
H          2.31607        7.61336       14.58703
H          7.46000       15.35224       14.59700
C          7.13320        2.66787       10.12428
C          2.41859       10.58059       14.82400
C          2.48034        2.59594       16.73481
C          7.58840       10.35206       11.62781
C          6.57928        2.79417       15.92281
C          1.65056       10.57204       10.96049
C          3.29805        2.53861       10.74859
C          8.26245       10.32596       15.63999
C          7.36539        4.82789       16.71858
C          2.33006       12.65594       11.64690
C          2.58168        4.59532       10.03143
C          7.48715       12.33731       14.81317
C          6.57625        4.83037       10.65233
C          1.63823       12.59178       15.65337
C          3.16362        4.69273       16.01651
C          8.11726       12.52451       11.09948
C          2.63472       12.56910       16.63627
C          7.56099        4.84047       11.64148
C          7.13490       12.52078       10.11431
C          2.25857        4.62841       14.96982
C          3.31325       12.66464       10.65432
C          8.30037        4.86455       15.68015
C          6.48698       12.35766       15.77300
C          1.62477        4.62406       11.03796
C          2.61351       10.59208        9.95795
C          7.49015        2.84901       14.88324
C          7.25635       10.34507       16.61177
C          2.32664        2.55446       11.75171
C          3.40137       10.54315       15.80233
C          8.11989        2.67812       11.10717
C          6.60943       10.35035       10.63296
C          1.54192        2.55104       15.69894
N          6.35455        3.74058        9.88846
N          1.54167       11.59519       14.75678
N          3.27668        3.67253       16.88947
N          8.35050       11.43798       11.86193
N          6.52440        3.78299       16.83706
N          1.51066       11.60079       11.81807
N          3.43536        3.56534        9.89073
N          8.37511       11.33078       14.75222
N          3.50508       11.54657       16.68753
N          8.33561        3.76170       11.87560
N          6.37845       11.43471        9.86766
N          1.44445        3.57062       14.82400
N          3.46610       11.62347        9.81355
N          8.35872        3.86719       14.77956
N          6.37433       11.36465       16.67529
N          1.49589        3.60309       11.90750
O          2.89139        7.64893        8.71303
O          7.69564       15.25048       13.66082
O          6.98809        0.09803        8.10438
O          2.12469        7.51067       13.63974
O          4.03831       14.72539       14.03506
O          4.24841        8.24005       12.62096
O          5.79906        0.50847       12.49593
O          5.85918        6.96367       14.25351
O          4.01862       11.58820       19.43456
F          4.75239        5.67269        8.41113
F          4.91325        5.57296       18.19534
F         -0.02305       13.48474       13.38597
F          4.95929        1.67532        8.39204
F          4.93427        1.87153       18.13610
F          0.25810        9.47852       13.28287
F          4.84982        9.45335        8.42651
F          5.04006        9.50353       18.14521
F          9.63961        1.71027       13.43012
F          5.11345       13.47853        8.23369
F          5.18023       13.46750       17.98144
F          0.15817        5.70656       13.35635
F          6.61090        7.50461        8.23710
F          6.64937        7.50399       18.23607
F          1.67183       15.45958       13.24442
F          4.92623        7.54329       10.21172
F          3.74975        7.56178       19.34171
F         -0.05151       15.35177       15.22245
F          4.49935        7.57296        6.64015
F          4.45564        7.57265       16.48845
F          9.33407       15.37134       11.64291
F          3.13164       15.19471        8.43363
F          3.29928       15.29553       18.18281
F          8.15023        7.63650       13.11910
F          4.87482       15.43908        6.49775
F          5.36319       15.47605       16.32753
F          0.53950        7.55090       11.54921
F          5.15273       15.25141       10.08213
F          6.24449       15.52903       19.13978
F          0.09299        7.63712       15.12504
Al         4.83044        7.56504        8.40258
Al         4.94463        7.62920       18.17198
Al        -0.10555       15.36404       13.40819
Al         4.90656       15.32909        8.30375
Al         4.99898       15.32676       18.03755
Al         0.19118        7.59502       13.31334
Ni         4.86957        3.66772        8.42821
Ni         4.92414        3.72302       17.94755
Ni         0.09516       11.48443       13.31220
Ni         4.93623       11.47045        8.37752
Ni         4.93732       11.48023       18.05037
Ni         0.04490        3.70127       13.36176
