# Supplementary material for: Spin Crossover and Exchange Effects on Oxygen Evolution Reaction Catalyzed by Bimetallic Metal Organic Frameworks
Source: ACS Catal. 2024 May 20;14(11):8652–65. doi: 10.1021/acscatal.4c01091 (PMC11165450; doi:10.1021/acscatal.4c01091)
Supplement: Supplementary file 2 — cs4c01091_si_002.zip [file cs4c01091_si_002.zip › xyz/Ni-Al/bp_7_OH.xyz]

148
HCNOFAlNi
H          6.96253        1.77164        9.53101
H          2.36458        9.81641       14.06867
H          2.70419        1.72364       17.39672
H          4.26243       15.02009       14.95672
H          7.76771        9.46158       12.23390
H          5.83261        1.94719       16.00939
H          7.71838       14.99912        7.96938
H          1.00101        9.70813       11.09578
H          3.96755        1.68790       10.62641
H          8.91442        9.43968       15.52891
H          6.77764        7.26537       14.03677
H          7.15368        5.66834       17.39188
H          2.19427       13.50991       12.30966
H          2.68658        5.41217        9.32395
H          4.47117        7.97020       11.68933
H          7.65629       13.19284       14.17861
H          5.96093        5.71262       10.47005
H          0.94539       13.43798       15.57391
H          3.97234        5.47446       16.04044
H          8.70911       13.42058       11.28832
H          6.98337        0.05468       13.06385
H          2.74628       13.40489       17.34574
H          7.73531        5.73126       12.24643
H          6.93753       13.40567        9.51934
H          5.66837        0.20507       11.55519
H          2.21885        5.41170       14.22731
H          3.97806       13.52094       10.52929
H          8.92551        5.71277       15.56878
H          5.86733       13.24535       15.95642
H          0.97463        5.48938       11.16955
H          3.00341        7.81407       13.09774
H          2.72402        9.75769        9.26842
H          7.55461        2.03916       14.15639
H          7.08865        9.48054       17.29447
H          5.60686        7.27733       15.15580
H          2.20594        1.70391       12.42529
H          4.13372        9.74759       15.86812
H          2.05026        7.30809        8.15451
H          8.72765        1.79168       11.28917
H          6.00856        9.46205       10.44299
H          0.91450        1.68340       15.59584
H          3.10580       15.01543       13.85620
H          4.91458        7.75892       13.22021
H          5.10002        0.01414       13.05359
H          2.67285        7.57063        9.65719
H          7.07754        0.77536        7.41371
H          2.31607        7.61336       14.58703
H          7.46000       15.35224       14.59700
H          5.92354       10.48194       19.83558
C          7.13320        2.66787       10.12428
C          2.45342       10.60871       14.80776
C          2.57627        2.55477       16.69693
C          7.58840       10.35206       11.62781
C          6.50672        2.79681       15.89205
C          1.65056       10.57204       10.96049
C          3.29805        2.53861       10.74859
C          8.23862       10.29847       15.62973
C          7.26408        4.84731       16.67927
C          2.33006       12.65594       11.64690
C          2.58168        4.59532       10.03143
C          7.53210       12.36605       14.87697
C          6.57625        4.83037       10.65233
C          1.65360       12.60467       15.64255
C          3.30077        4.62406       15.92822
C          8.11726       12.52451       11.09948
C          2.65196       12.59178       16.62203
C          7.56099        4.84047       11.64148
C          7.13490       12.52078       10.11431
C          2.33148        4.59362       14.93878
C          3.31325       12.66464       10.65432
C          8.23706        4.86735       15.67787
C          6.53917       12.39417       15.84733
C          1.62477        4.62406       11.03796
C          2.61351       10.59208        9.95795
C          7.46046        2.83674       14.88922
C          7.23031       10.31478       16.60180
C          2.32664        2.55446       11.75171
C          3.43749       10.58043       15.78382
C          8.11989        2.67812       11.10717
C          6.60943       10.35035       10.63296
C          1.59197        2.53877       15.70550
N          6.35455        3.74058        9.88846
N          1.56083       11.60949       14.74482
N          3.41772        3.60355       16.79719
N          8.35050       11.43798       11.86193
N          6.41331        3.80769       16.77668
N          1.51066       11.60079       11.81807
N          3.43536        3.56534        9.89073
N          8.37999       11.32923       14.77672
N          3.53347       11.57515       16.68526
N          8.33561        3.76170       11.87560
N          6.37845       11.43471        9.86766
N          1.47899        3.56099       14.83624
N          3.46610       11.62347        9.81355
N          8.32715        3.85802       14.79523
N          6.39284       11.36325       16.69351
N          1.49589        3.60309       11.90750
O          2.89139        7.64893        8.71303
O          7.69564       15.25048       13.66082
O          6.98809        0.09803        8.10438
O          2.12469        7.51067       13.63974
O          4.03831       14.72539       14.03506
O          4.24841        8.24005       12.62096
O          5.79906        0.50847       12.49593
O          5.85918        6.96367       14.25351
O          5.83360       11.42337       19.57071
F          4.75239        5.67269        8.41113
F          4.88709        5.62951       18.34771
F         -0.02305       13.48474       13.38597
F          4.95929        1.67532        8.39204
F          4.98003        1.79712       18.34230
F          0.25810        9.47852       13.28287
F          4.84982        9.45335        8.42651
F          4.70992        9.54982       18.10876
F          9.63961        1.71027       13.43012
F          5.11345       13.47853        8.23369
F          4.89340       13.41872       18.08739
F          0.15817        5.70656       13.35635
F          6.61090        7.50461        8.23710
F          6.51959        7.67425       18.29873
F          1.67183       15.45958       13.24442
F          4.92623        7.54329       10.21172
F          3.67966        7.62174       19.45336
F         -0.05151       15.35177       15.22245
F          4.49935        7.57296        6.64015
F          4.36936        7.50088       16.52946
F          9.33407       15.37134       11.64291
F          3.13164       15.19471        8.43363
F          3.19313       15.34695       18.33262
F          8.15023        7.63650       13.11910
F          4.87482       15.43908        6.49775
F          5.25095       15.44980       16.45513
F          0.53950        7.55090       11.54921
F          5.15273       15.25141       10.08213
F          6.17325       15.34136       19.26396
F          0.09299        7.63712       15.12504
Al         4.83044        7.56504        8.40258
Al         4.81391        7.54997       18.22012
Al        -0.10555       15.36404       13.40819
Al         4.90656       15.32909        8.30375
Al         4.89759       15.34307       18.17483
Al         0.19118        7.59502       13.31334
Ni         4.86957        3.66772        8.42821
Ni         4.92476        3.69397       18.04610
Ni         0.09516       11.48443       13.31220
Ni         4.93623       11.47045        8.37752
Ni         4.92071       11.46330       18.05493
Ni         0.04490        3.70127       13.36176
