# Supplementary material for: Spin Crossover and Exchange Effects on Oxygen Evolution Reaction Catalyzed by Bimetallic Metal Organic Frameworks
Source: ACS Catal. 2024 May 20;14(11):8652–65. doi: 10.1021/acscatal.4c01091 (PMC11165450; doi:10.1021/acscatal.4c01091)
Supplement: Supplementary file 2 — cs4c01091_si_002.zip [file cs4c01091_si_002.zip › xyz/Ni-Al/bp_7_OOH.xyz]

149
HCNOFAlNi
H          6.96253        1.77164        9.53101
H          2.31862        9.78114       14.10199
H          2.71645        1.71183       17.34887
H          4.26243       15.02009       14.95672
H          7.76771        9.46158       12.23390
H          5.82008        1.95635       15.96667
H          7.71838       14.99912        7.96938
H          1.00101        9.70813       11.09578
H          3.96755        1.68790       10.62641
H          8.91868        9.44232       15.52549
H          6.77764        7.26537       14.03677
H          7.13829        5.68124       17.35400
H          2.19427       13.50991       12.30966
H          2.68658        5.41217        9.32395
H          4.47117        7.97020       11.68933
H          7.65499       13.19750       14.18687
H          5.96093        5.71262       10.47005
H          0.97592       13.44389       15.57277
H          3.93612        5.49963       16.04756
H          8.70911       13.42058       11.28832
H          6.98337        0.05468       13.06385
H          2.77988       13.39138       17.34175
H          7.73531        5.73126       12.24643
H          6.93753       13.40567        9.51934
H          5.66837        0.20507       11.55519
H          2.19044        5.43469       14.23158
H          3.97806       13.52094       10.52929
H          8.92738        5.71107       15.55483
H          5.88635       13.25296       15.97863
H          0.97463        5.48938       11.16955
H          3.00341        7.81407       13.09774
H          2.72402        9.75769        9.26842
H          7.56068        2.03481       14.14016
H          7.11122        9.48240       17.29789
H          5.60686        7.27733       15.15580
H          2.20594        1.70391       12.42529
H          4.08395        9.68778       15.91028
H          2.05026        7.30809        8.15451
H          8.72765        1.79168       11.28917
H          6.00856        9.46205       10.44299
H          0.91675        1.68169       15.56480
H          3.10580       15.01543       13.85620
H          4.91458        7.75892       13.22021
H          5.10002        0.01414       13.05359
H          2.67285        7.57063        9.65719
H          7.07754        0.77536        7.41371
H          2.31607        7.61336       14.58703
H          7.46000       15.35224       14.59700
H          4.99321       10.74371       21.54874
C          7.13320        2.66787       10.12428
C          2.42455       10.57717       14.83368
C          2.57637        2.55446       16.66475
C          7.58840       10.35206       11.62781
C          6.49741        2.80489       15.85759
C          1.65056       10.57204       10.96049
C          3.29805        2.53861       10.74859
C          8.24715       10.30359       15.62973
C          7.25411        4.85181       16.64908
C          2.33006       12.65594       11.64690
C          2.58168        4.59532       10.03143
C          7.53752       12.36994       14.88438
C          6.57625        4.83037       10.65233
C          1.66807       12.59799       15.64768
C          3.27650        4.63944       15.92452
C          8.11726       12.52451       11.09948
C          2.66616       12.57003       16.62858
C          7.56099        4.84047       11.64148
C          7.13490       12.52078       10.11431
C          2.30817        4.61039       14.93336
C          3.31325       12.66464       10.65432
C          8.23736        4.86688       15.65622
C          6.55393       12.39930       15.86414
C          1.62477        4.62406       11.03796
C          2.61351       10.59208        9.95795
C          7.46221        2.83736       14.86558
C          7.24661       10.32192       16.61006
C          2.32664        2.55446       11.75171
C          3.40562       10.53507       15.81401
C          8.11989        2.67812       11.10717
C          6.60943       10.35035       10.63296
C          1.58825        2.54048       15.67644
N          6.35455        3.74058        9.88846
N          1.55431       11.59721       14.75706
N          3.40765        3.60868       16.77782
N          8.35050       11.43798       11.86193
N          6.40040        3.81530       16.74136
N          1.51066       11.60079       11.81807
N          3.43536        3.56534        9.89073
N          8.38289       11.33203       14.77273
N          3.52677       11.53616       16.70548
N          8.33561        3.76170       11.87560
N          6.37845       11.43471        9.86766
N          1.46851        3.56907       14.81659
N          3.46610       11.62347        9.81355
N          8.33233        3.85616       14.77672
N          6.40709       11.37180       16.71915
N          1.49589        3.60309       11.90750
O          2.89139        7.64893        8.71303
O          7.69564       15.25048       13.66082
O          6.98809        0.09803        8.10438
O          2.12469        7.51067       13.63974
O          4.03831       14.72539       14.03506
O          4.24841        8.24005       12.62096
O          5.79906        0.50847       12.49593
O          5.85918        6.96367       14.25351
O          4.99634       11.56350       19.88058
O          4.96613       10.38935       20.62964
F          4.75239        5.67269        8.41113
F          4.89803        5.58927       18.39983
F         -0.02305       13.48474       13.38597
F          4.95929        1.67532        8.39204
F          4.95435        1.80690       18.29331
F          0.25810        9.47852       13.28287
F          4.84982        9.45335        8.42651
F          4.88587        9.41265       18.01790
F          9.63961        1.71027       13.43012
F          5.11345       13.47853        8.23369
F          4.99978       13.50914       18.03841
F          0.15817        5.70656       13.35635
F          6.61090        7.50461        8.23710
F          6.61159        7.51611       18.25002
F          1.67183       15.45958       13.24442
F          4.92623        7.54329       10.21172
F          3.73838        7.59549       19.44111
F         -0.05151       15.35177       15.22245
F          4.49935        7.57296        6.64015
F          4.41711        7.39695       16.51778
F          9.33407       15.37134       11.64291
F          3.13164       15.19471        8.43363
F          3.20726       15.34587       18.27879
F          8.15023        7.63650       13.11910
F          4.87482       15.43908        6.49775
F          5.29350       15.50992       16.41696
F          0.53950        7.55090       11.54921
F          5.15273       15.25141       10.08213
F          6.15482       15.43022       19.29159
F          0.09299        7.63712       15.12504
Al         4.83044        7.56504        8.40258
Al         4.89027        7.55929       18.21043
Al        -0.10555       15.36404       13.40819
Al         4.90656       15.32909        8.30375
Al         4.92134       15.36886       18.14122
Al         0.19118        7.59502       13.31334
Ni         4.86957        3.66772        8.42821
Ni         4.92038        3.70624       18.02018
Ni         0.09516       11.48443       13.31220
Ni         4.93623       11.47045        8.37752
Ni         4.95693       11.45072       18.07344
Ni         0.04490        3.70127       13.36176
