# Supplementary material for: Spin Crossover and Exchange Effects on Oxygen Evolution Reaction Catalyzed by Bimetallic Metal Organic Frameworks
Source: ACS Catal. 2024 May 20;14(11):8652–65. doi: 10.1021/acscatal.4c01091 (PMC11165450; doi:10.1021/acscatal.4c01091)
Supplement: Supplementary file 2 — cs4c01091_si_002.zip [file cs4c01091_si_002.zip › xyz/Ni-Al/bp_7_s.xyz]

146
HCNOFAlNi
H          6.96253        1.77164        9.53101
H          2.31397        9.80274       14.10370
H          2.69193        1.74663       17.37394
H          4.26243       15.02009       14.95672
H          7.76771        9.46158       12.23390
H          5.84198        1.95729       16.00056
H          7.71838       14.99912        7.96938
H          1.00101        9.70813       11.09578
H          3.96755        1.68790       10.62641
H          8.97248        9.43595       15.49872
H          6.77764        7.26537       14.03677
H          7.17364        5.67984       17.36710
H          2.19427       13.50991       12.30966
H          2.68658        5.41217        9.32395
H          4.47117        7.97020       11.68933
H          7.65166       13.17575       14.16750
H          5.96093        5.71262       10.47005
H          0.90706       13.45880       15.53916
H          3.89939        5.53847       16.08772
H          8.70911       13.42058       11.28832
H          6.98337        0.05468       13.06385
H          2.63288       13.38889       17.39473
H          7.73531        5.73126       12.24643
H          6.93753       13.40567        9.51934
H          5.66837        0.20507       11.55519
H          2.18739        5.45038       14.23415
H          3.97806       13.52094       10.52929
H          8.93885        5.71308       15.54429
H          5.99521       13.27580       16.05838
H          0.97463        5.48938       11.16955
H          3.00341        7.81407       13.09774
H          2.72402        9.75769        9.26842
H          7.55717        2.03574       14.14642
H          7.24979        9.50368       17.35685
H          5.60686        7.27733       15.15580
H          2.20594        1.70391       12.42529
H          3.96268        9.67084       16.01879
H          2.05026        7.30809        8.15451
H          8.72765        1.79168       11.28917
H          6.00856        9.46205       10.44299
H          0.92358        1.69241       15.55939
H          3.10580       15.01543       13.85620
H          4.91458        7.75892       13.22021
H          5.10002        0.01414       13.05359
H          2.67285        7.57063        9.65719
H          7.07754        0.77536        7.41371
H          2.31607        7.61336       14.58703
H          7.46000       15.35224       14.59700
C          7.13320        2.66787       10.12428
C          2.38058       10.58540       14.85476
C          2.55793        2.58413       16.68440
C          7.58840       10.35206       11.62781
C          6.51962        2.80302       15.88379
C          1.65056       10.57204       10.96049
C          3.29805        2.53861       10.74859
C          8.31114       10.30126       15.62916
C          7.28020        4.85259       16.66048
C          2.33006       12.65594       11.64690
C          2.58168        4.59532       10.03143
C          7.56990       12.36294       14.88722
C          6.57625        4.83037       10.65233
C          1.58979       12.60933       15.64882
C          3.24672        4.67533       15.95556
C          8.11726       12.52451       11.09948
C          2.53210       12.56863       16.67899
C          7.56099        4.84047       11.64148
C          7.13490       12.52078       10.11431
C          2.29855        4.63307       14.94561
C          3.31325       12.66464       10.65432
C          8.25097        4.86843       15.65708
C          6.65290       12.41685       15.92537
C          1.62477        4.62406       11.03796
C          2.61351       10.59208        9.95795
C          7.46884        2.83518       14.87697
C          7.36653       10.33777       16.65991
C          2.32664        2.55446       11.75171
C          3.29346       10.52280       15.89433
C          8.11989        2.67812       11.10717
C          6.60943       10.35035       10.63296
C          1.58618        2.55679       15.68186
N          6.35455        3.74058        9.88846
N          1.52138       11.61182       14.74795
N          3.37687        3.64736       16.81513
N          8.35050       11.43798       11.86193
N          6.43079        3.81344       16.76984
N          1.51066       11.60079       11.81807
N          3.43536        3.56534        9.89073
N          8.40693       11.32084       14.75564
N          3.36705       11.51845       16.79947
N          8.33561        3.76170       11.87560
N          6.37845       11.43471        9.86766
N          1.46770        3.58460       14.82029
N          3.46610       11.62347        9.81355
N          8.33896        3.85383       14.77985
N          6.55201       11.40256       16.80602
N          1.49589        3.60309       11.90750
O          2.89139        7.64893        8.71303
O          7.69564       15.25048       13.66082
O          6.98809        0.09803        8.10438
O          2.12469        7.51067       13.63974
O          4.03831       14.72539       14.03506
O          4.24841        8.24005       12.62096
O          5.79906        0.50847       12.49593
O          5.85918        6.96367       14.25351
F          4.75239        5.67269        8.41113
F          4.91080        5.66058       18.33661
F         -0.02305       13.48474       13.38597
F          4.95929        1.67532        8.39204
F          4.97655        1.78189       18.27024
F          0.25810        9.47852       13.28287
F          4.84982        9.45335        8.42651
F          4.93602        9.59565       18.22040
F          9.63961        1.71027       13.43012
F          5.11345       13.47853        8.23369
F          4.95415       13.35813       18.16543
F          0.15817        5.70656       13.35635
F          6.61090        7.50461        8.23710
F          6.63552        7.61646       18.29075
F          1.67183       15.45958       13.24442
F          4.92623        7.54329       10.21172
F          3.78106        7.67643       19.47899
F         -0.05151       15.35177       15.22245
F          4.49935        7.57296        6.64015
F          4.44340        7.58104       16.56991
F          9.33407       15.37134       11.64291
F          3.13164       15.19471        8.43363
F          3.21684       15.30346       18.33347
F          8.15023        7.63650       13.11910
F          4.87482       15.43908        6.49775
F          5.29927       15.39713       16.46509
F          0.53950        7.55090       11.54921
F          5.15273       15.25141       10.08213
F          6.16064       15.33530       19.29671
F          0.09299        7.63712       15.12504
Al         4.83044        7.56504        8.40258
Al         4.92518        7.58865       18.25344
Al        -0.10555       15.36404       13.40819
Al         4.90656       15.32909        8.30375
Al         4.91382       15.39605       18.17369
Al         0.19118        7.59502       13.31334
Ni         4.86957        3.66772        8.42821
Ni         4.92468        3.72861       18.02474
Ni         0.09516       11.48443       13.31220
Ni         4.93623       11.47045        8.37752
Ni         4.95557       11.47402       17.94727
Ni         0.04490        3.70127       13.36176
