# Supplementary material for: Spin Crossover and Exchange Effects on Oxygen Evolution Reaction Catalyzed by Bimetallic Metal Organic Frameworks
Source: ACS Catal. 2024 May 20;14(11):8652–65. doi: 10.1021/acscatal.4c01091 (PMC11165450; doi:10.1021/acscatal.4c01091)
Supplement: Supplementary file 2 — cs4c01091_si_002.zip [file cs4c01091_si_002.zip › xyz/Ni-Al/bp_8_O.xyz]

147
HCNOFAlNi
H          6.96253        1.77164        9.53101
H          2.28742        9.77400       14.09516
H          2.61018        1.74290       17.37650
H          4.26243       15.02009       14.95672
H          7.76771        9.46158       12.23390
H          5.88904        1.96521       15.99116
H          7.71838       14.99912        7.96938
H          1.00101        9.70813       11.09578
H          3.96755        1.68790       10.62641
H          8.96581        9.45366       15.50299
H          6.77764        7.26537       14.03677
H          7.26155        5.66881       17.39644
H          2.19427       13.50991       12.30966
H          2.68658        5.41217        9.32395
H          4.47117        7.97020       11.68933
H          7.64875       13.18616       14.12706
H          5.96093        5.71262       10.47005
H          0.91301       13.44544       15.53802
H          3.82923        5.53412       16.08031
H          8.70911       13.42058       11.28832
H          6.98337        0.05468       13.06385
H          2.71437       13.41406       17.30757
H          7.73531        5.73126       12.24643
H          6.93753       13.40567        9.51934
H          5.66837        0.20507       11.55519
H          2.17673        5.42009       14.19285
H          3.97806       13.52094       10.52929
H          8.98612        5.71945       15.54429
H          5.88596       13.22810       15.91284
H          0.97463        5.48938       11.16955
H          3.00341        7.81407       13.09774
H          2.72402        9.75769        9.26842
H          7.54502        2.07038       14.11111
H          7.17281        9.49996       17.27995
H          5.60686        7.27733       15.15580
H          2.20594        1.70391       12.42529
H          4.03748        9.70409       15.91740
H          2.05026        7.30809        8.15451
H          8.72765        1.79168       11.28917
H          6.00856        9.46205       10.44299
H          0.86810        1.67765       15.54372
H          3.10580       15.01543       13.85620
H          4.91458        7.75892       13.22021
H          5.10002        0.01414       13.05359
H          2.67285        7.57063        9.65719
H          7.07754        0.77536        7.41371
H          2.31607        7.61336       14.58703
H          7.46000       15.35224       14.59700
C          7.13320        2.66787       10.12428
C          2.38241       10.57499       14.82257
C          2.47878        2.58336       16.68867
C          7.58840       10.35206       11.62781
C          6.56764        2.81250       15.88778
C          1.65056       10.57204       10.96049
C          3.29805        2.53861       10.74859
C          8.28866       10.31121       15.59926
C          7.35497        4.84140       16.68554
C          2.33006       12.65594       11.64690
C          2.58168        4.59532       10.03143
C          7.54780       12.36232       14.83169
C          6.57625        4.83037       10.65233
C          1.60805       12.60296       15.61920
C          3.17979        4.66772       15.95129
C          8.11726       12.52451       11.09948
C          2.60753       12.58463       16.60237
C          7.56099        4.84047       11.64148
C          7.13490       12.52078       10.11431
C          2.26221        4.61117       14.91571
C          3.31325       12.66464       10.65432
C          8.30138        4.87232       15.65480
C          6.56729       12.38423       15.81572
C          1.62477        4.62406       11.03796
C          2.61351       10.59208        9.95795
C          7.48822        2.85926       14.85561
C          7.28993       10.33435       16.58386
C          2.32664        2.55446       11.75171
C          3.35682       10.54952       15.81315
C          8.11989        2.67812       11.10717
C          6.60943       10.35035       10.63296
C          1.52737        2.54421       15.66505
N          6.35455        3.74058        9.88846
N          1.50986       11.59115       14.73998
N          3.28765        3.65218       16.82994
N          8.35050       11.43798       11.86193
N          6.50926        3.80101       16.80089
N          1.51066       11.60079       11.81807
N          3.43536        3.56534        9.89073
N          8.40449       11.33374       14.73343
N          3.46905       11.55869       16.68924
N          8.33561        3.76170       11.87560
N          6.37845       11.43471        9.86766
N          1.43097        3.56378       14.78896
N          3.46610       11.62347        9.81355
N          8.36267        3.87262       14.75849
N          6.43805       11.37180       16.68839
N          1.49589        3.60309       11.90750
O          2.89139        7.64893        8.71303
O          7.69564       15.25048       13.66082
O          6.98809        0.09803        8.10438
O          2.12469        7.51067       13.63974
O          4.03831       14.72539       14.03506
O          4.24841        8.24005       12.62096
O          5.79906        0.50847       12.49593
O          5.85918        6.96367       14.25351
O          4.53971       11.55092       19.76637
F          4.75239        5.67269        8.41113
F          4.85879        5.56488       18.20417
F         -0.02305       13.48474       13.38597
F          4.95929        1.67532        8.39204
F          4.94273        1.87231       18.13638
F          0.25810        9.47852       13.28287
F          4.84982        9.45335        8.42651
F          4.97660        9.41513       17.98572
F          9.63961        1.71027       13.43012
F          5.11345       13.47853        8.23369
F          5.05798       13.56040       17.88290
F          0.15817        5.70656       13.35635
F          6.61090        7.50461        8.23710
F          6.61936        7.45723       18.17796
F          1.67183       15.45958       13.24442
F          4.92623        7.54329       10.21172
F          3.73788        7.55991       19.32804
F         -0.05151       15.35177       15.22245
F          4.49935        7.57296        6.64015
F          4.39677        7.47028       16.44032
F          9.33407       15.37134       11.64291
F          3.13164       15.19471        8.43363
F          3.23620       15.37927       18.15404
F          8.15023        7.63650       13.11910
F          4.87482       15.43908        6.49775
F          5.43895        0.02517       16.28765
F          0.53950        7.55090       11.54921
F          5.15273       15.25141       10.08213
F          6.20366       15.52048       19.11358
F          0.09299        7.63712       15.12504
Al         4.83044        7.56504        8.40258
Al         4.90652        7.58462       18.12414
Al        -0.10555       15.36404       13.40819
Al         4.90656       15.32909        8.30375
Al         4.94582       15.38750       18.00651
Al         0.19118        7.59502       13.31334
Ni         4.86957        3.66772        8.42821
Ni         4.91275        3.72333       17.92647
Ni         0.09516       11.48443       13.31220
Ni         4.93623       11.47045        8.37752
Ni         4.96254       11.47899       18.16857
Ni         0.04490        3.70127       13.36176
