# Supplementary material for: Spin Crossover and Exchange Effects on Oxygen Evolution Reaction Catalyzed by Bimetallic Metal Organic Frameworks
Source: ACS Catal. 2024 May 20;14(11):8652–65. doi: 10.1021/acscatal.4c01091 (PMC11165450; doi:10.1021/acscatal.4c01091)
Supplement: Supplementary file 2 — cs4c01091_si_002.zip [file cs4c01091_si_002.zip › xyz/Ni-Al/bp_8_OH.xyz]

148
HCNOFAlNi
H          6.96253        1.77164        9.53101
H          2.36264        9.81610       14.06383
H          2.67739        1.72597       17.38419
H          4.26243       15.02009       14.95672
H          7.76771        9.46158       12.23390
H          5.85150        1.94719       16.00711
H          7.71838       14.99912        7.96938
H          1.00101        9.70813       11.09578
H          3.96755        1.68790       10.62641
H          8.92346        9.44123       15.51894
H          6.77764        7.26537       14.03677
H          7.18017        5.66679       17.38276
H          2.19427       13.50991       12.30966
H          2.68658        5.41217        9.32395
H          4.47117        7.97020       11.68933
H          7.66174       13.19346       14.17006
H          5.96093        5.71262       10.47005
H          0.93965       13.43798       15.56679
H          3.95354        5.47586       16.03759
H          8.70911       13.42058       11.28832
H          6.98337        0.05468       13.06385
H          2.74197       13.40753       17.33947
H          7.73531        5.73126       12.24643
H          6.93753       13.40567        9.51934
H          5.66837        0.20507       11.55519
H          2.21601        5.41465       14.21506
H          3.97806       13.52094       10.52929
H          8.93884        5.71402       15.55255
H          5.87511       13.24581       15.95129
H          0.97463        5.48938       11.16955
H          3.00341        7.81407       13.09774
H          2.72402        9.75769        9.26842
H          7.55813        2.03822       14.14671
H          7.09604        9.48085       17.28450
H          5.60686        7.27733       15.15580
H          2.20594        1.70391       12.42529
H          4.12855        9.74821       15.86869
H          2.05026        7.30809        8.15451
H          8.72765        1.79168       11.28917
H          6.00856        9.46205       10.44299
H          0.90125        1.68371       15.57647
H          3.10580       15.01543       13.85620
H          4.91458        7.75892       13.22021
H          5.10002        0.01414       13.05359
H          2.67285        7.57063        9.65719
H          7.07754        0.77536        7.41371
H          2.31607        7.61336       14.58703
H          7.46000       15.35224       14.59700
H          5.91428       10.48380       19.82106
C          7.13320        2.66787       10.12428
C          2.44943       10.60762       14.80349
C          2.55384        2.55959       16.68668
C          7.58840       10.35206       11.62781
C          6.52590        2.79665       15.89062
C          1.65056       10.57204       10.96049
C          3.29805        2.53861       10.74859
C          8.24728       10.29924       15.62119
C          7.28592        4.84373       16.67215
C          2.33006       12.65594       11.64690
C          2.58168        4.59532       10.03143
C          7.53813       12.36714       14.86843
C          6.57625        4.83037       10.65233
C          1.64785       12.60529       15.63657
C          3.28138        4.62577       15.92594
C          8.11726       12.52451       11.09948
C          2.64620       12.59395       16.61633
C          7.56099        4.84047       11.64148
C          7.13490       12.52078       10.11431
C          2.32064        4.59672       14.92710
C          3.31325       12.66464       10.65432
C          8.25293        4.86719       15.66448
C          6.54657       12.39448       15.84050
C          1.62477        4.62406       11.03796
C          2.61351       10.59208        9.95795
C          7.47137        2.83534       14.88010
C          7.23789       10.31571       16.59241
C          2.32664        2.55446       11.75171
C          3.43213       10.58043       15.78126
C          8.11989        2.67812       11.10717
C          6.60943       10.35035       10.63296
C          1.57540        2.54094       15.68898
N          6.35455        3.74058        9.88846
N          1.55559       11.60793       14.74026
N          3.39412        3.60822       16.79975
N          8.35050       11.43798       11.86193
N          6.43759        3.80318       16.78124
N          1.51066       11.60079       11.81807
N          3.43536        3.56534        9.89073
N          8.38640       11.33078       14.76789
N          3.52713       11.57655       16.68155
N          8.33561        3.76170       11.87560
N          6.37845       11.43471        9.86766
N          1.46728        3.56487       14.82029
N          3.46610       11.62347        9.81355
N          8.33953        3.85569       14.78270
N          6.40014       11.36310       16.68526
N          1.49589        3.60309       11.90750
O          2.89139        7.64893        8.71303
O          7.69564       15.25048       13.66082
O          6.98809        0.09803        8.10438
O          2.12469        7.51067       13.63974
O          4.03831       14.72539       14.03506
O          4.24841        8.24005       12.62096
O          5.79906        0.50847       12.49593
O          5.85918        6.96367       14.25351
O          5.82812       11.42757       19.56188
F          4.75239        5.67269        8.41113
F          4.89221        5.63541       18.34031
F         -0.02305       13.48474       13.38597
F          4.95929        1.67532        8.39204
F          4.98097        1.77723       18.32977
F          0.25810        9.47852       13.28287
F          4.84982        9.45335        8.42651
F          4.70374        9.58027       18.11189
F          9.63961        1.71027       13.43012
F          5.11345       13.47853        8.23369
F          4.88616       13.39790       18.08141
F          0.15817        5.70656       13.35635
F          6.61090        7.50461        8.23710
F          6.51963        7.68249       18.29445
F          1.67183       15.45958       13.24442
F          4.92623        7.54329       10.21172
F          3.68001        7.63868       19.44596
F         -0.05151       15.35177       15.22245
F          4.49935        7.57296        6.64015
F          4.36832        7.50880       16.53259
F          9.33407       15.37134       11.64291
F          3.13164       15.19471        8.43363
F          3.19272       15.33779       18.32920
F          8.15023        7.63650       13.11910
F          4.87482       15.43908        6.49775
F          5.25420       15.44498       16.45456
F          0.53950        7.55090       11.54921
F          5.15273       15.25141       10.08213
F          6.17452       15.31588       19.25826
F          0.09299        7.63712       15.12504
Al         4.83044        7.56504        8.40258
Al         4.81843        7.52061       18.22097
Al        -0.10555       15.36404       13.40819
Al         4.90656       15.32909        8.30375
Al         4.89665       15.36389       18.17341
Al         0.19118        7.59502       13.31334
Ni         4.86957        3.66772        8.42821
Ni         4.92510        3.68744       18.03356
Ni         0.09516       11.48443       13.31220
Ni         4.93623       11.47045        8.37752
Ni         4.90577       11.46765       18.05436
Ni         0.04490        3.70127       13.36176
