# Supplementary material for: Spin Crossover and Exchange Effects on Oxygen Evolution Reaction Catalyzed by Bimetallic Metal Organic Frameworks
Source: ACS Catal. 2024 May 20;14(11):8652–65. doi: 10.1021/acscatal.4c01091 (PMC11165450; doi:10.1021/acscatal.4c01091)
Supplement: Supplementary file 2 — cs4c01091_si_002.zip [file cs4c01091_si_002.zip › xyz/Ni-Al/bp_8_OOH.xyz]

149
HCNOFAlNi
H          6.96253        1.77164        9.53101
H          2.33865        9.80864       14.06981
H          2.71044        1.73342       17.35143
H          4.26243       15.02009       14.95672
H          7.76771        9.46158       12.23390
H          5.82163        1.98121       15.97265
H          7.71838       14.99912        7.96938
H          1.00101        9.70813       11.09578
H          3.96755        1.68790       10.62641
H          8.96690        9.45133       15.52948
H          6.77764        7.26537       14.03677
H          7.14759        5.71075       17.34061
H          2.19427       13.50991       12.30966
H          2.68658        5.41217        9.32395
H          4.47117        7.97020       11.68933
H          7.65189       13.18383       14.17519
H          5.96093        5.71262       10.47005
H          0.90221       13.43177       15.55568
H          3.93192        5.51299       16.02278
H          8.70911       13.42058       11.28832
H          6.98337        0.05468       13.06385
H          2.68038       13.39091       17.35400
H          7.73531        5.73126       12.24643
H          6.93753       13.40567        9.51934
H          5.66837        0.20507       11.55519
H          2.19396        5.43190       14.20054
H          3.97806       13.52094       10.52929
H          8.93817        5.72489       15.54287
H          5.95620       13.27222       16.03844
H          0.97463        5.48938       11.16955
H          3.00341        7.81407       13.09774
H          2.72402        9.75769        9.26842
H          7.56434        2.04040       14.14899
H          7.21734        9.51922       17.36539
H          5.60686        7.27733       15.15580
H          2.20594        1.70391       12.42529
H          4.05559        9.71605       15.93107
H          2.05026        7.30809        8.15451
H          8.72765        1.79168       11.28917
H          6.00856        9.46205       10.44299
H          0.91650        1.68821       15.56223
H          3.10580       15.01543       13.85620
H          4.91458        7.75892       13.22021
H          5.10002        0.01414       13.05359
H          2.67285        7.57063        9.65719
H          7.07754        0.77536        7.41371
H          2.31607        7.61336       14.58703
H          7.46000       15.35224       14.59700
H          5.26788       10.35067       21.34481
C          7.13320        2.66787       10.12428
C          2.41546       10.59379       14.81659
C          2.57273        2.57186       16.66076
C          7.58840       10.35206       11.62781
C          6.50064        2.82741       15.86015
C          1.65056       10.57204       10.96049
C          3.29805        2.53861       10.74859
C          8.29965       10.31354       15.64910
C          7.26083        4.87667       16.64025
C          2.33006       12.65594       11.64690
C          2.58168        4.59532       10.03143
C          7.56011       12.36994       14.89235
C          6.57625        4.83037       10.65233
C          1.60518       12.59660       15.64027
C          3.27378        4.65110       15.90344
C          8.11726       12.52451       11.09948
C          2.58358       12.57220       16.63712
C          7.56099        4.84047       11.64148
C          7.13490       12.52078       10.11431
C          2.30785        4.61381       14.91029
C          3.31325       12.66464       10.65432
C          8.24717        4.88195       15.64910
C          6.62077       12.41716       15.91312
C          1.62477        4.62406       11.03796
C          2.61351       10.59208        9.95795
C          7.46806        2.84761       14.86985
C          7.33674       10.34973       16.66475
C          2.32664        2.55446       11.75171
C          3.36779       10.55433       15.82369
C          8.11989        2.67812       11.10717
C          6.60943       10.35035       10.63296
C          1.58594        2.54933       15.67018
N          6.35455        3.74058        9.88846
N          1.53043       11.60094       14.73884
N          3.40312        3.62763       16.76643
N          8.35050       11.43798       11.86193
N          6.40279        3.84466       16.73567
N          1.51066       11.60079       11.81807
N          3.43536        3.56534        9.89073
N          8.40256       11.33078       14.77244
N          3.45463       11.54766       16.72769
N          8.33561        3.76170       11.87560
N          6.37845       11.43471        9.86766
N          1.46702        3.57248       14.80406
N          3.46610       11.62347        9.81355
N          8.34093        3.86393       14.77672
N          6.50740       11.40458       16.79035
N          1.49589        3.60309       11.90750
O          2.89139        7.64893        8.71303
O          7.69564       15.25048       13.66082
O          6.98809        0.09803        8.10438
O          2.12469        7.51067       13.63974
O          4.03831       14.72539       14.03506
O          4.24841        8.24005       12.62096
O          5.79906        0.50847       12.49593
O          5.85918        6.96367       14.25351
O          5.32113       11.51519       19.88514
O          5.75599       10.33342       20.48951
F          4.75239        5.67269        8.41113
F          4.86204        5.62096       18.40240
F         -0.02305       13.48474       13.38597
F          4.95929        1.67532        8.39204
F          4.99644        1.83968       18.27964
F          0.25810        9.47852       13.28287
F          4.84982        9.45335        8.42651
F          4.88671        9.45428       17.97518
F          9.63961        1.71027       13.43012
F          5.11345       13.47853        8.23369
F          4.88682       13.52358       18.04182
F          0.15817        5.70656       13.35635
F          6.61090        7.50461        8.23710
F          6.61633        7.53242       18.24176
F          1.67183       15.45958       13.24442
F          4.92623        7.54329       10.21172
F          3.79665        7.67519       19.48241
F         -0.05151       15.35177       15.22245
F          4.49935        7.57296        6.64015
F          4.40148        7.41590       16.52405
F          9.33407       15.37134       11.64291
F          3.13164       15.19471        8.43363
F          3.18394       15.43784       18.24803
F          8.15023        7.63650       13.11910
F          4.87482       15.43908        6.49775
F          5.29755       15.51520       16.40785
F          0.53950        7.55090       11.54921
F          5.15273       15.25141       10.08213
F          6.14655       15.40521       19.25485
F          0.09299        7.63712       15.12504
Al         4.83044        7.56504        8.40258
Al         4.89827        7.60636       18.20559
Al        -0.10555       15.36404       13.40819
Al         4.90656       15.32909        8.30375
Al         4.89822       15.39838       18.12328
Al         0.19118        7.59502       13.31334
Ni         4.86957        3.66772        8.42821
Ni         4.91609        3.74337       18.01135
Ni         0.09516       11.48443       13.31220
Ni         4.93623       11.47045        8.37752
Ni         4.95881       11.49577       18.08170
Ni         0.04490        3.70127       13.36176
