# Supplementary material for: Spin Crossover and Exchange Effects on Oxygen Evolution Reaction Catalyzed by Bimetallic Metal Organic Frameworks
Source: ACS Catal. 2024 May 20;14(11):8652–65. doi: 10.1021/acscatal.4c01091 (PMC11165450; doi:10.1021/acscatal.4c01091)
Supplement: Supplementary file 2 — cs4c01091_si_002.zip [file cs4c01091_si_002.zip › xyz/Ni-Al/bp_8_s.xyz]

146
HCNOFAlNi
H          6.96253        1.77164        9.53101
H          2.31663        9.79777       14.11766
H          2.70137        1.74694       17.38305
H          4.26243       15.02009       14.95672
H          7.76771        9.46158       12.23390
H          5.84323        1.94688       16.00540
H          7.71838       14.99912        7.96938
H          1.00101        9.70813       11.09578
H          3.96755        1.68790       10.62641
H          8.93832        9.43378       15.52663
H          6.77764        7.26537       14.03677
H          7.16191        5.67300       17.37792
H          2.19427       13.50991       12.30966
H          2.68658        5.41217        9.32395
H          4.47117        7.97020       11.68933
H          7.65331       13.17668       14.18203
H          5.96093        5.71262       10.47005
H          0.94165       13.45585       15.56537
H          3.89243        5.54546       16.09882
H          8.70911       13.42058       11.28832
H          6.98337        0.05468       13.06385
H          2.71843       13.40520       17.37821
H          7.73531        5.73126       12.24643
H          6.93753       13.40567        9.51934
H          5.66837        0.20507       11.55519
H          2.18233        5.44961       14.24497
H          3.97806       13.52094       10.52929
H          8.92540        5.71526       15.55625
H          5.91866       13.25529       16.01452
H          0.97463        5.48938       11.16955
H          3.00341        7.81407       13.09774
H          2.72402        9.75769        9.26842
H          7.56000        2.03465       14.15383
H          7.15685        9.48597       17.33890
H          5.60686        7.27733       15.15580
H          2.20594        1.70391       12.42529
H          4.04010        9.69275       15.97550
H          2.05026        7.30809        8.15451
H          8.72765        1.79168       11.28917
H          6.00856        9.46205       10.44299
H          0.93502        1.68588       15.56935
H          3.10580       15.01543       13.85620
H          4.91458        7.75892       13.22021
H          5.10002        0.01414       13.05359
H          2.67285        7.57063        9.65719
H          7.07754        0.77536        7.41371
H          2.31607        7.61336       14.58703
H          7.46000       15.35224       14.59700
C          7.13320        2.66787       10.12428
C          2.41074       10.58851       14.85760
C          2.56474        2.58522       16.69465
C          7.58840       10.35206       11.62781
C          6.51666        2.79619       15.88920
C          1.65056       10.57204       10.96049
C          3.29805        2.53861       10.74859
C          8.26719       10.29381       15.64398
C          7.27071        4.84622       16.67044
C          2.33006       12.65594       11.64690
C          2.58168        4.59532       10.03143
C          7.54316       12.35813       14.89178
C          6.57625        4.83037       10.65233
C          1.63426       12.61244       15.66135
C          3.24435        4.67906       15.96610
C          8.11726       12.52451       11.09948
C          2.60761       12.58650       16.66219
C          7.56099        4.84047       11.64148
C          7.13490       12.52078       10.11431
C          2.29642        4.63121       14.95501
C          3.31325       12.66464       10.65432
C          8.24154        4.86657       15.66562
C          6.58352       12.40007       15.89091
C          1.62477        4.62406       11.03796
C          2.61351       10.59208        9.95795
C          7.46739        2.83487       14.88324
C          7.28860       10.31742       16.64139
C          2.32664        2.55446       11.75171
C          3.36478       10.54113       15.86072
C          8.11989        2.67812       11.10717
C          6.60943       10.35035       10.63296
C          1.59360        2.55430       15.68983
N          6.35455        3.74058        9.88846
N          1.54495       11.61088       14.76789
N          3.38290        3.64876       16.81997
N          8.35050       11.43798       11.86193
N          6.42080        3.80769       16.77212
N          1.51066       11.60079       11.81807
N          3.43536        3.56534        9.89073
N          8.38533       11.31789       14.77843
N          3.45999       11.54703       16.75048
N          8.33561        3.76170       11.87560
N          6.37845       11.43471        9.86766
N          1.47663        3.57575       14.82229
N          3.46610       11.62347        9.81355
N          8.32909        3.85942       14.78184
N          6.45963       11.37521       16.75418
N          1.49589        3.60309       11.90750
O          2.89139        7.64893        8.71303
O          7.69564       15.25048       13.66082
O          6.98809        0.09803        8.10438
O          2.12469        7.51067       13.63974
O          4.03831       14.72539       14.03506
O          4.24841        8.24005       12.62096
O          5.79906        0.50847       12.49593
O          5.85918        6.96367       14.25351
F          4.75239        5.67269        8.41113
F          4.90922        5.65110       18.33888
F         -0.02305       13.48474       13.38597
F          4.95929        1.67532        8.39204
F          4.97241        1.78888       18.26227
F          0.25810        9.47852       13.28287
F          4.84982        9.45335        8.42651
F          4.95202        9.56753       18.33917
F          9.63961        1.71027       13.43012
F          5.11345       13.47853        8.23369
F          4.96725       13.39946       18.27708
F          0.15817        5.70656       13.35635
F          6.61090        7.50461        8.23710
F          6.63030        7.58772       18.30129
F          1.67183       15.45958       13.24442
F          4.92623        7.54329       10.21172
F          3.73572        7.62392       19.47700
F         -0.05151       15.35177       15.22245
F          4.49935        7.57296        6.64015
F          4.44847        7.61646       16.58899
F          9.33407       15.37134       11.64291
F          3.13164       15.19471        8.43363
F          3.21214       15.31930       18.33119
F          8.15023        7.63650       13.11910
F          4.87482       15.43908        6.49775
F          5.29145       15.36435       16.48104
F          0.53950        7.55090       11.54921
F          5.15273       15.25141       10.08213
F          6.17665       15.40273       19.31181
F          0.09299        7.63712       15.12504
Al         4.83044        7.56504        8.40258
Al         4.91582        7.60310       18.27964
Al        -0.10555       15.36404       13.40819
Al         4.90656       15.32909        8.30375
Al         4.91769       15.37461       18.19676
Al         0.19118        7.59502       13.31334
Ni         4.86957        3.66772        8.42821
Ni         4.92421        3.72690       18.03214
Ni         0.09516       11.48443       13.31220
Ni         4.93623       11.47045        8.37752
Ni         4.95827       11.47759       18.01078
Ni         0.04490        3.70127       13.36176
