# Supplementary material for: Spin Crossover and Exchange Effects on Oxygen Evolution Reaction Catalyzed by Bimetallic Metal Organic Frameworks
Source: ACS Catal. 2024 May 20;14(11):8652–65. doi: 10.1021/acscatal.4c01091 (PMC11165450; doi:10.1021/acscatal.4c01091)
Supplement: Supplementary file 2 — cs4c01091_si_002.zip [file cs4c01091_si_002.zip › xyz/Ni-Al/bp_9_O.xyz]

147
HCNOFAlNi
H          6.96253        1.77164        9.53101
H          2.30302        9.78363       14.07750
H          2.71785        1.71897       17.32723
H          4.26243       15.02009       14.95672
H          7.76771        9.46158       12.23390
H          5.81801        1.98338       15.93819
H          7.71838       14.99912        7.96938
H          1.00101        9.70813       11.09578
H          3.96755        1.68790       10.62641
H          8.96348        9.47821       15.54287
H          6.77764        7.26537       14.03677
H          7.17561        5.68901       17.34517
H          2.19427       13.50991       12.30966
H          2.68658        5.41217        9.32395
H          4.47117        7.97020       11.68933
H          7.59931       13.15959       14.09601
H          5.96093        5.71262       10.47005
H          0.92619       13.42897       15.56594
H          3.91757        5.51750       16.04385
H          8.70911       13.42058       11.28832
H          6.98337        0.05468       13.06385
H          2.74614       13.38532       17.33862
H          7.73531        5.73126       12.24643
H          6.93753       13.40567        9.51934
H          5.66837        0.20507       11.55519
H          2.18177        5.44712       14.21649
H          3.97806       13.52094       10.52929
H          8.95814        5.71153       15.54144
H          5.81143       13.19827       15.85730
H          0.97463        5.48938       11.16955
H          3.00341        7.81407       13.09774
H          2.72402        9.75769        9.26842
H          7.55641        2.04615       14.11566
H          7.15715        9.52170       17.31185
H          5.60686        7.27733       15.15580
H          2.20594        1.70391       12.42529
H          4.06639        9.69244       15.90002
H          2.05026        7.30809        8.15451
H          8.72765        1.79168       11.28917
H          6.00856        9.46205       10.44299
H          0.91644        1.68386       15.54486
H          3.10580       15.01543       13.85620
H          4.91458        7.75892       13.22021
H          5.10002        0.01414       13.05359
H          2.67285        7.57063        9.65719
H          7.07754        0.77536        7.41371
H          2.31607        7.61336       14.58703
H          7.46000       15.35224       14.59700
C          7.13320        2.66787       10.12428
C          2.40491       10.57406       14.81545
C          2.57406        2.56331       16.64652
C          7.58840       10.35206       11.62781
C          6.50328        2.82555       15.83594
C          1.65056       10.57204       10.96049
C          3.29805        2.53861       10.74859
C          8.27133       10.32441       15.62347
C          7.28023        4.86082       16.63655
C          2.33006       12.65594       11.64690
C          2.58168        4.59532       10.03143
C          7.50102       12.34477       14.81118
C          6.57625        4.83037       10.65233
C          1.62849       12.59193       15.63942
C          3.26079        4.65576       15.91654
C          8.11726       12.52451       11.09948
C          2.63023       12.57019       16.61775
C          7.56099        4.84047       11.64148
C          7.13490       12.52078       10.11431
C          2.29754        4.62438       14.92026
C          3.31325       12.66464       10.65432
C          8.26381        4.87061       15.64255
C          6.50843       12.36621       15.78012
C          1.62477        4.62406       11.03796
C          2.61351       10.59208        9.95795
C          7.46846        2.84683       14.84450
C          7.26728       10.34165       16.59810
C          2.32664        2.55446       11.75171
C          3.38351       10.53678       15.79834
C          8.11989        2.67812       11.10717
C          6.60943       10.35035       10.63296
C          1.58402        2.54607       15.65907
N          6.35455        3.74058        9.88846
N          1.53244       11.59255       14.74567
N          3.39790        3.62313       16.76814
N          8.35050       11.43798       11.86193
N          6.41770        3.83130       16.72627
N          1.51066       11.60079       11.81807
N          3.43536        3.56534        9.89073
N          8.38539       11.33482       14.74026
N          3.49516       11.54486       16.67586
N          8.33561        3.76170       11.87560
N          6.37845       11.43471        9.86766
N          1.46024        3.57994       14.80463
N          3.46610       11.62347        9.81355
N          8.35053        3.85662       14.76419
N          6.39349       11.36729       16.67500
N          1.49589        3.60309       11.90750
O          2.89139        7.64893        8.71303
O          7.69564       15.25048       13.66082
O          6.98809        0.09803        8.10438
O          2.12469        7.51067       13.63974
O          4.03831       14.72539       14.03506
O          4.24841        8.24005       12.62096
O          5.79906        0.50847       12.49593
O          5.85918        6.96367       14.25351
O          4.07602       11.56925       19.45678
F          4.75239        5.67269        8.41113
F          4.89254        5.61848       18.35882
F         -0.02305       13.48474       13.38597
F          4.95929        1.67532        8.39204
F          4.97095        1.80131       18.24262
F          0.25810        9.47852       13.28287
F          4.84982        9.45335        8.42651
F          5.06158        9.51502       18.10989
F          9.63961        1.71027       13.43012
F          5.11345       13.47853        8.23369
F          5.17728       13.44684       17.97147
F          0.15817        5.70656       13.35635
F          6.61090        7.50461        8.23710
F          6.65062        7.50616       18.24774
F          1.67183       15.45958       13.24442
F          4.92623        7.54329       10.21172
F          3.73971        7.67332       19.39754
F         -0.05151       15.35177       15.22245
F          4.49935        7.57296        6.64015
F          4.45085        7.51300       16.53772
F          9.33407       15.37134       11.64291
F          3.13164       15.19471        8.43363
F          3.30478       15.26462       18.21926
F          8.15023        7.63650       13.11910
F          4.87482       15.43908        6.49775
F          5.35364       15.50184       16.35829
F          0.53950        7.55090       11.54921
F          5.15273       15.25141       10.08213
F          6.28640       15.43737       19.16627
F          0.09299        7.63712       15.12504
Al         4.83044        7.56504        8.40258
Al         4.93584        7.58291       18.22638
Al        -0.10555       15.36404       13.40819
Al         4.90656       15.32909        8.30375
Al         5.00758       15.37072       18.08113
Al         0.19118        7.59502       13.31334
Ni         4.86957        3.66772        8.42821
Ni         4.92884        3.71960       18.00252
Ni         0.09516       11.48443       13.31220
Ni         4.93623       11.47045        8.37752
Ni         4.96498       11.47852       18.06518
Ni         0.04490        3.70127       13.36176
