# Supplementary material for: Spin Crossover and Exchange Effects on Oxygen Evolution Reaction Catalyzed by Bimetallic Metal Organic Frameworks
Source: ACS Catal. 2024 May 20;14(11):8652–65. doi: 10.1021/acscatal.4c01091 (PMC11165450; doi:10.1021/acscatal.4c01091)
Supplement: Supplementary file 2 — cs4c01091_si_002.zip [file cs4c01091_si_002.zip › xyz/Ni-Al/bp_9_OH.xyz]

148
HCNOFAlNi
H          6.96253        1.77164        9.53101
H          2.36554        9.81874       14.07266
H          2.70806        1.72597       17.39387
H          4.26243       15.02009       14.95672
H          7.76771        9.46158       12.23390
H          5.82824        1.94657       16.00626
H          7.71838       14.99912        7.96938
H          1.00101        9.70813       11.09578
H          3.96755        1.68790       10.62641
H          8.91133        9.43673       15.52492
H          6.77764        7.26537       14.03677
H          7.14638        5.66741       17.39216
H          2.19427       13.50991       12.30966
H          2.68658        5.41217        9.32395
H          4.47117        7.97020       11.68933
H          7.65505       13.19035       14.17718
H          5.96093        5.71262       10.47005
H          0.94619       13.43565       15.58416
H          3.98122        5.47167       16.02819
H          8.70911       13.42058       11.28832
H          6.98337        0.05468       13.06385
H          2.74478       13.39759       17.36083
H          7.73531        5.73126       12.24643
H          6.93753       13.40567        9.51934
H          5.66837        0.20507       11.55519
H          2.22325        5.41015       14.22076
H          3.97806       13.52094       10.52929
H          8.92270        5.71122       15.57420
H          5.86386       13.24100       15.95157
H          0.97463        5.48938       11.16955
H          3.00341        7.81407       13.09774
H          2.72402        9.75769        9.26842
H          7.55422        2.03916       14.15753
H          7.08604        9.47727       17.28963
H          5.60686        7.27733       15.15580
H          2.20594        1.70391       12.42529
H          4.13636        9.74634       15.87268
H          2.05026        7.30809        8.15451
H          8.72765        1.79168       11.28917
H          6.00856        9.46205       10.44299
H          0.91221        1.68899       15.59954
H          3.10580       15.01543       13.85620
H          4.91458        7.75892       13.22021
H          5.10002        0.01414       13.05359
H          2.67285        7.57063        9.65719
H          7.07754        0.77536        7.41371
H          2.31607        7.61336       14.58703
H          7.46000       15.35224       14.59700
H          5.95627       10.48023       19.79827
C          7.13320        2.66787       10.12428
C          2.45575       10.60917       14.81374
C          2.57869        2.55695       16.69465
C          7.58840       10.35206       11.62781
C          6.50313        2.79557       15.89148
C          1.65056       10.57204       10.96049
C          3.29805        2.53861       10.74859
C          8.23563       10.29552       15.62575
C          7.25893        4.84637       16.68070
C          2.33006       12.65594       11.64690
C          2.58168        4.59532       10.03143
C          7.53067       12.36279       14.87441
C          6.57625        4.83037       10.65233
C          1.65469       12.60296       15.65337
C          3.30603        4.62391       15.92138
C          8.11726       12.52451       11.09948
C          2.65043       12.58805       16.63370
C          7.56099        4.84047       11.64148
C          7.13490       12.52078       10.11431
C          2.33527        4.59362       14.93393
C          3.31325       12.66464       10.65432
C          8.23356        4.86641       15.68157
C          6.53637       12.39060       15.84420
C          1.62477        4.62406       11.03796
C          2.61351       10.59208        9.95795
C          7.45861        2.83627       14.89036
C          7.22692       10.31198       16.59810
C          2.32664        2.55446       11.75171
C          3.43936       10.57795       15.78952
C          8.11989        2.67812       11.10717
C          6.60943       10.35035       10.63296
C          1.59204        2.54219       15.70635
N          6.35455        3.74058        9.88846
N          1.56258       11.60980       14.75251
N          3.42151        3.60480       16.79178
N          8.35050       11.43798       11.86193
N          6.40933        3.80598       16.77611
N          1.51066       11.60079       11.81807
N          3.43536        3.56534        9.89073
N          8.37699       11.32612       14.77387
N          3.53253       11.57142       16.69323
N          8.33561        3.76170       11.87560
N          6.37845       11.43471        9.86766
N          1.47965        3.56332       14.83596
N          3.46610       11.62347        9.81355
N          8.32530        3.85756       14.79836
N          6.39121       11.36015       16.68924
N          1.49589        3.60309       11.90750
O          2.89139        7.64893        8.71303
O          7.69564       15.25048       13.66082
O          6.98809        0.09803        8.10438
O          2.12469        7.51067       13.63974
O          4.03831       14.72539       14.03506
O          4.24841        8.24005       12.62096
O          5.79906        0.50847       12.49593
O          5.85918        6.96367       14.25351
O          5.86212       11.42462       19.54450
F          4.75239        5.67269        8.41113
F          4.88504        5.63044       18.33205
F         -0.02305       13.48474       13.38597
F          4.95929        1.67532        8.39204
F          4.97772        1.79385       18.33718
F          0.25810        9.47852       13.28287
F          4.84982        9.45335        8.42651
F          4.70029        9.57328       18.11872
F          9.63961        1.71027       13.43012
F          5.11345       13.47853        8.23369
F          4.89234       13.40474       18.08967
F          0.15817        5.70656       13.35635
F          6.61090        7.50461        8.23710
F          6.50660        7.68031       18.30214
F          1.67183       15.45958       13.24442
F          4.92623        7.54329       10.21172
F          3.64443        7.61926       19.41406
F         -0.05151       15.35177       15.22245
F          4.49935        7.57296        6.64015
F          4.36840        7.51129       16.51835
F          9.33407       15.37134       11.64291
F          3.13164       15.19471        8.43363
F          3.19318       15.34121       18.33319
F          8.15023        7.63650       13.11910
F          4.87482       15.43908        6.49775
F          5.25292       15.44607       16.45655
F          0.53950        7.55090       11.54921
F          5.15273       15.25141       10.08213
F          6.16735       15.33623       19.26481
F          0.09299        7.63712       15.12504
Al         4.83044        7.56504        8.40258
Al         4.80488        7.53537       18.20816
Al        -0.10555       15.36404       13.40819
Al         4.90656       15.32909        8.30375
Al         4.89582       15.34587       18.17284
Al         0.19118        7.59502       13.31334
Ni         4.86957        3.66772        8.42821
Ni         4.92323        3.69009       18.04182
Ni         0.09516       11.48443       13.31220
Ni         4.93623       11.47045        8.37752
Ni         4.90988       11.46501       18.05549
Ni         0.04490        3.70127       13.36176
