# Supplementary material for: Spin Crossover and Exchange Effects on Oxygen Evolution Reaction Catalyzed by Bimetallic Metal Organic Frameworks
Source: ACS Catal. 2024 May 20;14(11):8652–65. doi: 10.1021/acscatal.4c01091 (PMC11165450; doi:10.1021/acscatal.4c01091)
Supplement: Supplementary file 2 — cs4c01091_si_002.zip [file cs4c01091_si_002.zip › xyz/Ni-Al/bp_9_OOH.xyz]

149
HCNOFAlNi
H          6.96253        1.77164        9.53101
H          2.34124        9.81330       14.07522
H          2.71034        1.73280       17.40526
H          4.26243       15.02009       14.95672
H          7.76771        9.46158       12.23390
H          5.79797        1.99395       15.98888
H          7.71838       14.99912        7.96938
H          1.00101        9.70813       11.09578
H          3.96755        1.68790       10.62641
H          8.96031        9.43595       15.51980
H          6.77764        7.26537       14.03677
H          7.15185        5.70221       17.37878
H          2.19427       13.50991       12.30966
H          2.68658        5.41217        9.32395
H          4.47117        7.97020       11.68933
H          7.67204       13.19548       14.20623
H          5.96093        5.71262       10.47005
H          0.92330       13.44932       15.54856
H          3.97188        5.48285       16.04101
H          8.70911       13.42058       11.28832
H          6.98337        0.05468       13.06385
H          2.68843       13.39464       17.36311
H          7.73531        5.73126       12.24643
H          6.93753       13.40567        9.51934
H          5.66837        0.20507       11.55519
H          2.23051        5.40269       14.21706
H          3.97806       13.52094       10.52929
H          8.93657        5.71883       15.57078
H          5.98177       13.27750       16.07063
H          0.97463        5.48938       11.16955
H          3.00341        7.81407       13.09774
H          2.72402        9.75769        9.26842
H          7.53752        2.05826       14.15611
H          7.22651        9.50586       17.36795
H          5.60686        7.27733       15.15580
H          2.20594        1.70391       12.42529
H          4.04369        9.70735       15.95044
H          2.05026        7.30809        8.15451
H          8.72765        1.79168       11.28917
H          6.00856        9.46205       10.44299
H          0.92002        1.68666       15.60439
H          3.10580       15.01543       13.85620
H          4.91458        7.75892       13.22021
H          5.10002        0.01414       13.05359
H          2.67285        7.57063        9.65719
H          7.07754        0.77536        7.41371
H          2.31607        7.61336       14.58703
H          7.46000       15.35224       14.59700
H          5.37706       10.23524       21.29582
C          7.13320        2.66787       10.12428
C          2.41864       10.59799       14.82314
C          2.58060        2.56207       16.70377
C          7.58840       10.35206       11.62781
C          6.48364        2.83440       15.87866
C          1.65056       10.57204       10.96049
C          3.29805        2.53861       10.74859
C          8.30283       10.30546       15.64910
C          7.26006        4.87511       16.67130
C          2.33006       12.65594       11.64690
C          2.58168        4.59532       10.03143
C          7.57761       12.37351       14.91428
C          6.57625        4.83037       10.65233
C          1.61882       12.60809       15.63999
C          3.30463        4.62826       15.92737
C          8.11726       12.52451       11.09948
C          2.58773       12.57624       16.64624
C          7.56099        4.84047       11.64148
C          7.13490       12.52078       10.11431
C          2.33968        4.58973       14.93393
C          3.31325       12.66464       10.65432
C          8.23978        4.88071       15.67644
C          6.64004       12.41856       15.93876
C          1.62477        4.62406       11.03796
C          2.61351       10.59208        9.95795
C          7.44763        2.85895       14.88580
C          7.34605       10.34165       16.67301
C          2.32664        2.55446       11.75171
C          3.36189       10.54952       15.83765
C          8.11989        2.67812       11.10717
C          6.60943       10.35035       10.63296
C          1.59799        2.54094       15.71062
N          6.35455        3.74058        9.88846
N          1.54705       11.61632       14.73399
N          3.41969        3.61288       16.80231
N          8.35050       11.43798       11.86193
N          6.39841        3.84482       16.76386
N          1.51066       11.60079       11.81807
N          3.43536        3.56534        9.89073
N          8.41220       11.33063       14.78384
N          3.45047       11.54486       16.74022
N          8.33561        3.76170       11.87560
N          6.37845       11.43471        9.86766
N          1.48603        3.55788       14.83510
N          3.46610       11.62347        9.81355
N          8.32794        3.86859       14.79722
N          6.52807       11.40162       16.81000
N          1.49589        3.60309       11.90750
O          2.89139        7.64893        8.71303
O          7.69564       15.25048       13.66082
O          6.98809        0.09803        8.10438
O          2.12469        7.51067       13.63974
O          4.03831       14.72539       14.03506
O          4.24841        8.24005       12.62096
O          5.79906        0.50847       12.49593
O          5.85918        6.96367       14.25351
O          5.33677       11.45879       19.88913
O          5.88260       10.31680       20.45277
F          4.75239        5.67269        8.41113
F          4.88194        5.62888       18.41778
F         -0.02305       13.48474       13.38597
F          4.95929        1.67532        8.39204
F          5.01639        1.82912       18.33490
F          0.25810        9.47852       13.28287
F          4.84982        9.45335        8.42651
F          4.88593        9.46640       17.97860
F          9.63961        1.71027       13.43012
F          5.11345       13.47853        8.23369
F          4.91980       13.50245       18.05891
F          0.15817        5.70656       13.35635
F          6.61090        7.50461        8.23710
F          6.62285        7.55681       18.24490
F          1.67183       15.45958       13.24442
F          4.92623        7.54329       10.21172
F          3.83223        7.69507       19.51118
F         -0.05151       15.35177       15.22245
F          4.49935        7.57296        6.64015
F          4.38818        7.42352       16.54085
F          9.33407       15.37134       11.64291
F          3.13164       15.19471        8.43363
F          3.21004       15.40071       18.33404
F          8.15023        7.63650       13.11910
F          4.87482       15.43908        6.49775
F          5.28288       15.51116       16.44088
F          0.53950        7.55090       11.54921
F          5.15273       15.25141       10.08213
F          6.18385       15.37927       19.27250
F          0.09299        7.63712       15.12504
Al         4.83044        7.56504        8.40258
Al         4.90559        7.60403       18.21157
Al        -0.10555       15.36404       13.40819
Al         4.90656       15.32909        8.30375
Al         4.91745       15.40397       18.16031
Al         0.19118        7.59502       13.31334
Ni         4.86957        3.66772        8.42821
Ni         4.92665        3.73825       18.04894
Ni         0.09516       11.48443       13.31220
Ni         4.93623       11.47045        8.37752
Ni         4.96459       11.50338       18.07913
Ni         0.04490        3.70127       13.36176
