# Supplementary material for: Spin Crossover and Exchange Effects on Oxygen Evolution Reaction Catalyzed by Bimetallic Metal Organic Frameworks
Source: ACS Catal. 2024 May 20;14(11):8652–65. doi: 10.1021/acscatal.4c01091 (PMC11165450; doi:10.1021/acscatal.4c01091)
Supplement: Supplementary file 2 — cs4c01091_si_002.zip [file cs4c01091_si_002.zip › xyz/Ni-Al/bp_9_s.xyz]

146
HCNOFAlNi
H          6.96253        1.77164        9.53101
H          2.31489        9.79637       14.11310
H          2.72691        1.74274       17.38276
H          4.26243       15.02009       14.95672
H          7.76771        9.46158       12.23390
H          5.81854        1.95418       16.00256
H          7.71838       14.99912        7.96938
H          1.00101        9.70813       11.09578
H          3.96755        1.68790       10.62641
H          8.94112        9.43688       15.52549
H          6.77764        7.26537       14.03677
H          7.13528        5.67968       17.37621
H          2.19427       13.50991       12.30966
H          2.68658        5.41217        9.32395
H          4.47117        7.97020       11.68933
H          7.65465       13.17855       14.17718
H          5.96093        5.71262       10.47005
H          0.94069       13.45398       15.56280
H          3.92366        5.53567       16.09028
H          8.70911       13.42058       11.28832
H          6.98337        0.05468       13.06385
H          2.71883       13.40334       17.37394
H          7.73531        5.73126       12.24643
H          6.93753       13.40567        9.51934
H          5.66837        0.20507       11.55519
H          2.18846        5.45069       14.25124
H          3.97806       13.52094       10.52929
H          8.91910        5.71184       15.56508
H          5.91846       13.25607       16.00854
H          0.97463        5.48938       11.16955
H          3.00341        7.81407       13.09774
H          2.72402        9.75769        9.26842
H          7.55427        2.03341       14.15981
H          7.15858        9.48939       17.33634
H          5.60686        7.27733       15.15580
H          2.20594        1.70391       12.42529
H          4.04021        9.69166       15.96952
H          2.05026        7.30809        8.15451
H          8.72765        1.79168       11.28917
H          6.00856        9.46205       10.44299
H          0.93965        1.69101       15.57961
H          3.10580       15.01543       13.85620
H          4.91458        7.75892       13.22021
H          5.10002        0.01414       13.05359
H          2.67285        7.57063        9.65719
H          7.07754        0.77536        7.41371
H          2.31607        7.61336       14.58703
H          7.46000       15.35224       14.59700
C          7.13320        2.66787       10.12428
C          2.40929       10.58665       14.85362
C          2.58289        2.57947       16.69408
C          7.58840       10.35206       11.62781
C          6.49687        2.79945       15.88607
C          1.65056       10.57204       10.96049
C          3.29805        2.53861       10.74859
C          8.26960       10.29676       15.64198
C          7.25089        4.85383       16.66902
C          2.33006       12.65594       11.64690
C          2.58168        4.59532       10.03143
C          7.54500       12.36030       14.88779
C          6.57625        4.83037       10.65233
C          1.63360       12.61058       15.65850
C          3.26794        4.67486       15.95983
C          8.11726       12.52451       11.09948
C          2.60772       12.58448       16.65848
C          7.56099        4.84047       11.64148
C          7.13490       12.52078       10.11431
C          2.30838        4.63245       14.96071
C          3.31325       12.66464       10.65432
C          8.22966        4.86750       15.67331
C          6.58429       12.40147       15.88607
C          1.62477        4.62406       11.03796
C          2.61351       10.59208        9.95795
C          7.45639        2.83363       14.88893
C          7.29014       10.32022       16.63826
C          2.32664        2.55446       11.75171
C          3.36353       10.53926       15.85673
C          8.11989        2.67812       11.10717
C          6.60943       10.35035       10.63296
C          1.60342        2.55524       15.69923
N          6.35455        3.74058        9.88846
N          1.54370       11.60918       14.76504
N          3.40378        3.64239       16.81200
N          8.35050       11.43798       11.86193
N          6.40099        3.81390       16.76614
N          1.51066       11.60079       11.81807
N          3.43536        3.56534        9.89073
N          8.38784       11.32053       14.77615
N          3.45982       11.54486       16.74649
N          8.33561        3.76170       11.87560
N          6.37845       11.43471        9.86766
N          1.47901        3.58274       14.83881
N          3.46610       11.62347        9.81355
N          8.32465        3.85414       14.79608
N          6.46040       11.37739       16.75019
N          1.49589        3.60309       11.90750
O          2.89139        7.64893        8.71303
O          7.69564       15.25048       13.66082
O          6.98809        0.09803        8.10438
O          2.12469        7.51067       13.63974
O          4.03831       14.72539       14.03506
O          4.24841        8.24005       12.62096
O          5.79906        0.50847       12.49593
O          5.85918        6.96367       14.25351
F          4.75239        5.67269        8.41113
F          4.90173        5.63743       18.36423
F         -0.02305       13.48474       13.38597
F          4.95929        1.67532        8.39204
F          4.96777        1.79681       18.28961
F          0.25810        9.47852       13.28287
F          4.84982        9.45335        8.42651
F          4.95125        9.56598       18.33945
F          9.63961        1.71027       13.43012
F          5.11345       13.47853        8.23369
F          4.96811       13.40148       18.27338
F          0.15817        5.70656       13.35635
F          6.61090        7.50461        8.23710
F          6.62577        7.58244       18.31154
F          1.67183       15.45958       13.24442
F          4.92623        7.54329       10.21172
F          3.73261        7.62361       19.48241
F         -0.05151       15.35177       15.22245
F          4.49935        7.57296        6.64015
F          4.44982        7.60621       16.59725
F          9.33407       15.37134       11.64291
F          3.13164       15.19471        8.43363
F          3.21533       15.32272       18.33832
F          8.15023        7.63650       13.11910
F          4.87482       15.43908        6.49775
F          5.29690       15.37678       16.49187
F          0.53950        7.55090       11.54921
F          5.15273       15.25141       10.08213
F          6.17988       15.40117       19.31551
F          0.09299        7.63712       15.12504
Al         4.83044        7.56504        8.40258
Al         4.91294        7.61087       18.28676
Al        -0.10555       15.36404       13.40819
Al         4.90656       15.32909        8.30375
Al         4.91998       15.36824       18.20360
Al         0.19118        7.59502       13.31334
Ni         4.86957        3.66772        8.42821
Ni         4.92305        3.72535       18.04410
Ni         0.09516       11.48443       13.31220
Ni         4.93623       11.47045        8.37752
Ni         4.95837       11.47790       18.00565
Ni         0.04490        3.70127       13.36176
