# Supplementary material for: Spin Crossover and Exchange Effects on Oxygen Evolution Reaction Catalyzed by Bimetallic Metal Organic Frameworks
Source: ACS Catal. 2024 May 20;14(11):8652–65. doi: 10.1021/acscatal.4c01091 (PMC11165450; doi:10.1021/acscatal.4c01091)
Supplement: Supplementary file 2 — cs4c01091_si_002.zip [file cs4c01091_si_002.zip › xyz/Ni-Al/p_0_O.xyz]

147
HCNOFAlNi
H          6.96253        1.77164        9.53101
H          2.30492        9.77710       14.08519
H          2.73000        1.72208       17.36909
H          4.26243       15.02009       14.95672
H          7.76771        9.46158       12.23390
H          5.79493        1.98401       15.94987
H          7.71838       14.99912        7.96938
H          1.00101        9.70813       11.09578
H          3.96755        1.68790       10.62641
H          8.95752        9.47976       15.55597
H          6.77764        7.26537       14.03677
H          7.16299        5.67300       17.38077
H          2.19427       13.50991       12.30966
H          2.68658        5.41217        9.32395
H          4.47117        7.97020       11.68933
H          7.60009       13.15928       14.10000
H          5.96093        5.71262       10.47005
H          0.94946       13.44078       15.54885
H          3.94560        5.50647       16.06294
H          8.70911       13.42058       11.28832
H          6.98337        0.05468       13.06385
H          2.78515       13.41375       17.30017
H          7.73531        5.73126       12.24643
H          6.93753       13.40567        9.51934
H          5.66837        0.20507       11.55519
H          2.19725        5.43547       14.24155
H          3.97806       13.52094       10.52929
H          8.94260        5.70672       15.57021
H          5.80873       13.20651       15.86100
H          0.97463        5.48938       11.16955
H          3.00341        7.81407       13.09774
H          2.72402        9.75769        9.26842
H          7.53831        2.05718       14.12421
H          7.14928        9.53305       17.32723
H          5.60686        7.27733       15.15580
H          2.20594        1.70391       12.42529
H          4.09246        9.70813       15.88208
H          2.05026        7.30809        8.15451
H          8.72765        1.79168       11.28917
H          6.00856        9.46205       10.44299
H          0.93193        1.68262       15.57790
H          3.10580       15.01543       13.85620
H          4.91458        7.75892       13.22021
H          5.10002        0.01414       13.05359
H          2.67285        7.57063        9.65719
H          7.07754        0.77536        7.41371
H          2.31607        7.61336       14.58703
H          7.46000       15.35224       14.59700
C          7.13320        2.66787       10.12428
C          2.41453       10.57655       14.81289
C          2.58820        2.56036       16.68212
C          7.58840       10.35206       11.62781
C          6.48373        2.82260       15.85018
C          1.65056       10.57204       10.96049
C          3.29805        2.53861       10.74859
C          8.26517       10.32674       15.63515
C          7.26578        4.85368       16.66389
C          2.33006       12.65594       11.64690
C          2.58168        4.59532       10.03143
C          7.49779       12.34601       14.81716
C          6.57625        4.83037       10.65233
C          1.65099       12.60234       15.62261
C          3.28392        4.64908       15.94018
C          8.11726       12.52451       11.09948
C          2.66395       12.59007       16.59041
C          7.56099        4.84047       11.64148
C          7.13490       12.52078       10.11431
C          2.31631        4.61505       14.94846
C          3.31325       12.66464       10.65432
C          8.24582        4.86750       15.66932
C          6.50399       12.37320       15.78553
C          1.62477        4.62406       11.03796
C          2.61351       10.59208        9.95795
C          7.44933        2.85258       14.85960
C          7.26090       10.34849       16.60949
C          2.32664        2.55446       11.75171
C          3.40658       10.54967       15.78382
C          8.11989        2.67812       11.10717
C          6.60943       10.35035       10.63296
C          1.60157        2.54327       15.69325
N          6.35455        3.74058        9.88846
N          1.54207       11.59411       14.74197
N          3.41595        3.61847       16.79519
N          8.35050       11.43798       11.86193
N          6.40217        3.82415       16.74592
N          1.51066       11.60079       11.81807
N          3.43536        3.56534        9.89073
N          8.37752       11.33374       14.74994
N          3.52684       11.56412       16.65136
N          8.33561        3.76170       11.87560
N          6.37845       11.43471        9.86766
N          1.47744        3.57233       14.83396
N          3.46610       11.62347        9.81355
N          8.33190        3.86113       14.78327
N          6.39021       11.37521       16.67785
N          1.49589        3.60309       11.90750
O          2.89139        7.64893        8.71303
O          7.69564       15.25048       13.66082
O          6.98809        0.09803        8.10438
O          2.12469        7.51067       13.63974
O          4.03831       14.72539       14.03506
O          4.24841        8.24005       12.62096
O          5.79906        0.50847       12.49593
O          5.85918        6.96367       14.25351
O          4.30571       11.54377       19.59919
F          4.75239        5.67269        8.41113
F          4.89230        5.62360       18.38218
F         -0.02305       13.48474       13.38597
F          4.95929        1.67532        8.39204
F          4.98605        1.78733       18.27680
F          0.25810        9.47852       13.28287
F          4.84982        9.45335        8.42651
F          5.01508        9.57188       18.07913
F          9.63961        1.71027       13.43012
F          5.11345       13.47853        8.23369
F          5.16132       13.39713       18.00765
F          0.15817        5.70656       13.35635
F          6.61090        7.50461        8.23710
F          6.63629        7.55634       18.26996
F          1.67183       15.45958       13.24442
F          4.92623        7.54329       10.21172
F          3.76374        7.71200       19.42545
F         -0.05151       15.35177       15.22245
F          4.49935        7.57296        6.64015
F          4.44722        7.51611       16.55111
F          9.33407       15.37134       11.64291
F          3.13164       15.19471        8.43363
F          3.30845       15.24427       18.24689
F          8.15023        7.63650       13.11910
F          4.87482       15.43908        6.49775
F          5.36374       15.46844       16.39816
F          0.53950        7.55090       11.54921
F          5.15273       15.25141       10.08213
F          6.27615       15.39092       19.20871
F          0.09299        7.63712       15.12504
Al         4.83044        7.56504        8.40258
Al         4.92766        7.57141       18.23350
Al        -0.10555       15.36404       13.40819
Al         4.90656       15.32909        8.30375
Al         5.00635       15.37942       18.11331
Al         0.19118        7.59502       13.31334
Ni         4.86957        3.66772        8.42821
Ni         4.93278        3.71401       18.03299
Ni         0.09516       11.48443       13.31220
Ni         4.93623       11.47045        8.37752
Ni         4.97496       11.48474       18.09281
Ni         0.04490        3.70127       13.36176
