# Supplementary material for: Spin Crossover and Exchange Effects on Oxygen Evolution Reaction Catalyzed by Bimetallic Metal Organic Frameworks
Source: ACS Catal. 2024 May 20;14(11):8652–65. doi: 10.1021/acscatal.4c01091 (PMC11165450; doi:10.1021/acscatal.4c01091)
Supplement: Supplementary file 2 — cs4c01091_si_002.zip [file cs4c01091_si_002.zip › xyz/Ni-Al/p_0_OH.xyz]

148
HCNOFAlNi
H          6.96253        1.77164        9.53101
H          2.37871        9.82713       13.99889
H          2.62166        1.76744       17.41694
H          4.26243       15.02009       14.95672
H          7.76771        9.46158       12.23390
H          5.91008        1.95154       16.06408
H          7.71838       14.99912        7.96938
H          1.00101        9.70813       11.09578
H          3.96755        1.68790       10.62641
H          8.97631        9.48100       15.55369
H          6.77764        7.26537       14.03677
H          7.26653        5.67937       17.40783
H          2.19427       13.50991       12.30966
H          2.68658        5.41217        9.32395
H          4.47117        7.97020       11.68933
H          7.62325       13.17280       14.13190
H          5.96093        5.71262       10.47005
H          0.94492       13.39915       15.60410
H          3.81205        5.56426       16.11876
H          8.70911       13.42058       11.28832
H          6.98337        0.05468       13.06385
H          2.75272       13.31681       17.38419
H          7.73531        5.73126       12.24643
H          6.93753       13.40567        9.51934
H          5.66837        0.20507       11.55519
H          2.17460        5.43050       14.21820
H          3.97806       13.52094       10.52929
H          8.97538        5.72349       15.54230
H          5.85300       13.22235       15.91056
H          0.97463        5.48938       11.16955
H          3.00341        7.81407       13.09774
H          2.72402        9.75769        9.26842
H          7.56030        2.04599       14.16351
H          7.19086        9.53196       17.34061
H          5.60686        7.27733       15.15580
H          2.20594        1.70391       12.42529
H          4.16603        9.72506       15.78610
H          2.05026        7.30809        8.15451
H          8.72765        1.79168       11.28917
H          6.00856        9.46205       10.44299
H          0.89204        1.67889       15.56451
H          3.10580       15.01543       13.85620
H          4.91458        7.75892       13.22021
H          5.10002        0.01414       13.05359
H          2.67285        7.57063        9.65719
H          7.07754        0.77536        7.41371
H          2.31607        7.61336       14.58703
H          7.46000       15.35224       14.59700
H          3.78226       10.50493       19.78602
C          7.13320        2.66787       10.12428
C          2.46917       10.59923       14.75792
C          2.48428        2.60231       16.72484
C          7.58840       10.35206       11.62781
C          6.58216        2.79961       15.93762
C          1.65056       10.57204       10.96049
C          3.29805        2.53861       10.74859
C          8.28977       10.33078       15.64568
C          7.35853        4.84684       16.70377
C          2.33006       12.65594       11.64690
C          2.58168        4.59532       10.03143
C          7.52612       12.35922       14.84877
C          6.57625        4.83037       10.65233
C          1.65817       12.56941       15.65394
C          3.17005        4.69320       15.98803
C          8.11726       12.52451       11.09948
C          2.65955       12.53166       16.63057
C          7.56099        4.84047       11.64148
C          7.13490       12.52078       10.11431
C          2.26220        4.62422       14.94476
C          3.31325       12.66464       10.65432
C          8.29689        4.87294       15.66761
C          6.54565       12.38749       15.82882
C          1.62477        4.62406       11.03796
C          2.61351       10.59208        9.95795
C          7.49712        2.84279       14.89976
C          7.29902       10.35393       16.63057
C          2.32664        2.55446       11.75171
C          3.45932       10.55247       15.72743
C          8.11989        2.67812       11.10717
C          6.60943       10.35035       10.63296
C          1.54250        2.55260       15.69211
N          6.35455        3.74058        9.88846
N          1.56786       11.59535       14.73172
N          3.27914        3.68154       16.87067
N          8.35050       11.43798       11.86193
N          6.51732        3.80443       16.83478
N          1.51066       11.60079       11.81807
N          3.43536        3.56534        9.89073
N          8.39772       11.34042       14.76219
N          3.54811       11.52202       16.65279
N          8.33561        3.76170       11.87560
N          6.37845       11.43471        9.86766
N          1.44261        3.56876       14.81374
N          3.46610       11.62347        9.81355
N          8.36020        3.86424       14.78070
N          6.43006       11.38391       16.71801
N          1.49589        3.60309       11.90750
O          2.89139        7.64893        8.71303
O          7.69564       15.25048       13.66082
O          6.98809        0.09803        8.10438
O          2.12469        7.51067       13.63974
O          4.03831       14.72539       14.03506
O          4.24841        8.24005       12.62096
O          5.79906        0.50847       12.49593
O          5.85918        6.96367       14.25351
O          4.01803       11.43068       19.55504
F          4.75239        5.67269        8.41113
F          4.86397        5.61164       18.23236
F         -0.02305       13.48474       13.38597
F          4.95929        1.67532        8.39204
F          4.92721        1.92653       18.14379
F          0.25810        9.47852       13.28287
F          4.84982        9.45335        8.42651
F          5.04202        9.45195       18.05293
F          9.63961        1.71027       13.43012
F          5.11345       13.47853        8.23369
F          5.11690       13.43674       18.06205
F          0.15817        5.70656       13.35635
F          6.61090        7.50461        8.23710
F          6.65370        7.47292       18.20160
F          1.67183       15.45958       13.24442
F          4.92623        7.54329       10.21172
F          3.81007        7.65313       19.39725
F         -0.05151       15.35177       15.22245
F          4.49935        7.57296        6.64015
F          4.41306        7.51471       16.47933
F          9.33407       15.37134       11.64291
F          3.13164       15.19471        8.43363
F          3.27854       15.31946       18.19904
F          8.15023        7.63650       13.11910
F          4.87482       15.43908        6.49775
F          5.36093       15.44219       16.36541
F          0.53950        7.55090       11.54921
F          5.15273       15.25141       10.08213
F          6.19809       15.54798       19.16855
F          0.09299        7.63712       15.12504
Al         4.83044        7.56504        8.40258
Al         4.94294        7.57203       18.15262
Al        -0.10555       15.36404       13.40819
Al         4.90656       15.32909        8.30375
Al         4.97533       15.25110       18.06432
Al         0.19118        7.59502       13.31334
Ni         4.86957        3.66772        8.42821
Ni         4.91029        3.75021       17.94784
Ni         0.09516       11.48443       13.31220
Ni         4.93623       11.47045        8.37752
Ni         4.95967       11.41234       18.04125
Ni         0.04490        3.70127       13.36176
