# Supplementary material for: Spin Crossover and Exchange Effects on Oxygen Evolution Reaction Catalyzed by Bimetallic Metal Organic Frameworks
Source: ACS Catal. 2024 May 20;14(11):8652–65. doi: 10.1021/acscatal.4c01091 (PMC11165450; doi:10.1021/acscatal.4c01091)
Supplement: Supplementary file 2 — cs4c01091_si_002.zip [file cs4c01091_si_002.zip › xyz/Ni-Al/p_0_OOH.xyz]

149
HCNOFAlNi
H          6.96253        1.77164        9.53101
H          2.37382        9.84251       14.01399
H          2.67710        1.75113       17.37678
H          4.26243       15.02009       14.95672
H          7.76771        9.46158       12.23390
H          5.83932        1.98478       16.00654
H          7.71838       14.99912        7.96938
H          1.00101        9.70813       11.09578
H          3.96755        1.68790       10.62641
H          9.02743        9.51689       15.58787
H          6.77764        7.26537       14.03677
H          7.21510        5.70640       17.34602
H          2.19427       13.50991       12.30966
H          2.68658        5.41217        9.32395
H          4.47117        7.97020       11.68933
H          7.61505       13.17528       14.13674
H          5.96093        5.71262       10.47005
H          0.92712       13.43363       15.57163
H          3.87818        5.53692       16.06094
H          8.70911       13.42058       11.28832
H          6.98337        0.05468       13.06385
H          2.75072       13.39728       17.33862
H          7.73531        5.73126       12.24643
H          6.93753       13.40567        9.51934
H          5.66837        0.20507       11.55519
H          2.19059        5.42708       14.19940
H          3.97806       13.52094       10.52929
H          8.96377        5.71371       15.52806
H          5.93105       13.27673       16.00256
H          0.97463        5.48938       11.16955
H          3.00341        7.81407       13.09774
H          2.72402        9.75769        9.26842
H          7.54860        2.03651       14.15212
H          7.30434        9.59829       17.42463
H          5.60686        7.27733       15.15580
H          2.20594        1.70391       12.42529
H          4.17179        9.78456       15.79977
H          2.05026        7.30809        8.15451
H          8.72765        1.79168       11.28917
H          6.00856        9.46205       10.44299
H          0.90748        1.68449       15.56394
H          3.10580       15.01543       13.85620
H          4.91458        7.75892       13.22021
H          5.10002        0.01414       13.05359
H          2.67285        7.57063        9.65719
H          7.07754        0.77536        7.41371
H          2.31607        7.61336       14.58703
H          7.46000       15.35224       14.59700
H          4.49629        9.60109       20.03979
C          7.13320        2.66787       10.12428
C          2.46630       10.62937       14.75792
C          2.54019        2.58662       16.68412
C          7.58840       10.35206       11.62781
C          6.51981        2.82788       15.88322
C          1.65056       10.57204       10.96049
C          3.29805        2.53861       10.74859
C          8.34662       10.36977       15.68898
C          7.30227        4.86874       16.64794
C          2.33006       12.65594       11.64690
C          2.58168        4.59532       10.03143
C          7.54923       12.37957       14.87640
C          6.57625        4.83037       10.65233
C          1.64626       12.60933       15.62831
C          3.23345        4.66648       15.93392
C          8.11726       12.52451       11.09948
C          2.65321       12.59458       16.60095
C          7.56099        4.84047       11.64148
C          7.13490       12.52078       10.11431
C          2.29372        4.61505       14.91713
C          3.31325       12.66464       10.65432
C          8.27138        4.87309       15.64227
C          6.61431       12.43425       15.90088
C          1.62477        4.62406       11.03796
C          2.61351       10.59208        9.95795
C          7.46936        2.84326       14.87555
C          7.39200       10.41545       16.70832
C          2.32664        2.55446       11.75171
C          3.45997       10.60529       15.72372
C          8.11989        2.67812       11.10717
C          6.60943       10.35035       10.63296
C          1.57075        2.54980       15.67730
N          6.35455        3.74058        9.88846
N          1.55775       11.61803       14.72403
N          3.35579        3.65373       16.81228
N          8.35050       11.43798       11.86193
N          6.43795        3.84311       16.76671
N          1.51066       11.60079       11.81807
N          3.43536        3.56534        9.89073
N          8.41346       11.35564       14.77472
N          3.54282       11.58727       16.63769
N          8.33561        3.76170       11.87560
N          6.37845       11.43471        9.86766
N          1.45730        3.57015       14.80463
N          3.46610       11.62347        9.81355
N          8.34880        3.85398       14.76931
N          6.52354       11.44466       16.80744
N          1.49589        3.60309       11.90750
O          2.89139        7.64893        8.71303
O          7.69564       15.25048       13.66082
O          6.98809        0.09803        8.10438
O          2.12469        7.51067       13.63974
O          4.03831       14.72539       14.03506
O          4.24841        8.24005       12.62096
O          5.79906        0.50847       12.49593
O          5.85918        6.96367       14.25351
O          3.71303       11.21722       19.38159
O          4.67135       10.59426       20.18761
F          4.75239        5.67269        8.41113
F          4.83641        5.70967       18.43572
F         -0.02305       13.48474       13.38597
F          4.95929        1.67532        8.39204
F          4.96538        1.81514       18.23721
F          0.25810        9.47852       13.28287
F          4.84982        9.45335        8.42651
F          5.05289        9.42010       17.77752
F          9.63961        1.71027       13.43012
F          5.11345       13.47853        8.23369
F          5.04488       13.44466       18.13781
F          0.15817        5.70656       13.35635
F          6.61090        7.50461        8.23710
F          6.75256        7.49342       18.07942
F          1.67183       15.45958       13.24442
F          4.92623        7.54329       10.21172
F          4.28782        7.97253       19.65586
F         -0.05151       15.35177       15.22245
F          4.49935        7.57296        6.64015
F          4.35996        7.38468       16.54541
F          9.33407       15.37134       11.64291
F          3.13164       15.19471        8.43363
F          3.24101       15.31309       18.22097
F          8.15023        7.63650       13.11910
F          4.87482       15.43908        6.49775
F          5.35132       15.43892       16.41497
F          0.53950        7.55090       11.54921
F          5.15273       15.25141       10.08213
F          6.20495       15.44436       19.25228
F          0.09299        7.63712       15.12504
Al         4.83044        7.56504        8.40258
Al         5.04051        7.57017       18.15689
Al        -0.10555       15.36404       13.40819
Al         4.90656       15.32909        8.30375
Al         4.95326       15.35798       18.13154
Al         0.19118        7.59502       13.31334
Ni         4.86957        3.66772        8.42821
Ni         4.91488        3.74881       18.01591
Ni         0.09516       11.48443       13.31220
Ni         4.93623       11.47045        8.37752
Ni         4.93890       11.44077       18.03186
Ni         0.04490        3.70127       13.36176
