# Supplementary material for: Spin Crossover and Exchange Effects on Oxygen Evolution Reaction Catalyzed by Bimetallic Metal Organic Frameworks
Source: ACS Catal. 2024 May 20;14(11):8652–65. doi: 10.1021/acscatal.4c01091 (PMC11165450; doi:10.1021/acscatal.4c01091)
Supplement: Supplementary file 2 — cs4c01091_si_002.zip [file cs4c01091_si_002.zip › xyz/Ni-Al/p_10_O.xyz]

147
HCNOFAlNi
H          6.96253        1.77164        9.53101
H          2.30874        9.78611       14.08319
H          2.71634        1.72550       17.32780
H          4.26243       15.02009       14.95672
H          7.76771        9.46158       12.23390
H          5.79706        1.99876       15.90686
H          7.71838       14.99912        7.96938
H          1.00101        9.70813       11.09578
H          3.96755        1.68790       10.62641
H          8.99920        9.47898       15.52806
H          6.77764        7.26537       14.03677
H          7.17296        5.69180       17.33776
H          2.19427       13.50991       12.30966
H          2.68658        5.41217        9.32395
H          4.47117        7.97020       11.68933
H          7.64188       13.18103       14.12278
H          5.96093        5.71262       10.47005
H          0.89943       13.42695       15.55625
H          3.92243        5.51858       16.01794
H          8.70911       13.42058       11.28832
H          6.98337        0.05468       13.06385
H          2.69643       13.39169       17.33919
H          7.73531        5.73126       12.24643
H          6.93753       13.40567        9.51934
H          5.66837        0.20507       11.55519
H          2.17908        5.44262       14.19940
H          3.97806       13.52094       10.52929
H          8.97252        5.70268       15.55113
H          5.89420       13.23338       15.93249
H          0.97463        5.48938       11.16955
H          3.00341        7.81407       13.09774
H          2.72402        9.75769        9.26842
H          7.55364        2.05096       14.10285
H          7.21436        9.52699       17.31840
H          5.60686        7.27733       15.15580
H          2.20594        1.70391       12.42529
H          4.04353        9.70191       15.93221
H          2.05026        7.30809        8.15451
H          8.72765        1.79168       11.28917
H          6.00856        9.46205       10.44299
H          0.90558        1.69023       15.55511
H          3.10580       15.01543       13.85620
H          4.91458        7.75892       13.22021
H          5.10002        0.01414       13.05359
H          2.67285        7.57063        9.65719
H          7.07754        0.77536        7.41371
H          2.31607        7.61336       14.58703
H          7.46000       15.35224       14.59700
C          7.13320        2.66787       10.12428
C          2.39546       10.57562       14.82314
C          2.57276        2.56829       16.64282
C          7.58840       10.35206       11.62781
C          6.48731        2.83844       15.81002
C          1.65056       10.57204       10.96049
C          3.29805        2.53861       10.74859
C          8.31384       10.32892       15.62261
C          7.27680        4.86362       16.62687
C          2.33006       12.65594       11.64690
C          2.58168        4.59532       10.03143
C          7.54924       12.36559       14.83710
C          6.57625        4.83037       10.65233
C          1.60152       12.59116       15.63742
C          3.26547        4.65529       15.89547
C          8.11726       12.52451       11.09948
C          2.59256       12.56894       16.62658
C          7.56099        4.84047       11.64148
C          7.13490       12.52078       10.11431
C          2.29640        4.62189       14.90517
C          3.31325       12.66464       10.65432
C          8.27026        4.86719       15.64284
C          6.57900       12.39293       15.82967
C          1.62477        4.62406       11.03796
C          2.61351       10.59208        9.95795
C          7.46452        2.85227       14.83055
C          7.32434       10.35331       16.61234
C          2.32664        2.55446       11.75171
C          3.35814       10.54299       15.82369
C          8.11989        2.67812       11.10717
C          6.60943       10.35035       10.63296
C          1.57756        2.55027       15.66021
N          6.35455        3.74058        9.88846
N          1.52067       11.59146       14.74168
N          3.40256        3.62484       16.74905
N          8.35050       11.43798       11.86193
N          6.40280        3.84295       16.70063
N          1.51066       11.60079       11.81807
N          3.43536        3.56534        9.89073
N          8.41551       11.34321       14.74254
N          3.46087       11.54734       16.70690
N          8.33561        3.76170       11.87560
N          6.37845       11.43471        9.86766
N          1.45558        3.57932       14.80036
N          3.46610       11.62347        9.81355
N          8.35472        3.85569       14.76162
N          6.46354       11.38624       16.71203
N          1.49589        3.60309       11.90750
O          2.89139        7.64893        8.71303
O          7.69564       15.25048       13.66082
O          6.98809        0.09803        8.10438
O          2.12469        7.51067       13.63974
O          4.03831       14.72539       14.03506
O          4.24841        8.24005       12.62096
O          5.79906        0.50847       12.49593
O          5.85918        6.96367       14.25351
O          4.52620       11.54766       19.77235
F          4.75239        5.67269        8.41113
F          4.89783        5.60123       18.36167
F         -0.02305       13.48474       13.38597
F          4.95929        1.67532        8.39204
F          4.97762        1.83176       18.24974
F          0.25810        9.47852       13.28287
F          4.84982        9.45335        8.42651
F          5.03721        9.43222       18.01306
F          9.63961        1.71027       13.43012
F          5.11345       13.47853        8.23369
F          5.04095       13.54797       17.90255
F          0.15817        5.70656       13.35635
F          6.61090        7.50461        8.23710
F          6.66410        7.46266       18.18309
F          1.67183       15.45958       13.24442
F          4.92623        7.54329       10.21172
F          3.78542        7.64225       19.39982
F         -0.05151       15.35177       15.22245
F          4.49935        7.57296        6.64015
F          4.43401        7.43967       16.50127
F          9.33407       15.37134       11.64291
F          3.13164       15.19471        8.43363
F          3.24262       15.38082       18.16315
F          8.15023        7.63650       13.11910
F          4.87482       15.43908        6.49775
F          5.43883        0.04117       16.32155
F          0.53950        7.55090       11.54921
F          5.15273       15.25141       10.08213
F          6.24902       15.44793       19.13352
F          0.09299        7.63712       15.12504
Al         4.83044        7.56504        8.40258
Al         4.94613        7.57545       18.18708
Al        -0.10555       15.36404       13.40819
Al         4.90656       15.32909        8.30375
Al         4.96039       15.40475       18.04780
Al         0.19118        7.59502       13.31334
Ni         4.86957        3.66772        8.42821
Ni         4.92546        3.72815       17.98856
Ni         0.09516       11.48443       13.31220
Ni         4.93623       11.47045        8.37752
Ni         4.99990       11.48287       18.19107
Ni         0.04490        3.70127       13.36176
