# Supplementary material for: Spin Crossover and Exchange Effects on Oxygen Evolution Reaction Catalyzed by Bimetallic Metal Organic Frameworks
Source: ACS Catal. 2024 May 20;14(11):8652–65. doi: 10.1021/acscatal.4c01091 (PMC11165450; doi:10.1021/acscatal.4c01091)
Supplement: Supplementary file 2 — cs4c01091_si_002.zip [file cs4c01091_si_002.zip › xyz/Ni-Al/p_10_OH.xyz]

148
HCNOFAlNi
H          6.96253        1.77164        9.53101
H          2.32791        9.79979       14.05386
H          2.69138        1.73047       17.35856
H          4.26243       15.02009       14.95672
H          7.76771        9.46158       12.23390
H          5.83875        1.97080       15.99487
H          7.71838       14.99912        7.96938
H          1.00101        9.70813       11.09578
H          3.96755        1.68790       10.62641
H          8.91963        9.46951       15.55312
H          6.77764        7.26537       14.03677
H          7.18534        5.68994       17.36482
H          2.19427       13.50991       12.30966
H          2.68658        5.41217        9.32395
H          4.47117        7.97020       11.68933
H          7.63208       13.18958       14.14386
H          5.96093        5.71262       10.47005
H          0.94350       13.43099       15.56850
H          3.90744        5.51796       16.06522
H          8.70911       13.42058       11.28832
H          6.98337        0.05468       13.06385
H          2.76333       13.37786       17.34602
H          7.73531        5.73126       12.24643
H          6.93753       13.40567        9.51934
H          5.66837        0.20507       11.55519
H          2.18923        5.44013       14.22190
H          3.97806       13.52094       10.52929
H          8.94612        5.71759       15.54258
H          5.87420       13.27533       15.93876
H          0.97463        5.48938       11.16955
H          3.00341        7.81407       13.09774
H          2.72402        9.75769        9.26842
H          7.55440        2.04086       14.14699
H          7.12583        9.54299       17.33719
H          5.60686        7.27733       15.15580
H          2.20594        1.70391       12.42529
H          4.12338        9.72475       15.84534
H          2.05026        7.30809        8.15451
H          8.72765        1.79168       11.28917
H          6.00856        9.46205       10.44299
H          0.91165        1.68604       15.55397
H          3.10580       15.01543       13.85620
H          4.91458        7.75892       13.22021
H          5.10002        0.01414       13.05359
H          2.67285        7.57063        9.65719
H          7.07754        0.77536        7.41371
H          2.31607        7.61336       14.58703
H          7.46000       15.35224       14.59700
H          3.66445       10.59177       19.65359
C          7.13320        2.66787       10.12428
C          2.43370       10.58991       14.79210
C          2.55453        2.57093       16.67244
C          7.58840       10.35206       11.62781
C          6.51580        2.81778       15.87895
C          1.65056       10.57204       10.96049
C          3.29805        2.53861       10.74859
C          8.24713       10.33094       15.64540
C          7.28344        4.86222       16.65706
C          2.33006       12.65594       11.64690
C          2.58168        4.59532       10.03143
C          7.52316       12.37568       14.85874
C          6.57625        4.83037       10.65233
C          1.65016       12.59644       15.63600
C          3.25007        4.65809       15.93847
C          8.11726       12.52451       11.09948
C          2.65472       12.57562       16.61035
C          7.56099        4.84047       11.64148
C          7.13490       12.52078       10.11431
C          2.29883        4.62173       14.93166
C          3.31325       12.66464       10.65432
C          8.25560        4.87449       15.65366
C          6.54459       12.42322       15.84221
C          1.62477        4.62406       11.03796
C          2.61351       10.59208        9.95795
C          7.46771        2.84357       14.87441
C          7.25444       10.36542       16.63057
C          2.32664        2.55446       11.75171
C          3.42743       10.55930       15.75932
C          8.11989        2.67812       11.10717
C          6.60943       10.35035       10.63296
C          1.57826        2.54840       15.67274
N          6.35455        3.74058        9.88846
N          1.54807       11.59830       14.74140
N          3.37680        3.63167       16.80004
N          8.35050       11.43798       11.86193
N          6.42785        3.82757       16.76614
N          1.51066       11.60079       11.81807
N          3.43536        3.56534        9.89073
N          8.37502       11.34150       14.76618
N          3.52817       11.55651       16.64937
N          8.33561        3.76170       11.87560
N          6.37845       11.43471        9.86766
N          1.46172        3.57746       14.81232
N          3.46610       11.62347        9.81355
N          8.34185        3.85895       14.77700
N          6.41044       11.41514       16.72171
N          1.49589        3.60309       11.90750
O          2.89139        7.64893        8.71303
O          7.69564       15.25048       13.66082
O          6.98809        0.09803        8.10438
O          2.12469        7.51067       13.63974
O          4.03831       14.72539       14.03506
O          4.24841        8.24005       12.62096
O          5.79906        0.50847       12.49593
O          5.85918        6.96367       14.25351
O          3.88164       11.52684       19.43570
F          4.75239        5.67269        8.41113
F          4.83000        5.64737       18.37904
F         -0.02305       13.48474       13.38597
F          4.95929        1.67532        8.39204
F          4.97028        1.78671       18.26227
F          0.25810        9.47852       13.28287
F          4.84982        9.45335        8.42651
F          5.05210        9.58012       18.13154
F          9.63961        1.71027       13.43012
F          5.11345       13.47853        8.23369
F          5.11917       13.41965       18.05265
F          0.15817        5.70656       13.35635
F          6.61090        7.50461        8.23710
F          6.62310        7.53863       18.31154
F          1.67183       15.45958       13.24442
F          4.92623        7.54329       10.21172
F          3.75878        7.78502       19.43656
F         -0.05151       15.35177       15.22245
F          4.49935        7.57296        6.64015
F          4.44374        7.53848       16.56022
F          9.33407       15.37134       11.64291
F          3.13164       15.19471        8.43363
F          3.26579       15.27005       18.24290
F          8.15023        7.63650       13.11910
F          4.87482       15.43908        6.49775
F          5.35547       15.45555       16.41497
F          0.53950        7.55090       11.54921
F          5.15273       15.25141       10.08213
F          6.21580       15.40195       19.25741
F          0.09299        7.63712       15.12504
Al         4.83044        7.56504        8.40258
Al         4.91642        7.52729       18.24433
Al        -0.10555       15.36404       13.40819
Al         4.90656       15.32909        8.30375
Al         4.97009       15.36031       18.13040
Al         0.19118        7.59502       13.31334
Ni         4.86957        3.66772        8.42821
Ni         4.91697        3.70578       18.02132
Ni         0.09516       11.48443       13.31220
Ni         4.93623       11.47045        8.37752
Ni         4.96715       11.47526       18.03613
Ni         0.04490        3.70127       13.36176
