# Supplementary material for: Spin Crossover and Exchange Effects on Oxygen Evolution Reaction Catalyzed by Bimetallic Metal Organic Frameworks
Source: ACS Catal. 2024 May 20;14(11):8652–65. doi: 10.1021/acscatal.4c01091 (PMC11165450; doi:10.1021/acscatal.4c01091)
Supplement: Supplementary file 2 — cs4c01091_si_002.zip [file cs4c01091_si_002.zip › xyz/Ni-Al/p_10_OOH.xyz]

149
HCNOFAlNi
H          6.96253        1.77164        9.53101
H          2.34788        9.82309       14.04902
H          2.69532        1.74849       17.38020
H          4.26243       15.02009       14.95672
H          7.76771        9.46158       12.23390
H          5.81002        1.99659       16.00683
H          7.71838       14.99912        7.96938
H          1.00101        9.70813       11.09578
H          3.96755        1.68790       10.62641
H          8.98694        9.50244       15.57192
H          6.77764        7.26537       14.03677
H          7.19454        5.70905       17.35856
H          2.19427       13.50991       12.30966
H          2.68658        5.41217        9.32395
H          4.47117        7.97020       11.68933
H          7.61799       13.18600       14.14813
H          5.96093        5.71262       10.47005
H          0.94667       13.44901       15.56366
H          3.89886        5.53225       16.06436
H          8.70911       13.42058       11.28832
H          6.98337        0.05468       13.06385
H          2.76322       13.40458       17.33976
H          7.73531        5.73126       12.24643
H          6.93753       13.40567        9.51934
H          5.66837        0.20507       11.55519
H          2.19181        5.43314       14.21449
H          3.97806       13.52094       10.52929
H          8.94965        5.71386       15.54201
H          5.91165       13.27983       15.99714
H          0.97463        5.48938       11.16955
H          3.00341        7.81407       13.09774
H          2.72402        9.75769        9.26842
H          7.53748        2.03838       14.16494
H          7.24823        9.57763       17.39701
H          5.60686        7.27733       15.15580
H          2.20594        1.70391       12.42529
H          4.14365        9.75970       15.83879
H          2.05026        7.30809        8.15451
H          8.72765        1.79168       11.28917
H          6.00856        9.46205       10.44299
H          0.92199        1.68386       15.56651
H          3.10580       15.01543       13.85620
H          4.91458        7.75892       13.22021
H          5.10002        0.01414       13.05359
H          2.67285        7.57063        9.65719
H          7.07754        0.77536        7.41371
H          2.31607        7.61336       14.58703
H          7.46000       15.35224       14.59700
H          4.39510        9.63014       20.04976
C          7.13320        2.66787       10.12428
C          2.44985       10.61632       14.78526
C          2.55697        2.58273       16.68639
C          7.58840       10.35206       11.62781
C          6.49599        2.83580       15.88721
C          1.65056       10.57204       10.96049
C          3.29805        2.53861       10.74859
C          8.31106       10.35968       15.67616
C          7.28247        4.87341       16.65763
C          2.33006       12.65594       11.64690
C          2.58168        4.59532       10.03143
C          7.53722       12.38283       14.87868
C          6.57625        4.83037       10.65233
C          1.65565       12.61617       15.63087
C          3.24952        4.66539       15.93819
C          8.11726       12.52451       11.09948
C          2.65931       12.59877       16.60665
C          7.56099        4.84047       11.64148
C          7.13490       12.52078       10.11431
C          2.30119        4.61847       14.92881
C          3.31325       12.66464       10.65432
C          8.25560        4.87434       15.65508
C          6.58968       12.43379       15.89262
C          1.62477        4.62406       11.03796
C          2.61351       10.59208        9.95795
C          7.45463        2.84699       14.88609
C          7.34783       10.39945       16.68753
C          2.32664        2.55446       11.75171
C          3.44278       10.58867       15.75192
C          8.11989        2.67812       11.10717
C          6.60943       10.35035       10.63296
C          1.58478        2.54933       15.68243
N          6.35455        3.74058        9.88846
N          1.55610       11.61679       14.73713
N          3.37345        3.64892       16.81114
N          8.35050       11.43798       11.86193
N          6.41335        3.85150       16.76928
N          1.51066       11.60079       11.81807
N          3.43536        3.56534        9.89073
N          8.39652       11.35548       14.77529
N          3.53596       11.58121       16.65193
N          8.33561        3.76170       11.87560
N          6.37845       11.43471        9.86766
N          1.46556        3.57311       14.81488
N          3.46610       11.62347        9.81355
N          8.33691        3.85507       14.78241
N          6.48622       11.43518       16.78807
N          1.49589        3.60309       11.90750
O          2.89139        7.64893        8.71303
O          7.69564       15.25048       13.66082
O          6.98809        0.09803        8.10438
O          2.12469        7.51067       13.63974
O          4.03831       14.72539       14.03506
O          4.24841        8.24005       12.62096
O          5.79906        0.50847       12.49593
O          5.85918        6.96367       14.25351
O          3.69583       11.26181       19.34428
O          4.57816       10.62005       20.20755
F          4.75239        5.67269        8.41113
F          4.80369        5.69879       18.47844
F         -0.02305       13.48474       13.38597
F          4.95929        1.67532        8.39204
F          4.96069        1.82943       18.28306
F          0.25810        9.47852       13.28287
F          4.84982        9.45335        8.42651
F          5.05524        9.43051       17.83932
F          9.63961        1.71027       13.43012
F          5.11345       13.47853        8.23369
F          5.05789       13.43721       18.15689
F          0.15817        5.70656       13.35635
F          6.61090        7.50461        8.23710
F          6.72252        7.47494       18.16145
F          1.67183       15.45958       13.24442
F          4.92623        7.54329       10.21172
F          4.21047        7.97843       19.67067
F         -0.05151       15.35177       15.22245
F          4.49935        7.57296        6.64015
F          4.36095        7.39555       16.58044
F          9.33407       15.37134       11.64291
F          3.13164       15.19471        8.43363
F          3.24570       15.31076       18.26939
F          8.15023        7.63650       13.11910
F          4.87482       15.43908        6.49775
F          5.34938       15.44933       16.45940
F          0.53950        7.55090       11.54921
F          5.15273       15.25141       10.08213
F          6.18945       15.44622       19.30868
F          0.09299        7.63712       15.12504
Al         4.83044        7.56504        8.40258
Al         5.01271        7.56504       18.20132
Al        -0.10555       15.36404       13.40819
Al         4.90656       15.32909        8.30375
Al         4.95484       15.35565       18.17056
Al         0.19118        7.59502       13.31334
Ni         4.86957        3.66772        8.42821
Ni         4.90805        3.75067       18.04268
Ni         0.09516       11.48443       13.31220
Ni         4.93623       11.47045        8.37752
Ni         4.94191       11.44108       18.03072
Ni         0.04490        3.70127       13.36176
