# Supplementary material for: Spin Crossover and Exchange Effects on Oxygen Evolution Reaction Catalyzed by Bimetallic Metal Organic Frameworks
Source: ACS Catal. 2024 May 20;14(11):8652–65. doi: 10.1021/acscatal.4c01091 (PMC11165450; doi:10.1021/acscatal.4c01091)
Supplement: Supplementary file 2 — cs4c01091_si_002.zip [file cs4c01091_si_002.zip › xyz/Ni-Al/p_11_O.xyz]

147
HCNOFAlNi
H          6.96253        1.77164        9.53101
H          2.30423        9.77788       14.08633
H          2.72736        1.72317       17.33292
H          4.26243       15.02009       14.95672
H          7.76771        9.46158       12.23390
H          5.80160        1.99069       15.93021
H          7.71838       14.99912        7.96938
H          1.00101        9.70813       11.09578
H          3.96755        1.68790       10.62641
H          8.94968        9.47510       15.54344
H          6.77764        7.26537       14.03677
H          7.17088        5.68388       17.35628
H          2.19427       13.50991       12.30966
H          2.68658        5.41217        9.32395
H          4.47117        7.97020       11.68933
H          7.61449       13.17264       14.11339
H          5.96093        5.71262       10.47005
H          0.94017       13.43426       15.55910
H          3.93318        5.51423       16.03246
H          8.70911       13.42058       11.28832
H          6.98337        0.05468       13.06385
H          2.75980       13.39448       17.32751
H          7.73531        5.73126       12.24643
H          6.93753       13.40567        9.51934
H          5.66837        0.20507       11.55519
H          2.18658        5.44262       14.21165
H          3.97806       13.52094       10.52929
H          8.95955        5.70594       15.55568
H          5.82926       13.22127       15.87724
H          0.97463        5.48938       11.16955
H          3.00341        7.81407       13.09774
H          2.72402        9.75769        9.26842
H          7.55140        2.05096       14.11538
H          7.14709        9.52668       17.31469
H          5.60686        7.27733       15.15580
H          2.20594        1.70391       12.42529
H          4.07504        9.69492       15.90002
H          2.05026        7.30809        8.15451
H          8.72765        1.79168       11.28917
H          6.00856        9.46205       10.44299
H          0.91757        1.68837       15.55454
H          3.10580       15.01543       13.85620
H          4.91458        7.75892       13.22021
H          5.10002        0.01414       13.05359
H          2.67285        7.57063        9.65719
H          7.07754        0.77536        7.41371
H          2.31607        7.61336       14.58703
H          7.46000       15.35224       14.59700
C          7.13320        2.66787       10.12428
C          2.40911       10.57266       14.81944
C          2.58194        2.56440       16.64880
C          7.58840       10.35206       11.62781
C          6.49098        2.82943       15.83138
C          1.65056       10.57204       10.96049
C          3.29805        2.53861       10.74859
C          8.26294       10.32596       15.62717
C          7.27479        4.85958       16.64310
C          2.33006       12.65594       11.64690
C          2.58168        4.59532       10.03143
C          7.50833       12.35502       14.82457
C          6.57625        4.83037       10.65233
C          1.64005       12.59504       15.63486
C          3.27326        4.65467       15.90857
C          8.11726       12.52451       11.09948
C          2.64294       12.57562       16.61177
C          7.56099        4.84047       11.64148
C          7.13490       12.52078       10.11431
C          2.30496        4.62189       14.91798
C          3.31325       12.66464       10.65432
C          8.26150        4.86766       15.65337
C          6.51726       12.38236       15.79550
C          1.62477        4.62406       11.03796
C          2.61351       10.59208        9.95795
C          7.46201        2.85025       14.84593
C          7.26071       10.34787       16.60380
C          2.32664        2.55446       11.75171
C          3.39138       10.53833       15.79920
C          8.11989        2.67812       11.10717
C          6.60943       10.35035       10.63296
C          1.58878        2.54825       15.66534
N          6.35455        3.74058        9.88846
N          1.53558       11.58976       14.74881
N          3.40930        3.62251       16.76073
N          8.35050       11.43798       11.86193
N          6.40677        3.83410       16.72228
N          1.51066       11.60079       11.81807
N          3.43536        3.56534        9.89073
N          8.37983       11.33607       14.74710
N          3.50419       11.54750       16.67557
N          8.33561        3.76170       11.87560
N          6.37845       11.43471        9.86766
N          1.46522        3.57932       14.80833
N          3.46610       11.62347        9.81355
N          8.34692        3.85725       14.77131
N          6.39476       11.37894       16.68241
N          1.49589        3.60309       11.90750
O          2.89139        7.64893        8.71303
O          7.69564       15.25048       13.66082
O          6.98809        0.09803        8.10438
O          2.12469        7.51067       13.63974
O          4.03831       14.72539       14.03506
O          4.24841        8.24005       12.62096
O          5.79906        0.50847       12.49593
O          5.85918        6.96367       14.25351
O          4.12584       11.56071       19.49523
F          4.75239        5.67269        8.41113
F          4.89187        5.61708       18.35028
F         -0.02305       13.48474       13.38597
F          4.95929        1.67532        8.39204
F          4.97253        1.81048       18.24774
F          0.25810        9.47852       13.28287
F          4.84982        9.45335        8.42651
F          5.05758        9.50368       18.08483
F          9.63961        1.71027       13.43012
F          5.11345       13.47853        8.23369
F          5.14871       13.46393       17.95553
F          0.15817        5.70656       13.35635
F          6.61090        7.50461        8.23710
F          6.66613        7.50166       18.23863
F          1.67183       15.45958       13.24442
F          4.92623        7.54329       10.21172
F          3.77197        7.66866       19.39811
F         -0.05151       15.35177       15.22245
F          4.49935        7.57296        6.64015
F          4.46708        7.50414       16.52063
F          9.33407       15.37134       11.64291
F          3.13164       15.19471        8.43363
F          3.29473       15.29227       18.20474
F          8.15023        7.63650       13.11910
F          4.87482       15.43908        6.49775
F          5.35140       15.51442       16.35117
F          0.53950        7.55090       11.54921
F          5.15273       15.25141       10.08213
F          6.28424       15.43892       19.15260
F          0.09299        7.63712       15.12504
Al         4.83044        7.56504        8.40258
Al         4.95190        7.58384       18.21043
Al        -0.10555       15.36404       13.40819
Al         4.90656       15.32909        8.30375
Al         5.00035       15.37507       18.07087
Al         0.19118        7.59502       13.31334
Ni         4.86957        3.66772        8.42821
Ni         4.92756        3.72131       18.00223
Ni         0.09516       11.48443       13.31220
Ni         4.93623       11.47045        8.37752
Ni         4.96508       11.47868       18.07201
Ni         0.04490        3.70127       13.36176
