# Supplementary material for: Spin Crossover and Exchange Effects on Oxygen Evolution Reaction Catalyzed by Bimetallic Metal Organic Frameworks
Source: ACS Catal. 2024 May 20;14(11):8652–65. doi: 10.1021/acscatal.4c01091 (PMC11165450; doi:10.1021/acscatal.4c01091)
Supplement: Supplementary file 2 — cs4c01091_si_002.zip [file cs4c01091_si_002.zip › xyz/Ni-Al/p_11_OH.xyz]

148
HCNOFAlNi
H          6.96253        1.77164        9.53101
H          2.32567        9.79979       14.07550
H          2.73012        1.73109       17.37678
H          4.26243       15.02009       14.95672
H          7.76771        9.46158       12.23390
H          5.80499        1.98090       15.99487
H          7.71838       14.99912        7.96938
H          1.00101        9.70813       11.09578
H          3.96755        1.68790       10.62641
H          8.90284        9.46376       15.56508
H          6.77764        7.26537       14.03677
H          7.14908        5.69522       17.38077
H          2.19427       13.50991       12.30966
H          2.68658        5.41217        9.32395
H          4.47117        7.97020       11.68933
H          7.62373       13.18616       14.15611
H          5.96093        5.71262       10.47005
H          0.95743       13.44218       15.57590
H          3.93969        5.51563       16.06692
H          8.70911       13.42058       11.28832
H          6.98337        0.05468       13.06385
H          2.77184       13.38563       17.35685
H          7.73531        5.73126       12.24643
H          6.93753       13.40567        9.51934
H          5.66837        0.20507       11.55519
H          2.19567        5.43765       14.24070
H          3.97806       13.52094       10.52929
H          8.92418        5.72194       15.56565
H          5.86234       13.27207       15.94531
H          0.97463        5.48938       11.16955
H          3.00341        7.81407       13.09774
H          2.72402        9.75769        9.26842
H          7.54324        2.04910       14.16152
H          7.11250        9.54128       17.35030
H          5.60686        7.27733       15.15580
H          2.20594        1.70391       12.42529
H          4.12136        9.72273       15.86442
H          2.05026        7.30809        8.15451
H          8.72765        1.79168       11.28917
H          6.00856        9.46205       10.44299
H          0.93581        1.68511       15.57961
H          3.10580       15.01543       13.85620
H          4.91458        7.75892       13.22021
H          5.10002        0.01414       13.05359
H          2.67285        7.57063        9.65719
H          7.07754        0.77536        7.41371
H          2.31607        7.61336       14.58703
H          7.46000       15.35224       14.59700
H          3.62132       10.60373       19.67096
C          7.13320        2.66787       10.12428
C          2.43455       10.59348       14.81004
C          2.58590        2.56829       16.68839
C          7.58840       10.35206       11.62781
C          6.48547        2.82524       15.88236
C          1.65056       10.57204       10.96049
C          3.29805        2.53861       10.74859
C          8.23197       10.32705       15.65679
C          7.25397        4.86999       16.67101
C          2.33006       12.65594       11.64690
C          2.58168        4.59532       10.03143
C          7.51240       12.37056       14.86928
C          6.57625        4.83037       10.65233
C          1.66003       12.60421       15.64597
C          3.27908        4.65762       15.94417
C          8.11726       12.52451       11.09948
C          2.66236       12.58215       16.62288
C          7.56099        4.84047       11.64148
C          7.13490       12.52078       10.11431
C          2.31462        4.61940       14.94988
C          3.31325       12.66464       10.65432
C          8.23180        4.87993       15.67360
C          6.53206       12.41934       15.85160
C          1.62477        4.62406       11.03796
C          2.61351       10.59208        9.95795
C          7.44914        2.85211       14.88836
C          7.23917       10.36340       16.64310
C          2.32664        2.55446       11.75171
C          3.42831       10.55930       15.77641
C          8.11989        2.67812       11.10717
C          6.60943       10.35035       10.63296
C          1.60300        2.54716       15.69610
N          6.35455        3.74058        9.88846
N          1.55221       11.60374       14.75507
N          3.41002        3.62934       16.80174
N          8.35050       11.43798       11.86193
N          6.39555        3.83689       16.76643
N          1.51066       11.60079       11.81807
N          3.43536        3.56534        9.89073
N          8.36232       11.33529       14.77615
N          3.53040       11.55806       16.66617
N          8.33561        3.76170       11.87560
N          6.37845       11.43471        9.86766
N          1.47830        3.57466       14.83539
N          3.46610       11.62347        9.81355
N          8.32387        3.86641       14.79608
N          6.39566       11.41234       16.73253
N          1.49589        3.60309       11.90750
O          2.89139        7.64893        8.71303
O          7.69564       15.25048       13.66082
O          6.98809        0.09803        8.10438
O          2.12469        7.51067       13.63974
O          4.03831       14.72539       14.03506
O          4.24841        8.24005       12.62096
O          5.79906        0.50847       12.49593
O          5.85918        6.96367       14.25351
O          3.85686       11.53321       19.44994
F          4.75239        5.67269        8.41113
F          4.83996        5.64271       18.40211
F         -0.02305       13.48474       13.38597
F          4.95929        1.67532        8.39204
F          4.96152        1.81079       18.30869
F          0.25810        9.47852       13.28287
F          4.84982        9.45335        8.42651
F          5.02889        9.54811       18.15233
F          9.63961        1.71027       13.43012
F          5.11345       13.47853        8.23369
F          5.11983       13.43503       18.06347
F          0.15817        5.70656       13.35635
F          6.61090        7.50461        8.23710
F          6.61847        7.53304       18.31411
F          1.67183       15.45958       13.24442
F          4.92623        7.54329       10.21172
F          3.73751        7.75364       19.44453
F         -0.05151       15.35177       15.22245
F          4.49935        7.57296        6.64015
F          4.43911        7.53319       16.56592
F          9.33407       15.37134       11.64291
F          3.13164       15.19471        8.43363
F          3.26552       15.27953       18.25486
F          8.15023        7.63650       13.11910
F          4.87482       15.43908        6.49775
F          5.34713       15.47543       16.43149
F          0.53950        7.55090       11.54921
F          5.15273       15.25141       10.08213
F          6.21635       15.41873       19.27080
F          0.09299        7.63712       15.12504
Al         4.83044        7.56504        8.40258
Al         4.90975        7.55774       18.25230
Al        -0.10555       15.36404       13.40819
Al         4.90656       15.32909        8.30375
Al         4.97136       15.34711       18.14493
Al         0.19118        7.59502       13.31334
Ni         4.86957        3.66772        8.42821
Ni         4.91845        3.71650       18.04837
Ni         0.09516       11.48443       13.31220
Ni         4.93623       11.47045        8.37752
Ni         4.94177       11.47138       18.04581
Ni         0.04490        3.70127       13.36176
