# Supplementary material for: Spin Crossover and Exchange Effects on Oxygen Evolution Reaction Catalyzed by Bimetallic Metal Organic Frameworks
Source: ACS Catal. 2024 May 20;14(11):8652–65. doi: 10.1021/acscatal.4c01091 (PMC11165450; doi:10.1021/acscatal.4c01091)
Supplement: Supplementary file 2 — cs4c01091_si_002.zip [file cs4c01091_si_002.zip › xyz/Ni-Al/p_11_OOH.xyz]

149
HCNOFAlNi
H          6.96253        1.77164        9.53101
H          2.34943        9.82480       14.06440
H          2.72666        1.74973       17.39900
H          4.26243       15.02009       14.95672
H          7.76771        9.46158       12.23390
H          5.77900        2.00389       16.01139
H          7.71838       14.99912        7.96938
H          1.00101        9.70813       11.09578
H          3.96755        1.68790       10.62641
H          8.97093        9.49561       15.57989
H          6.77764        7.26537       14.03677
H          7.16481        5.71246       17.37564
H          2.19427       13.50991       12.30966
H          2.68658        5.41217        9.32395
H          4.47117        7.97020       11.68933
H          7.61152       13.17839       14.15354
H          5.96093        5.71262       10.47005
H          0.95859       13.45554       15.57220
H          3.92731        5.52915       16.06578
H          8.70911       13.42058       11.28832
H          6.98337        0.05468       13.06385
H          2.77129       13.40614       17.35314
H          7.73531        5.73126       12.24643
H          6.93753       13.40567        9.51934
H          5.66837        0.20507       11.55519
H          2.19866        5.42895       14.23044
H          3.97806       13.52094       10.52929
H          8.92978        5.71526       15.56309
H          5.90377       13.27797       15.99857
H          0.97463        5.48938       11.16955
H          3.00341        7.81407       13.09774
H          2.72402        9.75769        9.26842
H          7.52586        2.04257       14.18345
H          7.23752        9.57825       17.40982
H          5.60686        7.27733       15.15580
H          2.20594        1.70391       12.42529
H          4.14968        9.76110       15.85018
H          2.05026        7.30809        8.15451
H          8.72765        1.79168       11.28917
H          6.00856        9.46205       10.44299
H          0.94293        1.68293       15.58958
H          3.10580       15.01543       13.85620
H          4.91458        7.75892       13.22021
H          5.10002        0.01414       13.05359
H          2.67285        7.57063        9.65719
H          7.07754        0.77536        7.41371
H          2.31607        7.61336       14.58703
H          7.46000       15.35224       14.59700
H          4.39986        9.64303       20.06172
C          7.13320        2.66787       10.12428
C          2.45440       10.61942       14.79950
C          2.58288        2.58087       16.70348
C          7.58840       10.35206       11.62781
C          6.46792        2.84031       15.89575
C          1.65056       10.57204       10.96049
C          3.29805        2.53861       10.74859
C          8.29689       10.35408       15.68470
C          7.25613        4.87977       16.67272
C          2.33006       12.65594       11.64690
C          2.58168        4.59532       10.03143
C          7.52900       12.37677       14.88552
C          6.57625        4.83037       10.65233
C          1.66574       12.62083       15.64170
C          3.27494        4.66461       15.94445
C          8.11726       12.52451       11.09948
C          2.66755       12.60265       16.61832
C          7.56099        4.84047       11.64148
C          7.13490       12.52078       10.11431
C          2.31631        4.61536       14.94533
C          3.31325       12.66464       10.65432
C          8.23348        4.87698       15.67530
C          6.58161       12.43161       15.89945
C          1.62477        4.62406       11.03796
C          2.61351       10.59208        9.95795
C          7.43581        2.85165       14.90431
C          7.33674       10.39789       16.69864
C          2.32664        2.55446       11.75171
C          3.44880       10.58991       15.76445
C          8.11989        2.67812       11.10717
C          6.60943       10.35035       10.63296
C          1.60669        2.54793       15.70464
N          6.35455        3.74058        9.88846
N          1.56259       11.62083       14.74966
N          3.40121        3.64736       16.81485
N          8.35050       11.43798       11.86193
N          6.38457        3.85880       16.77412
N          1.51066       11.60079       11.81807
N          3.43536        3.56534        9.89073
N          8.38481       11.34725       14.78184
N          3.54139       11.58308       16.66361
N          8.33561        3.76170       11.87560
N          6.37845       11.43471        9.86766
N          1.48136        3.56938       14.83596
N          3.46610       11.62347        9.81355
N          8.31867        3.85895       14.80292
N          6.47834       11.43549       16.79747
N          1.49589        3.60309       11.90750
O          2.89139        7.64893        8.71303
O          7.69564       15.25048       13.66082
O          6.98809        0.09803        8.10438
O          2.12469        7.51067       13.63974
O          4.03831       14.72539       14.03506
O          4.24841        8.24005       12.62096
O          5.79906        0.50847       12.49593
O          5.85918        6.96367       14.25351
O          3.67945       11.26429       19.35510
O          4.58116       10.63434       20.20926
F          4.75239        5.67269        8.41113
F          4.79874        5.69646       18.49753
F         -0.02305       13.48474       13.38597
F          4.95929        1.67532        8.39204
F          4.96266        1.85196       18.32550
F          0.25810        9.47852       13.28287
F          4.84982        9.45335        8.42651
F          5.04107        9.43735       17.85527
F          9.63961        1.71027       13.43012
F          5.11345       13.47853        8.23369
F          5.06543       13.43239       18.17170
F          0.15817        5.70656       13.35635
F          6.61090        7.50461        8.23710
F          6.71515        7.48317       18.18452
F          1.67183       15.45958       13.24442
F          4.92623        7.54329       10.21172
F          4.20695        7.98045       19.68947
F         -0.05151       15.35177       15.22245
F          4.49935        7.57296        6.64015
F          4.36052        7.39959       16.59753
F          9.33407       15.37134       11.64291
F          3.13164       15.19471        8.43363
F          3.25268       15.31511       18.27793
F          8.15023        7.63650       13.11910
F          4.87482       15.43908        6.49775
F          5.34927       15.45151       16.46965
F          0.53950        7.55090       11.54921
F          5.15273       15.25141       10.08213
F          6.19273       15.44964       19.31352
F          0.09299        7.63712       15.12504
Al         4.83044        7.56504        8.40258
Al         5.00621        7.57359       18.21727
Al        -0.10555       15.36404       13.40819
Al         4.90656       15.32909        8.30375
Al         4.95991       15.34198       18.17768
Al         0.19118        7.59502       13.31334
Ni         4.86957        3.66772        8.42821
Ni         4.90839        3.75673       18.06375
Ni         0.09516       11.48443       13.31220
Ni         4.93623       11.47045        8.37752
Ni         4.93080       11.44248       18.03926
Ni         0.04490        3.70127       13.36176
