# Supplementary material for: Spin Crossover and Exchange Effects on Oxygen Evolution Reaction Catalyzed by Bimetallic Metal Organic Frameworks
Source: ACS Catal. 2024 May 20;14(11):8652–65. doi: 10.1021/acscatal.4c01091 (PMC11165450; doi:10.1021/acscatal.4c01091)
Supplement: Supplementary file 2 — cs4c01091_si_002.zip [file cs4c01091_si_002.zip › xyz/Ni-Al/p_12_O.xyz]

147
HCNOFAlNi
H          6.96253        1.77164        9.53101
H          2.30966        9.78037       14.10028
H          2.72940        1.72379       17.34261
H          4.26243       15.02009       14.95672
H          7.76771        9.46158       12.23390
H          5.79495        1.99395       15.93164
H          7.71838       14.99912        7.96938
H          1.00101        9.70813       11.09578
H          3.96755        1.68790       10.62641
H          8.96197        9.47122       15.55056
H          6.77764        7.26537       14.03677
H          7.16394        5.68745       17.35941
H          2.19427       13.50991       12.30966
H          2.68658        5.41217        9.32395
H          4.47117        7.97020       11.68933
H          7.63021       13.17886       14.13702
H          5.96093        5.71262       10.47005
H          0.91908       13.42882       15.57391
H          3.93198        5.51827       16.04271
H          8.70911       13.42058       11.28832
H          6.98337        0.05468       13.06385
H          2.72166       13.39107       17.34973
H          7.73531        5.73126       12.24643
H          6.93753       13.40567        9.51934
H          5.66837        0.20507       11.55519
H          2.18775        5.44184       14.21962
H          3.97806       13.52094       10.52929
H          8.95799        5.70547       15.56337
H          5.87079       13.23836       15.92822
H          0.97463        5.48938       11.16955
H          3.00341        7.81407       13.09774
H          2.72402        9.75769        9.26842
H          7.54885        2.05391       14.11965
H          7.17626        9.53056       17.33577
H          5.60686        7.27733       15.15580
H          2.20594        1.70391       12.42529
H          4.05973        9.69819       15.92936
H          2.05026        7.30809        8.15451
H          8.72765        1.79168       11.28917
H          6.00856        9.46205       10.44299
H          0.92107        1.68915       15.56451
H          3.10580       15.01543       13.85620
H          4.91458        7.75892       13.22021
H          5.10002        0.01414       13.05359
H          2.67285        7.57063        9.65719
H          7.07754        0.77536        7.41371
H          2.31607        7.61336       14.58703
H          7.46000       15.35224       14.59700
C          7.13320        2.66787       10.12428
C          2.40218       10.57437       14.83624
C          2.58378        2.56580       16.65877
C          7.58840       10.35206       11.62781
C          6.48404        2.83347       15.83195
C          1.65056       10.57204       10.96049
C          3.29805        2.53861       10.74859
C          8.28075       10.32643       15.63942
C          7.26892        4.86300       16.64595
C          2.33006       12.65594       11.64690
C          2.58168        4.59532       10.03143
C          7.53135       12.36232       14.85020
C          6.57625        4.83037       10.65233
C          1.61964       12.59007       15.64996
C          3.27510        4.65622       15.91683
C          8.11726       12.52451       11.09948
C          2.61621       12.56941       16.63541
C          7.56099        4.84047       11.64148
C          7.13490       12.52078       10.11431
C          2.30721        4.62158       14.92567
C          3.31325       12.66464       10.65432
C          8.25729        4.86937       15.65850
C          6.55318       12.39510       15.83594
C          1.62477        4.62406       11.03796
C          2.61351       10.59208        9.95795
C          7.45740        2.85398       14.84877
C          7.28704       10.35533       16.62744
C          2.32664        2.55446       11.75171
C          3.37500       10.54082       15.82711
C          8.11989        2.67812       11.10717
C          6.60943       10.35035       10.63296
C          1.59198        2.54902       15.67417
N          6.35455        3.74058        9.88846
N          1.52605       11.58867       14.75849
N          3.41104        3.62422       16.76871
N          8.35050       11.43798       11.86193
N          6.39943        3.83845       16.72257
N          1.51066       11.60079       11.81807
N          3.43536        3.56534        9.89073
N          8.39084       11.33529       14.75678
N          3.48308       11.54564       16.71003
N          8.33561        3.76170       11.87560
N          6.37845       11.43471        9.86766
N          1.46863        3.57808       14.81517
N          3.46610       11.62347        9.81355
N          8.34320        3.85989       14.77558
N          6.42739       11.38966       16.71858
N          1.49589        3.60309       11.90750
O          2.89139        7.64893        8.71303
O          7.69564       15.25048       13.66082
O          6.98809        0.09803        8.10438
O          2.12469        7.51067       13.63974
O          4.03831       14.72539       14.03506
O          4.24841        8.24005       12.62096
O          5.79906        0.50847       12.49593
O          5.85918        6.96367       14.25351
O          4.36749       11.54936       19.68662
F          4.75239        5.67269        8.41113
F          4.90323        5.60791       18.37135
F         -0.02305       13.48474       13.38597
F          4.95929        1.67532        8.39204
F          4.97088        1.82120       18.25430
F          0.25810        9.47852       13.28287
F          4.84982        9.45335        8.42651
F          5.02220        9.45987       18.01875
F          9.63961        1.71027       13.43012
F          5.11345       13.47853        8.23369
F          5.06187       13.51240       17.91964
F          0.15817        5.70656       13.35635
F          6.61090        7.50461        8.23710
F          6.66364        7.49606       18.23151
F          1.67183       15.45958       13.24442
F          4.92623        7.54329       10.21172
F          3.77892        7.65219       19.40295
F         -0.05151       15.35177       15.22245
F          4.49935        7.57296        6.64015
F          4.45043        7.45598       16.51009
F          9.33407       15.37134       11.64291
F          3.13164       15.19471        8.43363
F          3.25168       15.34229       18.17597
F          8.15023        7.63650       13.11910
F          4.87482       15.43908        6.49775
F          5.44371        0.01491       16.33294
F          0.53950        7.55090       11.54921
F          5.15273       15.25141       10.08213
F          6.25056       15.43799       19.14035
F          0.09299        7.63712       15.12504
Al         4.83044        7.56504        8.40258
Al         4.94710        7.58757       18.19961
Al        -0.10555       15.36404       13.40819
Al         4.90656       15.32909        8.30375
Al         4.96530       15.38688       18.05635
Al         0.19118        7.59502       13.31334
Ni         4.86957        3.66772        8.42821
Ni         4.92694        3.72613       18.01021
Ni         0.09516       11.48443       13.31220
Ni         4.93623       11.47045        8.37752
Ni         4.95950       11.48194       18.13581
Ni         0.04490        3.70127       13.36176
