# Supplementary material for: Spin Crossover and Exchange Effects on Oxygen Evolution Reaction Catalyzed by Bimetallic Metal Organic Frameworks
Source: ACS Catal. 2024 May 20;14(11):8652–65. doi: 10.1021/acscatal.4c01091 (PMC11165450; doi:10.1021/acscatal.4c01091)
Supplement: Supplementary file 2 — cs4c01091_si_002.zip [file cs4c01091_si_002.zip › xyz/Ni-Al/p_12_OH.xyz]

148
HCNOFAlNi
H          6.96253        1.77164        9.53101
H          2.35036        9.81687       14.05044
H          2.72092        1.72534       17.34488
H          4.26243       15.02009       14.95672
H          7.76771        9.46158       12.23390
H          5.80580        1.98882       15.97351
H          7.71838       14.99912        7.96938
H          1.00101        9.70813       11.09578
H          3.96755        1.68790       10.62641
H          9.00522        9.48178       15.55483
H          6.77764        7.26537       14.03677
H          7.14982        5.71215       17.34659
H          2.19427       13.50991       12.30966
H          2.68658        5.41217        9.32395
H          4.47117        7.97020       11.68933
H          7.63618       13.17513       14.15041
H          5.96093        5.71262       10.47005
H          0.91128       13.43053       15.56024
H          3.93165        5.51082       16.02078
H          8.70911       13.42058       11.28832
H          6.98337        0.05468       13.06385
H          2.70260       13.38749       17.35400
H          7.73531        5.73126       12.24643
H          6.93753       13.40567        9.51934
H          5.66837        0.20507       11.55519
H          2.18784        5.43112       14.20310
H          3.97806       13.52094       10.52929
H          8.94154        5.71743       15.55227
H          5.96103       13.27673       16.02420
H          0.97463        5.48938       11.16955
H          3.00341        7.81407       13.09774
H          2.72402        9.75769        9.26842
H          7.55686        2.03760       14.15782
H          7.27435        9.56256       17.39843
H          5.60686        7.27733       15.15580
H          2.20594        1.70391       12.42529
H          4.10185        9.73920       15.88521
H          2.05026        7.30809        8.15451
H          8.72765        1.79168       11.28917
H          6.00856        9.46205       10.44299
H          0.91243        1.68682       15.56537
H          3.10580       15.01543       13.85620
H          4.91458        7.75892       13.22021
H          5.10002        0.01414       13.05359
H          2.67285        7.57063        9.65719
H          7.07754        0.77536        7.41371
H          2.31607        7.61336       14.58703
H          7.46000       15.35224       14.59700
H          4.01455       10.31105       19.91476
C          7.13320        2.66787       10.12428
C          2.43263       10.60187       14.79722
C          2.57639        2.56502       16.65677
C          7.58840       10.35206       11.62781
C          6.48804        2.83223       15.86214
C          1.65056       10.57204       10.96049
C          3.29805        2.53861       10.74859
C          8.33215       10.33979       15.66676
C          7.25781        4.87744       16.64481
C          2.33006       12.65594       11.64690
C          2.58168        4.59532       10.03143
C          7.56058       12.37149       14.88039
C          6.57625        4.83037       10.65233
C          1.61948       12.59893       15.63657
C          3.27419        4.64861       15.90088
C          8.11726       12.52451       11.09948
C          2.60584       12.57640       16.62715
C          7.56099        4.84047       11.64148
C          7.13490       12.52078       10.11431
C          2.30552        4.61257       14.91172
C          3.31325       12.66464       10.65432
C          8.24633        4.87744       15.65622
C          6.63141       12.42555       15.90971
C          1.62477        4.62406       11.03796
C          2.61351       10.59208        9.95795
C          7.46048        2.84652       14.87697
C          7.37764       10.38500       16.68810
C          2.32664        2.55446       11.75171
C          3.40107       10.56816       15.78895
C          8.11989        2.67812       11.10717
C          6.60943       10.35035       10.63296
C          1.58480        2.54592       15.67189
N          6.35455        3.74058        9.88846
N          1.54111       11.60420       14.73456
N          3.40462        3.62297       16.76102
N          8.35050       11.43798       11.86193
N          6.39232        3.85088       16.73709
N          1.51066       11.60079       11.81807
N          3.43536        3.56534        9.89073
N          8.41426       11.34088       14.77017
N          3.48192       11.55744       16.69522
N          8.33561        3.76170       11.87560
N          6.37845       11.43471        9.86766
N          1.46284        3.57233       14.80947
N          3.46610       11.62347        9.81355
N          8.33873        3.85864       14.78498
N          6.53339       11.42974       16.80829
N          1.49589        3.60309       11.90750
O          2.89139        7.64893        8.71303
O          7.69564       15.25048       13.66082
O          6.98809        0.09803        8.10438
O          2.12469        7.51067       13.63974
O          4.03831       14.72539       14.03506
O          4.24841        8.24005       12.62096
O          5.79906        0.50847       12.49593
O          5.85918        6.96367       14.25351
O          4.30581       11.23711       19.75270
F          4.75239        5.67269        8.41113
F          4.78485        5.63121       18.40809
F         -0.02305       13.48474       13.38597
F          4.95929        1.67532        8.39204
F          4.98241        1.84155       18.26797
F          0.25810        9.47852       13.28287
F          4.84982        9.45335        8.42651
F          5.03630        9.42461       17.87806
F          9.63961        1.71027       13.43012
F          5.11345       13.47853        8.23369
F          4.98841       13.50618       18.03413
F          0.15817        5.70656       13.35635
F          6.61090        7.50461        8.23710
F          6.63317        7.44651       18.22752
F          1.67183       15.45958       13.24442
F          4.92623        7.54329       10.21172
F          3.82285        7.80894       19.43342
F         -0.05151       15.35177       15.22245
F          4.49935        7.57296        6.64015
F          4.40197        7.39089       16.49358
F          9.33407       15.37134       11.64291
F          3.13164       15.19471        8.43363
F          3.22550       15.39045       18.16914
F          8.15023        7.63650       13.11910
F          4.87482       15.43908        6.49775
F          5.35142       15.51178       16.38193
F          0.53950        7.55090       11.54921
F          5.15273       15.25141       10.08213
F          6.19114       15.44219       19.22238
F          0.09299        7.63712       15.12504
Al         4.83044        7.56504        8.40258
Al         4.92146        7.58011       18.16800
Al        -0.10555       15.36404       13.40819
Al         4.90656       15.32909        8.30375
Al         4.94259       15.37709       18.09594
Al         0.19118        7.59502       13.31334
Ni         4.86957        3.66772        8.42821
Ni         4.90656        3.74244       18.01676
Ni         0.09516       11.48443       13.31220
Ni         4.93623       11.47045        8.37752
Ni         4.92964       11.47868       18.08967
Ni         0.04490        3.70127       13.36176
