# Supplementary material for: Spin Crossover and Exchange Effects on Oxygen Evolution Reaction Catalyzed by Bimetallic Metal Organic Frameworks
Source: ACS Catal. 2024 May 20;14(11):8652–65. doi: 10.1021/acscatal.4c01091 (PMC11165450; doi:10.1021/acscatal.4c01091)
Supplement: Supplementary file 2 — cs4c01091_si_002.zip [file cs4c01091_si_002.zip › xyz/Ni-Al/p_12_OOH.xyz]

149
HCNOFAlNi
H          6.96253        1.77164        9.53101
H          2.36132        9.83490       14.05272
H          2.72423        1.74989       17.40526
H          4.26243       15.02009       14.95672
H          7.76771        9.46158       12.23390
H          5.77723        2.00591       16.01309
H          7.71838       14.99912        7.96938
H          1.00101        9.70813       11.09578
H          3.96755        1.68790       10.62641
H          9.00169        9.49638       15.56821
H          6.77764        7.26537       14.03677
H          7.16803        5.71262       17.37935
H          2.19427       13.50991       12.30966
H          2.68658        5.41217        9.32395
H          4.47117        7.97020       11.68933
H          7.61372       13.17140       14.14614
H          5.96093        5.71262       10.47005
H          0.93915       13.45165       15.56423
H          3.92743        5.52666       16.06550
H          8.70911       13.42058       11.28832
H          6.98337        0.05468       13.06385
H          2.74506       13.41111       17.34916
H          7.73531        5.73126       12.24643
H          6.93753       13.40567        9.51934
H          5.66837        0.20507       11.55519
H          2.20055        5.42444       14.23016
H          3.97806       13.52094       10.52929
H          8.93272        5.71324       15.56736
H          5.93901       13.27875       16.02335
H          0.97463        5.48938       11.16955
H          3.00341        7.81407       13.09774
H          2.72402        9.75769        9.26842
H          7.52333        2.04335       14.18516
H          7.29198        9.58571       17.42264
H          5.60686        7.27733       15.15580
H          2.20594        1.70391       12.42529
H          4.14840        9.77524       15.85217
H          2.05026        7.30809        8.15451
H          8.72765        1.79168       11.28917
H          6.00856        9.46205       10.44299
H          0.94021        1.68185       15.59584
H          3.10580       15.01543       13.85620
H          4.91458        7.75892       13.22021
H          5.10002        0.01414       13.05359
H          2.67285        7.57063        9.65719
H          7.07754        0.77536        7.41371
H          2.31607        7.61336       14.58703
H          7.46000       15.35224       14.59700
H          4.34776        9.53460       20.12467
C          7.13320        2.66787       10.12428
C          2.45697       10.62657       14.79153
C          2.58113        2.58009       16.70832
C          7.58840       10.35206       11.62781
C          6.46634        2.84233       15.89689
C          1.65056       10.57204       10.96049
C          3.29805        2.53861       10.74859
C          8.32805       10.35408       15.68100
C          7.25847        4.87931       16.67643
C          2.33006       12.65594       11.64690
C          2.58168        4.59532       10.03143
C          7.54382       12.37429       14.88409
C          6.57625        4.83037       10.65233
C          1.65094       12.62192       15.63515
C          3.27515        4.66182       15.94531
C          8.11726       12.52451       11.09948
C          2.64796       12.60529       16.61633
C          7.56099        4.84047       11.64148
C          7.13490       12.52078       10.11431
C          2.31692        4.61148       14.94590
C          3.31325       12.66464       10.65432
C          8.23544        4.87574       15.67844
C          6.61656       12.43270       15.91540
C          1.62477        4.62406       11.03796
C          2.61351       10.59208        9.95795
C          7.43443        2.85289       14.90545
C          7.38256       10.40364       16.70776
C          2.32664        2.55446       11.75171
C          3.44259       10.60001       15.76559
C          8.11989        2.67812       11.10717
C          6.60943       10.35035       10.63296
C          1.60466        2.54654       15.70920
N          6.35455        3.74058        9.88846
N          1.55985       11.62347       14.73998
N          3.40045        3.64597       16.81741
N          8.35050       11.43798       11.86193
N          6.38475        3.86020       16.77583
N          1.51066       11.60079       11.81807
N          3.43536        3.56534        9.89073
N          8.40050       11.34585       14.77529
N          3.52518       11.58913       16.67073
N          8.33561        3.76170       11.87560
N          6.37845       11.43471        9.86766
N          1.48099        3.56627       14.83795
N          3.46610       11.62347        9.81355
N          8.31877        3.85895       14.80463
N          6.52978       11.44295       16.82140
N          1.49589        3.60309       11.90750
O          2.89139        7.64893        8.71303
O          7.69564       15.25048       13.66082
O          6.98809        0.09803        8.10438
O          2.12469        7.51067       13.63974
O          4.03831       14.72539       14.03506
O          4.24841        8.24005       12.62096
O          5.79906        0.50847       12.49593
O          5.85918        6.96367       14.25351
O          3.70053       11.19687       19.42687
O          4.55014       10.51938       20.30695
F          4.75239        5.67269        8.41113
F          4.80321        5.69755       18.48386
F         -0.02305       13.48474       13.38597
F          4.95929        1.67532        8.39204
F          4.95783        1.85941       18.33176
F          0.25810        9.47852       13.28287
F          4.84982        9.45335        8.42651
F          5.06541        9.42523       17.84986
F          9.63961        1.71027       13.43012
F          5.11345       13.47853        8.23369
F          5.05076       13.45212       18.16002
F          0.15817        5.70656       13.35635
F          6.61090        7.50461        8.23710
F          6.72650        7.46391       18.17255
F          1.67183       15.45958       13.24442
F          4.92623        7.54329       10.21172
F          4.19574        7.95668       19.66783
F         -0.05151       15.35177       15.22245
F          4.49935        7.57296        6.64015
F          4.36877        7.39058       16.57817
F          9.33407       15.37134       11.64291
F          3.13164       15.19471        8.43363
F          3.24836       15.33173       18.28392
F          8.15023        7.63650       13.11910
F          4.87482       15.43908        6.49775
F          5.34651       15.46797       16.46880
F          0.53950        7.55090       11.54921
F          5.15273       15.25141       10.08213
F          6.19327       15.45632       19.31010
F          0.09299        7.63712       15.12504
Al         4.83044        7.56504        8.40258
Al         5.01826        7.57669       18.19705
Al        -0.10555       15.36404       13.40819
Al         4.90656       15.32909        8.30375
Al         4.95645       15.34851       18.17740
Al         0.19118        7.59502       13.31334
Ni         4.86957        3.66772        8.42821
Ni         4.90846        3.76015       18.06546
Ni         0.09516       11.48443       13.31220
Ni         4.93623       11.47045        8.37752
Ni         4.92919       11.44901       18.07543
Ni         0.04490        3.70127       13.36176
