# Supplementary material for: Spin Crossover and Exchange Effects on Oxygen Evolution Reaction Catalyzed by Bimetallic Metal Organic Frameworks
Source: ACS Catal. 2024 May 20;14(11):8652–65. doi: 10.1021/acscatal.4c01091 (PMC11165450; doi:10.1021/acscatal.4c01091)
Supplement: Supplementary file 2 — cs4c01091_si_002.zip [file cs4c01091_si_002.zip › xyz/Ni-Al/p_1_O.xyz]

147
HCNOFAlNi
H          6.96253        1.77164        9.53101
H          2.39658        9.84546       14.08519
H          2.52996        1.81498       17.48359
H          4.26243       15.02009       14.95672
H          7.76771        9.46158       12.23390
H          6.06075        1.84667       16.12787
H          7.71838       14.99912        7.96938
H          1.00101        9.70813       11.09578
H          3.96755        1.68790       10.62641
H          9.02090        9.49250       15.58246
H          6.77764        7.26537       14.03677
H          7.30685        5.62811       17.45710
H          2.19427       13.50991       12.30966
H          2.68658        5.41217        9.32395
H          4.47117        7.97020       11.68933
H          7.57696       13.12930       14.11937
H          5.96093        5.71262       10.47005
H          0.86155       13.41515       15.59556
H          3.62278        5.67440       16.25576
H          8.70911       13.42058       11.28832
H          6.98337        0.05468       13.06385
H          2.59606       13.37802       17.43289
H          7.73531        5.73126       12.24643
H          6.93753       13.40567        9.51934
H          5.66837        0.20507       11.55519
H          2.07855        5.48549       14.29937
H          3.97806       13.52094       10.52929
H          8.97640        5.72940       15.56594
H          5.86865       13.20200       15.96240
H          0.97463        5.48938       11.16955
H          3.00341        7.81407       13.09774
H          2.72402        9.75769        9.26842
H          7.64785        2.00684       14.20453
H          7.29020        9.56505       17.42663
H          5.60686        7.27733       15.15580
H          2.20594        1.70391       12.42529
H          4.09727        9.77695       15.95214
H          2.05026        7.30809        8.15451
H          8.72765        1.79168       11.28917
H          6.00856        9.46205       10.44299
H          0.87439        1.68309       15.58644
H          3.10580       15.01543       13.85620
H          4.91458        7.75892       13.22021
H          5.10002        0.01414       13.05359
H          2.67285        7.57063        9.65719
H          7.07754        0.77536        7.41371
H          2.31607        7.61336       14.58703
H          7.46000       15.35224       14.59700
C          7.13320        2.66787       10.12428
C          2.44336       10.62377       14.84251
C          2.38843        2.65715       16.80231
C          7.58840       10.35206       11.62781
C          6.70491        2.71603       16.00512
C          1.65056       10.57204       10.96049
C          3.29805        2.53861       10.74859
C          8.32829       10.33544       15.68100
C          7.41980        4.79371       16.75959
C          2.33006       12.65594       11.64690
C          2.58168        4.59532       10.03143
C          7.51182       12.33327       14.85874
C          6.57625        4.83037       10.65233
C          1.57747       12.59225       15.68243
C          3.01609        4.78206       16.10509
C          8.11726       12.52451       11.09948
C          2.53773       12.57112       16.69893
C          7.56099        4.84047       11.64148
C          7.13490       12.52078       10.11431
C          2.15817        4.67968       15.02593
C          3.31325       12.66464       10.65432
C          8.33054        4.85399       15.69951
C          6.56942       12.37366       15.87667
C          1.62477        4.62406       11.03796
C          2.61351       10.59208        9.95795
C          7.58382        2.79930       14.94362
C          7.36886       10.37474       16.69864
C          2.32664        2.55446       11.75171
C          3.38673       10.59721       15.86157
C          8.11989        2.67812       11.10717
C          6.60943       10.35035       10.63296
C          1.48814        2.58025       15.73426
N          6.35455        3.74058        9.88846
N          1.53465       11.60902       14.76504
N          3.16321        3.75223       16.96665
N          8.35050       11.43798       11.86193
N          6.60527        3.72628       16.89659
N          1.51066       11.60079       11.81807
N          3.43536        3.56534        9.89073
N          8.39511       11.32504       14.77045
N          3.43177       11.57049       16.78750
N          8.33561        3.76170       11.87560
N          6.37845       11.43471        9.86766
N          1.40373        3.58507       14.84023
N          3.46610       11.62347        9.81355
N          8.39325        3.85911       14.79523
N          6.49685       11.39681       16.79776
N          1.49589        3.60309       11.90750
O          2.89139        7.64893        8.71303
O          7.69564       15.25048       13.66082
O          6.98809        0.09803        8.10438
O          2.12469        7.51067       13.63974
O          4.03831       14.72539       14.03506
O          4.24841        8.24005       12.62096
O          5.79906        0.50847       12.49593
O          5.85918        6.96367       14.25351
O          4.79395       11.56071       19.92587
F          4.75239        5.67269        8.41113
F          4.99187        5.52930       17.93274
F         -0.02305       13.48474       13.38597
F          4.95929        1.67532        8.39204
F          4.81178        1.94579       17.89116
F          0.25810        9.47852       13.28287
F          4.84982        9.45335        8.42651
F          4.94379        9.45086       18.07913
F          9.63961        1.71027       13.43012
F          5.11345       13.47853        8.23369
F          5.02950       13.56662       17.98458
F          0.15817        5.70656       13.35635
F          6.61090        7.50461        8.23710
F          6.64870        7.49047       18.12300
F          1.67183       15.45958       13.24442
F          4.92623        7.54329       10.21172
F          3.82132        7.37675       19.28133
F         -0.05151       15.35177       15.22245
F          4.49935        7.57296        6.64015
F          4.40062        7.57390       16.40785
F          9.33407       15.37134       11.64291
F          3.13164       15.19471        8.43363
F          3.19490       15.40614       18.15518
F          8.15023        7.63650       13.11910
F          4.87482       15.43908        6.49775
F          5.43234       -0.04894       16.28566
F          0.53950        7.55090       11.54921
F          5.15273       15.25141       10.08213
F          6.10161       15.70644       19.09250
F          0.09299        7.63712       15.12504
Al         4.83044        7.56504        8.40258
Al         4.94701        7.66012       18.07458
Al        -0.10555       15.36404       13.40819
Al         4.90656       15.32909        8.30375
Al         4.89245       15.35239       17.98771
Al         0.19118        7.59502       13.31334
Ni         4.86957        3.66772        8.42821
Ni         4.90327        3.73995       17.72796
Ni         0.09516       11.48443       13.31220
Ni         4.93623       11.47045        8.37752
Ni         4.95052       11.50959       18.25942
Ni         0.04490        3.70127       13.36176
