# Supplementary material for: Spin Crossover and Exchange Effects on Oxygen Evolution Reaction Catalyzed by Bimetallic Metal Organic Frameworks
Source: ACS Catal. 2024 May 20;14(11):8652–65. doi: 10.1021/acscatal.4c01091 (PMC11165450; doi:10.1021/acscatal.4c01091)
Supplement: Supplementary file 2 — cs4c01091_si_002.zip [file cs4c01091_si_002.zip › xyz/Ni-Al/p_1_OH.xyz]

148
HCNOFAlNi
H          6.96253        1.77164        9.53101
H          2.33959        9.80072       14.05016
H          2.65698        1.74663       17.40128
H          4.26243       15.02009       14.95672
H          7.76771        9.46158       12.23390
H          5.85599        1.97049       16.02705
H          7.71838       14.99912        7.96938
H          1.00101        9.70813       11.09578
H          3.96755        1.68790       10.62641
H          8.92851        9.46702       15.55084
H          6.77764        7.26537       14.03677
H          7.22293        5.67735       17.40583
H          2.19427       13.50991       12.30966
H          2.68658        5.41217        9.32395
H          4.47117        7.97020       11.68933
H          7.63238       13.18833       14.14899
H          5.96093        5.71262       10.47005
H          0.95815       13.42602       15.58331
H          3.88039        5.52868       16.09768
H          8.70911       13.42058       11.28832
H          6.98337        0.05468       13.06385
H          2.76720       13.35673       17.36539
H          7.73531        5.73126       12.24643
H          6.93753       13.40567        9.51934
H          5.66837        0.20507       11.55519
H          2.20092        5.42646       14.22475
H          3.97806       13.52094       10.52929
H          8.95261        5.72132       15.55198
H          5.86383       13.25684       15.92907
H          0.97463        5.48938       11.16955
H          3.00341        7.81407       13.09774
H          2.72402        9.75769        9.26842
H          7.53526        2.06106       14.14585
H          7.13963        9.53413       17.33634
H          5.60686        7.27733       15.15580
H          2.20594        1.70391       12.42529
H          4.13611        9.71621       15.83338
H          2.05026        7.30809        8.15451
H          8.72765        1.79168       11.28917
H          6.00856        9.46205       10.44299
H          0.91415        1.67843       15.56252
H          3.10580       15.01543       13.85620
H          4.91458        7.75892       13.22021
H          5.10002        0.01414       13.05359
H          2.67285        7.57063        9.65719
H          7.07754        0.77536        7.41371
H          2.31607        7.61336       14.58703
H          7.46000       15.35224       14.59700
H          3.65143       10.56288       19.67096
C          7.13320        2.66787       10.12428
C          2.44394       10.58851       14.79153
C          2.52435        2.58320       16.71060
C          7.58840       10.35206       11.62781
C          6.53530        2.81452       15.90942
C          1.65056       10.57204       10.96049
C          3.29805        2.53861       10.74859
C          8.25436       10.32767       15.64483
C          7.31573        4.85321       16.69351
C          2.33006       12.65594       11.64690
C          2.58168        4.59532       10.03143
C          7.52427       12.37071       14.86045
C          6.57625        4.83037       10.65233
C          1.66201       12.58836       15.64682
C          3.22497        4.66756       15.97208
C          8.11726       12.52451       11.09948
C          2.66390       12.55962       16.62459
C          7.56099        4.84047       11.64148
C          7.13490       12.52078       10.11431
C          2.29577        4.61474       14.94476
C          3.31325       12.66464       10.65432
C          8.26698        4.87558       15.67075
C          6.54109       12.40955       15.84021
C          1.62477        4.62406       11.03796
C          2.61351       10.59208        9.95795
C          7.46548        2.85429       14.88552
C          7.26044       10.35766       16.62972
C          2.32664        2.55446       11.75171
C          3.43909       10.55045       15.75790
C          8.11989        2.67812       11.10717
C          6.60943       10.35035       10.63296
C          1.57097        2.54716       15.68841
N          6.35455        3.74058        9.88846
N          1.55734       11.59566       14.74681
N          3.33312        3.65171       16.84788
N          8.35050       11.43798       11.86193
N          6.46631        3.81530       16.80972
N          1.51066       11.60079       11.81807
N          3.43536        3.56534        9.89073
N          8.37874       11.33917       14.76732
N          3.53755       11.53989       16.65848
N          8.33561        3.76170       11.87560
N          6.37845       11.43471        9.86766
N          1.46462        3.56798       14.81773
N          3.46610       11.62347        9.81355
N          8.33826        3.86952       14.78184
N          6.40900       11.40054       16.71943
N          1.49589        3.60309       11.90750
O          2.89139        7.64893        8.71303
O          7.69564       15.25048       13.66082
O          6.98809        0.09803        8.10438
O          2.12469        7.51067       13.63974
O          4.03831       14.72539       14.03506
O          4.24841        8.24005       12.62096
O          5.79906        0.50847       12.49593
O          5.85918        6.96367       14.25351
O          3.88443       11.49406       19.45507
F          4.75239        5.67269        8.41113
F          4.82965        5.61739       18.31781
F         -0.02305       13.48474       13.38597
F          4.95929        1.67532        8.39204
F          4.94509        1.85693       18.21129
F          0.25810        9.47852       13.28287
F          4.84982        9.45335        8.42651
F          5.04986        9.52000       18.14379
F          9.63961        1.71027       13.43012
F          5.11345       13.47853        8.23369
F          5.11828       13.43394       18.06062
F          0.15817        5.70656       13.35635
F          6.61090        7.50461        8.23710
F          6.61979        7.50150       18.32664
F          1.67183       15.45958       13.24442
F          4.92623        7.54329       10.21172
F          3.71870        7.70688       19.38558
F         -0.05151       15.35177       15.22245
F          4.49935        7.57296        6.64015
F          4.45574        7.54764       16.52576
F          9.33407       15.37134       11.64291
F          3.13164       15.19471        8.43363
F          3.26555       15.28776       18.23977
F          8.15023        7.63650       13.11910
F          4.87482       15.43908        6.49775
F          5.34196       15.45213       16.39418
F          0.53950        7.55090       11.54921
F          5.15273       15.25141       10.08213
F          6.20924       15.47947       19.21640
F          0.09299        7.63712       15.12504
Al         4.83044        7.56504        8.40258
Al         4.91668        7.55572       18.21385
Al        -0.10555       15.36404       13.40819
Al         4.90656       15.32909        8.30375
Al         4.96666       15.31355       18.10220
Al         0.19118        7.59502       13.31334
Ni         4.86957        3.66772        8.42821
Ni         4.90914        3.72442       18.00679
Ni         0.09516       11.48443       13.31220
Ni         4.93623       11.47045        8.37752
Ni         4.94993       11.44870       18.03470
Ni         0.04490        3.70127       13.36176
