# Supplementary material for: Spin Crossover and Exchange Effects on Oxygen Evolution Reaction Catalyzed by Bimetallic Metal Organic Frameworks
Source: ACS Catal. 2024 May 20;14(11):8652–65. doi: 10.1021/acscatal.4c01091 (PMC11165450; doi:10.1021/acscatal.4c01091)
Supplement: Supplementary file 2 — cs4c01091_si_002.zip [file cs4c01091_si_002.zip › xyz/Ni-Al/p_1_OOH.xyz]

149
HCNOFAlNi
H          6.96253        1.77164        9.53101
H          2.34739        9.82371       14.05414
H          2.68153        1.75657       17.41210
H          4.26243       15.02009       14.95672
H          7.76771        9.46158       12.23390
H          5.81342        1.99783       16.02620
H          7.71838       14.99912        7.96938
H          1.00101        9.70813       11.09578
H          3.96755        1.68790       10.62641
H          8.98347        9.49809       15.57163
H          6.77764        7.26537       14.03677
H          7.21182        5.70314       17.38533
H          2.19427       13.50991       12.30966
H          2.68658        5.41217        9.32395
H          4.47117        7.97020       11.68933
H          7.61897       13.18445       14.14842
H          5.96093        5.71262       10.47005
H          0.95256       13.45445       15.56423
H          3.89232        5.53381       16.08629
H          8.70911       13.42058       11.28832
H          6.98337        0.05468       13.06385
H          2.76506       13.40645       17.34346
H          7.73531        5.73126       12.24643
H          6.93753       13.40567        9.51934
H          5.66837        0.20507       11.55519
H          2.20878        5.41776       14.21734
H          3.97806       13.52094       10.52929
H          8.93437        5.72505       15.54315
H          5.91069       13.27797       15.99373
H          0.97463        5.48938       11.16955
H          3.00341        7.81407       13.09774
H          2.72402        9.75769        9.26842
H          7.52212        2.04863       14.17377
H          7.24659        9.57639       17.39814
H          5.60686        7.27733       15.15580
H          2.20594        1.70391       12.42529
H          4.14482        9.76002       15.84107
H          2.05026        7.30809        8.15451
H          8.72765        1.79168       11.28917
H          6.00856        9.46205       10.44299
H          0.93569        1.67548       15.57306
H          3.10580       15.01543       13.85620
H          4.91458        7.75892       13.22021
H          5.10002        0.01414       13.05359
H          2.67285        7.57063        9.65719
H          7.07754        0.77536        7.41371
H          2.31607        7.61336       14.58703
H          7.46000       15.35224       14.59700
H          4.39809        9.63340       20.05147
C          7.13320        2.66787       10.12428
C          2.45061       10.61803       14.78925
C          2.54582        2.58848       16.71658
C          7.58840       10.35206       11.62781
C          6.50096        2.83565       15.91085
C          1.65056       10.57204       10.96049
C          3.29805        2.53861       10.74859
C          8.30875       10.35657       15.67587
C          7.29205        4.86906       16.68241
C          2.33006       12.65594       11.64690
C          2.58168        4.59532       10.03143
C          7.53715       12.38034       14.87811
C          6.57625        4.83037       10.65233
C          1.66000       12.62005       15.63287
C          3.24181        4.66818       15.96382
C          8.11726       12.52451       11.09948
C          2.66250       12.60172       16.60949
C          7.56099        4.84047       11.64148
C          7.13490       12.52078       10.11431
C          2.30954        4.60977       14.94077
C          3.31325       12.66464       10.65432
C          8.24894        4.87900       15.66220
C          6.58901       12.43192       15.89176
C          1.62477        4.62406       11.03796
C          2.61351       10.59208        9.95795
C          7.44882        2.85553       14.89833
C          7.34619       10.39743       16.68782
C          2.32664        2.55446       11.75171
C          3.44481       10.58960       15.75477
C          8.11989        2.67812       11.10717
C          6.60943       10.35035       10.63296
C          1.59143        2.54498       15.69695
N          6.35455        3.74058        9.88846
N          1.55832       11.61958       14.74026
N          3.35575        3.65870       16.84731
N          8.35050       11.43798       11.86193
N          6.43192        3.84295       16.80288
N          1.51066       11.60079       11.81807
N          3.43536        3.56534        9.89073
N          8.39538       11.35238       14.77529
N          3.53770       11.58292       16.65450
N          8.33561        3.76170       11.87560
N          6.37845       11.43471        9.86766
N          1.48026        3.56021       14.81887
N          3.46610       11.62347        9.81355
N          8.32641        3.86501       14.78640
N          6.48604       11.43394       16.78750
N          1.49589        3.60309       11.90750
O          2.89139        7.64893        8.71303
O          7.69564       15.25048       13.66082
O          6.98809        0.09803        8.10438
O          2.12469        7.51067       13.63974
O          4.03831       14.72539       14.03506
O          4.24841        8.24005       12.62096
O          5.79906        0.50847       12.49593
O          5.85918        6.96367       14.25351
O          3.68584       11.25730       19.34485
O          4.57608       10.62440       20.20584
F          4.75239        5.67269        8.41113
F          4.81751        5.68730       18.45623
F         -0.02305       13.48474       13.38597
F          4.95929        1.67532        8.39204
F          4.98224        1.85025       18.26597
F          0.25810        9.47852       13.28287
F          4.84982        9.45335        8.42651
F          5.04794        9.44279       17.84416
F          9.63961        1.71027       13.43012
F          5.11345       13.47853        8.23369
F          5.06840       13.42587       18.17084
F          0.15817        5.70656       13.35635
F          6.61090        7.50461        8.23710
F          6.72289        7.48938       18.17141
F          1.67183       15.45958       13.24442
F          4.92623        7.54329       10.21172
F          4.21004        7.97098       19.66612
F         -0.05151       15.35177       15.22245
F          4.49935        7.57296        6.64015
F          4.36054        7.40953       16.58187
F          9.33407       15.37134       11.64291
F          3.13164       15.19471        8.43363
F          3.25522       15.31402       18.27850
F          8.15023        7.63650       13.11910
F          4.87482       15.43908        6.49775
F          5.34803       15.43550       16.45883
F          0.53950        7.55090       11.54921
F          5.15273       15.25141       10.08213
F          6.18883       15.45151       19.30868
F          0.09299        7.63712       15.12504
Al         4.83044        7.56504        8.40258
Al         5.01417        7.56473       18.19819
Al        -0.10555       15.36404       13.40819
Al         4.90656       15.32909        8.30375
Al         4.96055       15.34742       18.16743
Al         0.19118        7.59502       13.31334
Ni         4.86957        3.66772        8.42821
Ni         4.91319        3.75378       18.04638
Ni         0.09516       11.48443       13.31220
Ni         4.93623       11.47045        8.37752
Ni         4.93549       11.44015       18.02929
Ni         0.04490        3.70127       13.36176
