# Supplementary material for: Spin Crossover and Exchange Effects on Oxygen Evolution Reaction Catalyzed by Bimetallic Metal Organic Frameworks
Source: ACS Catal. 2024 May 20;14(11):8652–65. doi: 10.1021/acscatal.4c01091 (PMC11165450; doi:10.1021/acscatal.4c01091)
Supplement: Supplementary file 2 — cs4c01091_si_002.zip [file cs4c01091_si_002.zip › xyz/Ni-Al/p_2_O.xyz]

147
HCNOFAlNi
H          6.96253        1.77164        9.53101
H          2.33274        9.80445       14.09402
H          2.61134        1.75564       17.41182
H          4.26243       15.02009       14.95672
H          7.76771        9.46158       12.23390
H          5.89112        1.96070       16.01480
H          7.71838       14.99912        7.96938
H          1.00101        9.70813       11.09578
H          3.96755        1.68790       10.62641
H          9.01211        9.47215       15.54628
H          6.77764        7.26537       14.03677
H          7.26546        5.66632       17.41239
H          2.19427       13.50991       12.30966
H          2.68658        5.41217        9.32395
H          4.47117        7.97020       11.68933
H          7.61523       13.15322       14.13646
H          5.96093        5.71262       10.47005
H          0.87488       13.42820       15.56280
H          3.81698        5.55665       16.12730
H          8.70911       13.42058       11.28832
H          6.98337        0.05468       13.06385
H          2.61923       13.37926       17.39359
H          7.73531        5.73126       12.24643
H          6.93753       13.40567        9.51934
H          5.66837        0.20507       11.55519
H          2.17701        5.43376       14.22845
H          3.97806       13.52094       10.52929
H          8.98556        5.71635       15.55340
H          5.92528       13.23043       15.99914
H          0.97463        5.48938       11.16955
H          3.00341        7.81407       13.09774
H          2.72402        9.75769        9.26842
H          7.54428        2.06557       14.12706
H          7.28123        9.54175       17.39159
H          5.60686        7.27733       15.15580
H          2.20594        1.70391       12.42529
H          4.02969        9.71652       15.97294
H          2.05026        7.30809        8.15451
H          8.72765        1.79168       11.28917
H          6.00856        9.46205       10.44299
H          0.88785        1.67983       15.56223
H          3.10580       15.01543       13.85620
H          4.91458        7.75892       13.22021
H          5.10002        0.01414       13.05359
H          2.67285        7.57063        9.65719
H          7.07754        0.77536        7.41371
H          2.31607        7.61336       14.58703
H          7.46000       15.35224       14.59700
C          7.13320        2.66787       10.12428
C          2.39865       10.59022       14.84165
C          2.48121        2.59578       16.72342
C          7.58840       10.35206       11.62781
C          6.56934        2.80706       15.90600
C          1.65056       10.57204       10.96049
C          3.29805        2.53861       10.74859
C          8.33140       10.32394       15.65679
C          7.35937        4.83907       16.70177
C          2.33006       12.65594       11.64690
C          2.58168        4.59532       10.03143
C          7.54304       12.34881       14.86615
C          6.57625        4.83037       10.65233
C          1.57523       12.59193       15.65651
C          3.17361        4.68636       15.99316
C          8.11726       12.52451       11.09948
C          2.53750       12.56288       16.67158
C          7.56099        4.84047       11.64148
C          7.13490       12.52078       10.11431
C          2.26318        4.62391       14.95102
C          3.31325       12.66464       10.65432
C          8.30140        4.86906       15.66847
C          6.60969       12.39091       15.89091
C          1.62477        4.62406       11.03796
C          2.61351       10.59208        9.95795
C          7.48719        2.85460       14.87184
C          7.37519       10.36278       16.67757
C          2.32664        2.55446       11.75171
C          3.33879       10.55278       15.86328
C          8.11989        2.67812       11.10717
C          6.60943       10.35035       10.63296
C          1.53919        2.55213       15.69040
N          6.35455        3.74058        9.88846
N          1.51459       11.59628       14.75450
N          3.28255        3.66942       16.86981
N          8.35050       11.43798       11.86193
N          6.51435        3.79790       16.81769
N          1.51066       11.60079       11.81807
N          3.43536        3.56534        9.89073
N          8.40563       11.32488       14.75877
N          3.40445       11.54113       16.76984
N          8.33561        3.76170       11.87560
N          6.37845       11.43471        9.86766
N          1.44280        3.56969       14.81374
N          3.46610       11.62347        9.81355
N          8.36095        3.86859       14.77216
N          6.52089       11.39836       16.79377
N          1.49589        3.60309       11.90750
O          2.89139        7.64893        8.71303
O          7.69564       15.25048       13.66082
O          6.98809        0.09803        8.10438
O          2.12469        7.51067       13.63974
O          4.03831       14.72539       14.03506
O          4.24841        8.24005       12.62096
O          5.79906        0.50847       12.49593
O          5.85918        6.96367       14.25351
O          4.59115       11.54703       19.85580
F          4.75239        5.67269        8.41113
F          4.88491        5.56177       18.21784
F         -0.02305       13.48474       13.38597
F          4.95929        1.67532        8.39204
F          4.94728        1.88815       18.14721
F          0.25810        9.47852       13.28287
F          4.84982        9.45335        8.42651
F          4.99570        9.43735       18.00879
F          9.63961        1.71027       13.43012
F          5.11345       13.47853        8.23369
F          4.99158       13.54875       17.89999
F          0.15817        5.70656       13.35635
F          6.61090        7.50461        8.23710
F          6.64920        7.46360       18.18224
F          1.67183       15.45958       13.24442
F          4.92623        7.54329       10.21172
F          3.80886        7.56007       19.37903
F         -0.05151       15.35177       15.22245
F          4.49935        7.57296        6.64015
F          4.41677        7.47727       16.46595
F          9.33407       15.37134       11.64291
F          3.13164       15.19471        8.43363
F          3.21231       15.40894       18.16486
F          8.15023        7.63650       13.11910
F          4.87482       15.43908        6.49775
F          5.42525        0.02190       16.30531
F          0.53950        7.55090       11.54921
F          5.15273       15.25141       10.08213
F          6.17157       15.50277       19.12896
F          0.09299        7.63712       15.12504
Al         4.83044        7.56504        8.40258
Al         4.94117        7.61087       18.14151
Al        -0.10555       15.36404       13.40819
Al         4.90656       15.32909        8.30375
Al         4.91886       15.37476       18.01591
Al         0.19118        7.59502       13.31334
Ni         4.86957        3.66772        8.42821
Ni         4.91990        3.72970       17.94442
Ni         0.09516       11.48443       13.31220
Ni         4.93623       11.47045        8.37752
Ni         4.93452       11.48971       18.21528
Ni         0.04490        3.70127       13.36176
