# Supplementary material for: Spin Crossover and Exchange Effects on Oxygen Evolution Reaction Catalyzed by Bimetallic Metal Organic Frameworks
Source: ACS Catal. 2024 May 20;14(11):8652–65. doi: 10.1021/acscatal.4c01091 (PMC11165450; doi:10.1021/acscatal.4c01091)
Supplement: Supplementary file 2 — cs4c01091_si_002.zip [file cs4c01091_si_002.zip › xyz/Ni-Al/p_2_OH.xyz]

148
HCNOFAlNi
H          6.96253        1.77164        9.53101
H          2.32510        9.79839       14.02595
H          2.71687        1.73202       17.36140
H          4.26243       15.02009       14.95672
H          7.76771        9.46158       12.23390
H          5.82364        1.97344       15.98832
H          7.71838       14.99912        7.96938
H          1.00101        9.70813       11.09578
H          3.96755        1.68790       10.62641
H          8.94776        9.47168       15.53575
H          6.77764        7.26537       14.03677
H          7.15859        5.69895       17.35941
H          2.19427       13.50991       12.30966
H          2.68658        5.41217        9.32395
H          4.47117        7.97020       11.68933
H          7.64063       13.19082       14.13560
H          5.96093        5.71262       10.47005
H          0.92987       13.41856       15.56337
H          3.91802        5.52293       16.05980
H          8.70911       13.42058       11.28832
H          6.98337        0.05468       13.06385
H          2.74831       13.35689       17.33919
H          7.73531        5.73126       12.24643
H          6.93753       13.40567        9.51934
H          5.66837        0.20507       11.55519
H          2.18590        5.44153       14.22902
H          3.97806       13.52094       10.52929
H          8.93079        5.72318       15.54999
H          5.88414       13.26212       15.92964
H          0.97463        5.48938       11.16955
H          3.00341        7.81407       13.09774
H          2.72402        9.75769        9.26842
H          7.55597        2.04009       14.15611
H          7.15910        9.53413       17.31982
H          5.60686        7.27733       15.15580
H          2.20594        1.70391       12.42529
H          4.11953        9.71993       15.81372
H          2.05026        7.30809        8.15451
H          8.72765        1.79168       11.28917
H          6.00856        9.46205       10.44299
H          0.92823        1.68262       15.56480
H          3.10580       15.01543       13.85620
H          4.91458        7.75892       13.22021
H          5.10002        0.01414       13.05359
H          2.67285        7.57063        9.65719
H          7.07754        0.77536        7.41371
H          2.31607        7.61336       14.58703
H          7.46000       15.35224       14.59700
H          3.68688       10.57437       19.65501
C          7.13320        2.66787       10.12428
C          2.42742       10.58463       14.76789
C          2.57321        2.57233       16.67557
C          7.58840       10.35206       11.62781
C          6.50049        2.82104       15.87467
C          1.65056       10.57204       10.96049
C          3.29805        2.53861       10.74859
C          8.27119       10.32969       15.62973
C          7.26285        4.86797       16.65506
C          2.33006       12.65594       11.64690
C          2.58168        4.59532       10.03143
C          7.53554       12.37444       14.84792
C          6.57625        4.83037       10.65233
C          1.63750       12.58479       15.62546
C          3.26133        4.66166       15.93648
C          8.11726       12.52451       11.09948
C          2.64347       12.55760       16.59981
C          7.56099        4.84047       11.64148
C          7.13490       12.52078       10.11431
C          2.30136        4.62220       14.93707
C          3.31325       12.66464       10.65432
C          8.24233        4.87822       15.65679
C          6.55907       12.41390       15.83224
C          1.62477        4.62406       11.03796
C          2.61351       10.59208        9.95795
C          7.46282        2.84606       14.87868
C          7.27893       10.35890       16.61462
C          2.32664        2.55446       11.75171
C          3.42028       10.55293       15.73682
C          8.11989        2.67812       11.10717
C          6.60943       10.35035       10.63296
C          1.59150        2.54809       15.68015
N          6.35455        3.74058        9.88846
N          1.53995       11.59146       14.72488
N          3.39588        3.63292       16.79235
N          8.35050       11.43798       11.86193
N          6.40579        3.83519       16.75475
N          1.51066       11.60079       11.81807
N          3.43536        3.56534        9.89073
N          8.39291       11.34414       14.75308
N          3.52098       11.54253       16.63484
N          8.33561        3.76170       11.87560
N          6.37845       11.43471        9.86766
N          1.46983        3.57419       14.81773
N          3.46610       11.62347        9.81355
N          8.33383        3.86330       14.78099
N          6.42679       11.40333       16.71231
N          1.49589        3.60309       11.90750
O          2.89139        7.64893        8.71303
O          7.69564       15.25048       13.66082
O          6.98809        0.09803        8.10438
O          2.12469        7.51067       13.63974
O          4.03831       14.72539       14.03506
O          4.24841        8.24005       12.62096
O          5.79906        0.50847       12.49593
O          5.85918        6.96367       14.25351
O          3.90147       11.50649       19.42460
F          4.75239        5.67269        8.41113
F          4.84103        5.64349       18.37733
F         -0.02305       13.48474       13.38597
F          4.95929        1.67532        8.39204
F          4.95099        1.81312       18.28705
F          0.25810        9.47852       13.28287
F          4.84982        9.45335        8.42651
F          5.07492        9.52730       18.12072
F          9.63961        1.71027       13.43012
F          5.11345       13.47853        8.23369
F          5.11854       13.43767       18.02274
F          0.15817        5.70656       13.35635
F          6.61090        7.50461        8.23710
F          6.64878        7.50430       18.25401
F          1.67183       15.45958       13.24442
F          4.92623        7.54329       10.21172
F          3.77019        7.75892       19.42403
F         -0.05151       15.35177       15.22245
F          4.49935        7.57296        6.64015
F          4.44540        7.52512       16.54256
F          9.33407       15.37134       11.64291
F          3.13164       15.19471        8.43363
F          3.26096       15.27767       18.23521
F          8.15023        7.63650       13.11910
F          4.87482       15.43908        6.49775
F          5.33261       15.48957       16.39873
F          0.53950        7.55090       11.54921
F          5.15273       15.25141       10.08213
F          6.22407       15.42649       19.22523
F          0.09299        7.63712       15.12504
Al         4.83044        7.56504        8.40258
Al         4.93572        7.56131       18.22524
Al        -0.10555       15.36404       13.40819
Al         4.90656       15.32909        8.30375
Al         4.96672       15.32987       18.11559
Al         0.19118        7.59502       13.31334
Ni         4.86957        3.66772        8.42821
Ni         4.91719        3.71556       18.02958
Ni         0.09516       11.48443       13.31220
Ni         4.93623       11.47045        8.37752
Ni         4.98757       11.45367       18.02331
Ni         0.04490        3.70127       13.36176
