# Supplementary material for: Spin Crossover and Exchange Effects on Oxygen Evolution Reaction Catalyzed by Bimetallic Metal Organic Frameworks
Source: ACS Catal. 2024 May 20;14(11):8652–65. doi: 10.1021/acscatal.4c01091 (PMC11165450; doi:10.1021/acscatal.4c01091)
Supplement: Supplementary file 2 — cs4c01091_si_002.zip [file cs4c01091_si_002.zip › xyz/Ni-Al/p_2_OOH.xyz]

149
HCNOFAlNi
H          6.96253        1.77164        9.53101
H          2.36637        9.83645       14.04503
H          2.66740        1.74601       17.37280
H          4.26243       15.02009       14.95672
H          7.76771        9.46158       12.23390
H          5.84106        1.98649       16.01139
H          7.71838       14.99912        7.96938
H          1.00101        9.70813       11.09578
H          3.96755        1.68790       10.62641
H          8.98652        9.50695       15.59556
H          6.77764        7.26537       14.03677
H          7.22074        5.70703       17.35143
H          2.19427       13.50991       12.30966
H          2.68658        5.41217        9.32395
H          4.47117        7.97020       11.68933
H          7.60707       13.17528       14.15696
H          5.96093        5.71262       10.47005
H          0.95381       13.44420       15.58160
H          3.86991        5.53692       16.06949
H          8.70911       13.42058       11.28832
H          6.98337        0.05468       13.06385
H          2.77212       13.39915       17.35542
H          7.73531        5.73126       12.24643
H          6.93753       13.40567        9.51934
H          5.66837        0.20507       11.55519
H          2.18595        5.43516       14.20937
H          3.97806       13.52094       10.52929
H          8.96109        5.71977       15.52749
H          5.90698       13.27844       16.01452
H          0.97463        5.48938       11.16955
H          3.00341        7.81407       13.09774
H          2.72402        9.75769        9.26842
H          7.54803        2.03434       14.15896
H          7.25110        9.58369       17.42406
H          5.60686        7.27733       15.15580
H          2.20594        1.70391       12.42529
H          4.16238        9.76685       15.83452
H          2.05026        7.30809        8.15451
H          8.72765        1.79168       11.28917
H          6.00856        9.46205       10.44299
H          0.91095        1.67656       15.55170
H          3.10580       15.01543       13.85620
H          4.91458        7.75892       13.22021
H          5.10002        0.01414       13.05359
H          2.67285        7.57063        9.65719
H          7.07754        0.77536        7.41371
H          2.31607        7.61336       14.58703
H          7.46000       15.35224       14.59700
H          4.39355        9.61647       20.03837
C          7.13320        2.66787       10.12428
C          2.46574       10.62548       14.78583
C          2.53330        2.58413       16.68241
C          7.58840       10.35206       11.62781
C          6.52282        2.82943       15.89005
C          1.65056       10.57204       10.96049
C          3.29805        2.53861       10.74859
C          8.30871       10.36185       15.69837
C          7.30597        4.86843       16.65307
C          2.33006       12.65594       11.64690
C          2.58168        4.59532       10.03143
C          7.52987       12.37755       14.89349
C          6.57625        4.83037       10.65233
C          1.66599       12.61462       15.64369
C          3.22400        4.66679       15.94246
C          8.11726       12.52451       11.09948
C          2.66945       12.59660       16.61861
C          7.56099        4.84047       11.64148
C          7.13490       12.52078       10.11431
C          2.28649        4.61863       14.92254
C          3.31325       12.66464       10.65432
C          8.27283        4.87527       15.64312
C          6.58627       12.43347       15.90999
C          1.62477        4.62406       11.03796
C          2.61351       10.59208        9.95795
C          7.47111        2.84357       14.87982
C          7.34965       10.40317       16.71231
C          2.32664        2.55446       11.75171
C          3.45928       10.59410       15.75163
C          8.11989        2.67812       11.10717
C          6.60943       10.35035       10.63296
C          1.56815        2.54638       15.67018
N          6.35455        3.74058        9.88846
N          1.56746       11.62160       14.74339
N          3.34626        3.65218       16.81883
N          8.35050       11.43798       11.86193
N          6.44136        3.84311       16.77583
N          1.51066       11.60079       11.81807
N          3.43536        3.56534        9.89073
N          8.38994       11.35082       14.78953
N          3.54822       11.58121       16.65791
N          8.33561        3.76170       11.87560
N          6.37845       11.43471        9.86766
N          1.45428        3.57062       14.80150
N          3.46610       11.62347        9.81355
N          8.34976        3.85538       14.76988
N          6.48630       11.43767       16.80915
N          1.49589        3.60309       11.90750
O          2.89139        7.64893        8.71303
O          7.69564       15.25048       13.66082
O          6.98809        0.09803        8.10438
O          2.12469        7.51067       13.63974
O          4.03831       14.72539       14.03506
O          4.24841        8.24005       12.62096
O          5.79906        0.50847       12.49593
O          5.85918        6.96367       14.25351
O          3.68899       11.25233       19.34542
O          4.57652       10.60638       20.20100
F          4.75239        5.67269        8.41113
F          4.80689        5.69972       18.46022
F         -0.02305       13.48474       13.38597
F          4.95929        1.67532        8.39204
F          4.95674        1.81234       18.25059
F          0.25810        9.47852       13.28287
F          4.84982        9.45335        8.42651
F          5.05346        9.42119       17.83106
F          9.63961        1.71027       13.43012
F          5.11345       13.47853        8.23369
F          5.05810       13.43519       18.16572
F          0.15817        5.70656       13.35635
F          6.61090        7.50461        8.23710
F          6.72405        7.46639       18.14493
F          1.67183       15.45958       13.24442
F          4.92623        7.54329       10.21172
F          4.20740        7.97253       19.65757
F         -0.05151       15.35177       15.22245
F          4.49935        7.57296        6.64015
F          4.36440        7.38934       16.56136
F          9.33407       15.37134       11.64291
F          3.13164       15.19471        8.43363
F          3.24023       15.30081       18.26113
F          8.15023        7.63650       13.11910
F          4.87482       15.43908        6.49775
F          5.34763       15.43784       16.45114
F          0.53950        7.55090       11.54921
F          5.15273       15.25141       10.08213
F          6.18643       15.44622       19.30469
F          0.09299        7.63712       15.12504
Al         4.83044        7.56504        8.40258
Al         5.01286        7.55821       18.18822
Al        -0.10555       15.36404       13.40819
Al         4.90656       15.32909        8.30375
Al         4.95078       15.36327       18.16572
Al         0.19118        7.59502       13.31334
Ni         4.86957        3.66772        8.42821
Ni         4.90779        3.74663       18.01961
Ni         0.09516       11.48443       13.31220
Ni         4.93623       11.47045        8.37752
Ni         4.94154       11.43937       18.04040
Ni         0.04490        3.70127       13.36176
