# Supplementary material for: Spin Crossover and Exchange Effects on Oxygen Evolution Reaction Catalyzed by Bimetallic Metal Organic Frameworks
Source: ACS Catal. 2024 May 20;14(11):8652–65. doi: 10.1021/acscatal.4c01091 (PMC11165450; doi:10.1021/acscatal.4c01091)
Supplement: Supplementary file 2 — cs4c01091_si_002.zip [file cs4c01091_si_002.zip › xyz/Ni-Al/p_3_O.xyz]

147
HCNOFAlNi
H          6.96253        1.77164        9.53101
H          2.32875        9.79217       14.08149
H          2.71282        1.73964       17.37194
H          4.26243       15.02009       14.95672
H          7.76771        9.46158       12.23390
H          5.80935        1.98261       15.95243
H          7.71838       14.99912        7.96938
H          1.00101        9.70813       11.09578
H          3.96755        1.68790       10.62641
H          8.95431        9.48023       15.56337
H          6.77764        7.26537       14.03677
H          7.17885        5.67316       17.37935
H          2.19427       13.50991       12.30966
H          2.68658        5.41217        9.32395
H          4.47117        7.97020       11.68933
H          7.60378       13.16068       14.11395
H          5.96093        5.71262       10.47005
H          0.94129       13.42711       15.57989
H          3.91670        5.52930       16.07091
H          8.70911       13.42058       11.28832
H          6.98337        0.05468       13.06385
H          2.76501       13.38796       17.35001
H          7.73531        5.73126       12.24643
H          6.93753       13.40567        9.51934
H          5.66837        0.20507       11.55519
H          2.18607        5.44541       14.23785
H          3.97806       13.52094       10.52929
H          8.94704        5.71138       15.56366
H          5.82169       13.21754       15.88664
H          0.97463        5.48938       11.16955
H          3.00341        7.81407       13.09774
H          2.72402        9.75769        9.26842
H          7.54632        2.05376       14.12734
H          7.15344        9.53631       17.34232
H          5.60686        7.27733       15.15580
H          2.20594        1.70391       12.42529
H          4.10065        9.70580       15.89717
H          2.05026        7.30809        8.15451
H          8.72765        1.79168       11.28917
H          6.00856        9.46205       10.44299
H          0.93358        1.68386       15.56878
H          3.10580       15.01543       13.85620
H          4.91458        7.75892       13.22021
H          5.10002        0.01414       13.05359
H          2.67285        7.57063        9.65719
H          7.07754        0.77536        7.41371
H          2.31607        7.61336       14.58703
H          7.46000       15.35224       14.59700
C          7.13320        2.66787       10.12428
C          2.42899       10.58198       14.82115
C          2.57287        2.57838       16.68497
C          7.58840       10.35206       11.62781
C          6.49698        2.82260       15.85445
C          1.65056       10.57204       10.96049
C          3.29805        2.53861       10.74859
C          8.26380       10.32783       15.64625
C          7.27846        4.85150       16.66446
C          2.33006       12.65594       11.64690
C          2.58168        4.59532       10.03143
C          7.50011       12.34881       14.83197
C          6.57625        4.83037       10.65233
C          1.64708       12.59240       15.65167
C          3.25992        4.66803       15.94759
C          8.11726       12.52451       11.09948
C          2.64957       12.57453       16.62801
C          7.56099        4.84047       11.64148
C          7.13490       12.52078       10.11431
C          2.30172        4.62608       14.94618
C          3.31325       12.66464       10.65432
C          8.25477        4.86828       15.66420
C          6.51269       12.38112       15.80518
C          1.62477        4.62406       11.03796
C          2.61351       10.59208        9.95795
C          7.45927        2.85196       14.85960
C          7.26555       10.35160       16.62487
C          2.32664        2.55446       11.75171
C          3.41129       10.54486       15.80062
C          8.11989        2.67812       11.10717
C          6.60943       10.35035       10.63296
C          1.59479        2.55089       15.68641
N          6.35455        3.74058        9.88846
N          1.55082       11.59519       14.75621
N          3.39583        3.63866       16.80288
N          8.35050       11.43798       11.86193
N          6.41435        3.82353       16.74962
N          1.51066       11.60079       11.81807
N          3.43536        3.56534        9.89073
N          8.37693       11.33389       14.76048
N          3.51575       11.55092       16.68041
N          8.33561        3.76170       11.87560
N          6.37845       11.43471        9.86766
N          1.47440        3.57528       14.82200
N          3.46610       11.62347        9.81355
N          8.33703        3.86408       14.77615
N          6.39921       11.38267       16.69864
N          1.49589        3.60309       11.90750
O          2.89139        7.64893        8.71303
O          7.69564       15.25048       13.66082
O          6.98809        0.09803        8.10438
O          2.12469        7.51067       13.63974
O          4.03831       14.72539       14.03506
O          4.24841        8.24005       12.62096
O          5.79906        0.50847       12.49593
O          5.85918        6.96367       14.25351
O          4.14568       11.56350       19.52627
F          4.75239        5.67269        8.41113
F          4.90178        5.64364       18.34287
F         -0.02305       13.48474       13.38597
F          4.95929        1.67532        8.39204
F          4.97149        1.79432       18.26113
F          0.25810        9.47852       13.28287
F          4.84982        9.45335        8.42651
F          5.05803        9.56924       18.12385
F          9.63961        1.71027       13.43012
F          5.11345       13.47853        8.23369
F          5.16589       13.40924       18.01363
F          0.15817        5.70656       13.35635
F          6.61090        7.50461        8.23710
F          6.65319        7.54935       18.26654
F          1.67183       15.45958       13.24442
F          4.92623        7.54329       10.21172
F          3.73674        7.70424       19.37390
F         -0.05151       15.35177       15.22245
F          4.49935        7.57296        6.64015
F          4.48052        7.55308       16.52633
F          9.33407       15.37134       11.64291
F          3.13164       15.19471        8.43363
F          3.30673       15.25188       18.25572
F          8.15023        7.63650       13.11910
F          4.87482       15.43908        6.49775
F          5.33115       15.47729       16.37481
F          0.53950        7.55090       11.54921
F          5.15273       15.25141       10.08213
F          6.31264       15.41873       19.14206
F          0.09299        7.63712       15.12504
Al         4.83044        7.56504        8.40258
Al         4.94226        7.58462       18.21812
Al        -0.10555       15.36404       13.40819
Al         4.90656       15.32909        8.30375
Al         5.00097       15.39418       18.09594
Al         0.19118        7.59502       13.31334
Ni         4.86957        3.66772        8.42821
Ni         4.93006        3.72551       18.02331
Ni         0.09516       11.48443       13.31220
Ni         4.93623       11.47045        8.37752
Ni         4.97560       11.49018       18.08910
Ni         0.04490        3.70127       13.36176
