# Supplementary material for: Spin Crossover and Exchange Effects on Oxygen Evolution Reaction Catalyzed by Bimetallic Metal Organic Frameworks
Source: ACS Catal. 2024 May 20;14(11):8652–65. doi: 10.1021/acscatal.4c01091 (PMC11165450; doi:10.1021/acscatal.4c01091)
Supplement: Supplementary file 2 — cs4c01091_si_002.zip [file cs4c01091_si_002.zip › xyz/Ni-Al/p_3_OH.xyz]

148
HCNOFAlNi
H          6.96253        1.77164        9.53101
H          2.35412        9.81004       14.04104
H          2.71027        1.73016       17.36340
H          4.26243       15.02009       14.95672
H          7.76771        9.46158       12.23390
H          5.81932        1.97795       15.98148
H          7.71838       14.99912        7.96938
H          1.00101        9.70813       11.09578
H          3.96755        1.68790       10.62641
H          8.93847        9.47665       15.55625
H          6.77764        7.26537       14.03677
H          7.16261        5.69522       17.36454
H          2.19427       13.50991       12.30966
H          2.68658        5.41217        9.32395
H          4.47117        7.97020       11.68933
H          7.63664       13.19082       14.14443
H          5.96093        5.71262       10.47005
H          0.95346       13.41530       15.59869
H          3.93159        5.50616       16.03787
H          8.70911       13.42058       11.28832
H          6.98337        0.05468       13.06385
H          2.76989       13.34912       17.37479
H          7.73531        5.73126       12.24643
H          6.93753       13.40567        9.51934
H          5.66837        0.20507       11.55519
H          2.19596        5.42630       14.21307
H          3.97806       13.52094       10.52929
H          8.92980        5.72474       15.55084
H          5.87996       13.27284       15.94018
H          0.97463        5.48938       11.16955
H          3.00341        7.81407       13.09774
H          2.72402        9.75769        9.26842
H          7.55212        2.04599       14.15098
H          7.15101        9.54718       17.34204
H          5.60686        7.27733       15.15580
H          2.20594        1.70391       12.42529
H          4.14805        9.72087       15.82797
H          2.05026        7.30809        8.15451
H          8.72765        1.79168       11.28917
H          6.00856        9.46205       10.44299
H          0.92388        1.67889       15.56565
H          3.10580       15.01543       13.85620
H          4.91458        7.75892       13.22021
H          5.10002        0.01414       13.05359
H          2.67285        7.57063        9.65719
H          7.07754        0.77536        7.41371
H          2.31607        7.61336       14.58703
H          7.46000       15.35224       14.59700
H          3.76007       10.51612       19.70058
C          7.13320        2.66787       10.12428
C          2.45374       10.59255       14.78868
C          2.57052        2.56798       16.67443
C          7.58840       10.35206       11.62781
C          6.49951        2.82275       15.87297
C          1.65056       10.57204       10.96049
C          3.29805        2.53861       10.74859
C          8.26325       10.33622       15.64853
C          7.26530        4.86595       16.65877
C          2.33006       12.65594       11.64690
C          2.58168        4.59532       10.03143
C          7.53036       12.37662       14.85960
C          6.57625        4.83037       10.65233
C          1.66177       12.58153       15.65736
C          3.26991        4.64830       15.92195
C          8.11726       12.52451       11.09948
C          2.66532       12.55279       16.63313
C          7.56099        4.84047       11.64148
C          7.13490       12.52078       10.11431
C          2.30906        4.60884       14.92425
C          3.31325       12.66464       10.65432
C          8.24174        4.87900       15.65822
C          6.55354       12.42322       15.84477
C          1.62477        4.62406       11.03796
C          2.61351       10.59208        9.95795
C          7.46065        2.84994       14.87640
C          7.27280       10.36993       16.63513
C          2.32664        2.55446       11.75171
C          3.44754       10.55231       15.75591
C          8.11989        2.67812       11.10717
C          6.60943       10.35035       10.63296
C          1.58970        2.54281       15.67872
N          6.35455        3.74058        9.88846
N          1.56182       11.59504       14.74994
N          3.39700        3.62608       16.78636
N          8.35050       11.43798       11.86193
N          6.40755        3.83348       16.75731
N          1.51066       11.60079       11.81807
N          3.43536        3.56534        9.89073
N          8.38221       11.34368       14.76589
N          3.54332       11.53694       16.66219
N          8.33561        3.76170       11.87560
N          6.37845       11.43471        9.86766
N          1.47185        3.56534       14.81203
N          3.46610       11.62347        9.81355
N          8.33136        3.86719       14.77985
N          6.42301       11.41452       16.72314
N          1.49589        3.60309       11.90750
O          2.89139        7.64893        8.71303
O          7.69564       15.25048       13.66082
O          6.98809        0.09803        8.10438
O          2.12469        7.51067       13.63974
O          4.03831       14.72539       14.03506
O          4.24841        8.24005       12.62096
O          5.79906        0.50847       12.49593
O          5.85918        6.96367       14.25351
O          3.95920       11.45771       19.49067
F          4.75239        5.67269        8.41113
F          4.81267        5.64659       18.37534
F         -0.02305       13.48474       13.38597
F          4.95929        1.67532        8.39204
F          4.96854        1.79727       18.25885
F          0.25810        9.47852       13.28287
F          4.84982        9.45335        8.42651
F          5.07388        9.53584       18.08341
F          9.63961        1.71027       13.43012
F          5.11345       13.47853        8.23369
F          5.10466       13.42058       18.05920
F          0.15817        5.70656       13.35635
F          6.61090        7.50461        8.23710
F          6.63128        7.50057       18.24860
F          1.67183       15.45958       13.24442
F          4.92623        7.54329       10.21172
F          3.78292        7.79807       19.43001
F         -0.05151       15.35177       15.22245
F          4.49935        7.57296        6.64015
F          4.41929        7.52760       16.53829
F          9.33407       15.37134       11.64291
F          3.13164       15.19471        8.43363
F          3.26553       15.27798       18.22069
F          8.15023        7.63650       13.11910
F          4.87482       15.43908        6.49775
F          5.36356       15.45384       16.40329
F          0.53950        7.55090       11.54921
F          5.15273       15.25141       10.08213
F          6.22134       15.41546       19.23662
F          0.09299        7.63712       15.12504
Al         4.83044        7.56504        8.40258
Al         4.92001        7.54158       18.21471
Al        -0.10555       15.36404       13.40819
Al         4.90656       15.32909        8.30375
Al         4.97246       15.34369       18.11559
Al         0.19118        7.59502       13.31334
Ni         4.86957        3.66772        8.42821
Ni         4.91488        3.71168       18.02274
Ni         0.09516       11.48443       13.31220
Ni         4.93623       11.47045        8.37752
Ni         4.97708       11.45103       18.03926
Ni         0.04490        3.70127       13.36176
