# Supplementary material for: Spin Crossover and Exchange Effects on Oxygen Evolution Reaction Catalyzed by Bimetallic Metal Organic Frameworks
Source: ACS Catal. 2024 May 20;14(11):8652–65. doi: 10.1021/acscatal.4c01091 (PMC11165450; doi:10.1021/acscatal.4c01091)
Supplement: Supplementary file 2 — cs4c01091_si_002.zip [file cs4c01091_si_002.zip › xyz/Ni-Al/p_3_OOH.xyz]

149
HCNOFAlNi
H          6.96253        1.77164        9.53101
H          2.33992        9.81967       14.02880
H          2.69940        1.74989       17.39729
H          4.26243       15.02009       14.95672
H          7.76771        9.46158       12.23390
H          5.80322        1.99535       16.00313
H          7.71838       14.99912        7.96938
H          1.00101        9.70813       11.09578
H          3.96755        1.68790       10.62641
H          9.00041        9.49887       15.54942
H          6.77764        7.26537       14.03677
H          7.18944        5.70066       17.37450
H          2.19427       13.50991       12.30966
H          2.68658        5.41217        9.32395
H          4.47117        7.97020       11.68933
H          7.63002       13.19144       14.13816
H          5.96093        5.71262       10.47005
H          0.93153       13.44327       15.55227
H          3.90815        5.52728       16.06493
H          8.70911       13.42058       11.28832
H          6.98337        0.05468       13.06385
H          2.74904       13.40070       17.32124
H          7.73531        5.73126       12.24643
H          6.93753       13.40567        9.51934
H          5.66837        0.20507       11.55519
H          2.19919        5.42304       14.22019
H          3.97806       13.52094       10.52929
H          8.94167        5.71402       15.55768
H          5.94641       13.29086       16.00256
H          0.97463        5.48938       11.16955
H          3.00341        7.81407       13.09774
H          2.72402        9.75769        9.26842
H          7.53197        2.04615       14.16494
H          7.27549        9.57825       17.38276
H          5.60686        7.27733       15.15580
H          2.20594        1.70391       12.42529
H          4.13789        9.76235       15.81173
H          2.05026        7.30809        8.15451
H          8.72765        1.79168       11.28917
H          6.00856        9.46205       10.44299
H          0.93166        1.67983       15.58160
H          3.10580       15.01543       13.85620
H          4.91458        7.75892       13.22021
H          5.10002        0.01414       13.05359
H          2.67285        7.57063        9.65719
H          7.07754        0.77536        7.41371
H          2.31607        7.61336       14.58703
H          7.46000       15.35224       14.59700
H          4.38496        9.60684       20.03752
C          7.13320        2.66787       10.12428
C          2.43935       10.61383       14.76419
C          2.56222        2.58320       16.70263
C          7.58840       10.35206       11.62781
C          6.49007        2.83425       15.88977
C          1.65056       10.57204       10.96049
C          3.29805        2.53861       10.74859
C          8.32878       10.35921       15.65793
C          7.27726        4.86735       16.67130
C          2.33006       12.65594       11.64690
C          2.58168        4.59532       10.03143
C          7.55598       12.38734       14.86814
C          6.57625        4.83037       10.65233
C          1.64080       12.61042       15.61521
C          3.25666        4.66150       15.94616
C          8.11726       12.52451       11.09948
C          2.64873       12.59426       16.58813
C          7.56099        4.84047       11.64148
C          7.13490       12.52078       10.11431
C          2.30720        4.61039       14.93735
C          3.31325       12.66464       10.65432
C          8.24938        4.87247       15.66705
C          6.61913       12.44047       15.89290
C          1.62477        4.62406       11.03796
C          2.61351       10.59208        9.95795
C          7.44992        2.85196       14.88979
C          7.37146       10.40333       16.67643
C          2.32664        2.55446       11.75171
C          3.43507       10.59022       15.72999
C          8.11989        2.67812       11.10717
C          6.60943       10.35035       10.63296
C          1.59229        2.54700       15.69581
N          6.35455        3.74058        9.88846
N          1.54135       11.61104       14.72089
N          3.38165        3.64705       16.81997
N          8.35050       11.43798       11.86193
N          6.40696        3.84637       16.77440
N          1.51066       11.60079       11.81807
N          3.43536        3.56534        9.89073
N          8.40627       11.35409       14.75593
N          3.52973       11.58043       16.63256
N          8.33561        3.76170       11.87560
N          6.37845       11.43471        9.86766
N          1.47547        3.56316       14.82115
N          3.46610       11.62347        9.81355
N          8.32887        3.86191       14.78669
N          6.51364       11.44046       16.78579
N          1.49589        3.60309       11.90750
O          2.89139        7.64893        8.71303
O          7.69564       15.25048       13.66082
O          6.98809        0.09803        8.10438
O          2.12469        7.51067       13.63974
O          4.03831       14.72539       14.03506
O          4.24841        8.24005       12.62096
O          5.79906        0.50847       12.49593
O          5.85918        6.96367       14.25351
O          3.68665       11.24146       19.34001
O          4.57574       10.59441       20.19644
F          4.75239        5.67269        8.41113
F          4.82132        5.69755       18.46335
F         -0.02305       13.48474       13.38597
F          4.95929        1.67532        8.39204
F          4.96502        1.82446       18.28819
F          0.25810        9.47852       13.28287
F          4.84982        9.45335        8.42651
F          5.05805        9.43269       17.80201
F          9.63961        1.71027       13.43012
F          5.11345       13.47853        8.23369
F          5.05026       13.43006       18.14151
F          0.15817        5.70656       13.35635
F          6.61090        7.50461        8.23710
F          6.72751        7.48426       18.14179
F          1.67183       15.45958       13.24442
F          4.92623        7.54329       10.21172
F          4.20426        7.97595       19.64077
F         -0.05151       15.35177       15.22245
F          4.49935        7.57296        6.64015
F          4.36176        7.39120       16.55937
F          9.33407       15.37134       11.64291
F          3.13164       15.19471        8.43363
F          3.24264       15.30439       18.26227
F          8.15023        7.63650       13.11910
F          4.87482       15.43908        6.49775
F          5.34954       15.44156       16.45570
F          0.53950        7.55090       11.54921
F          5.15273       15.25141       10.08213
F          6.18395       15.42758       19.30640
F          0.09299        7.63712       15.12504
Al         4.83044        7.56504        8.40258
Al         5.01714        7.57032       18.17626
Al        -0.10555       15.36404       13.40819
Al         4.90656       15.32909        8.30375
Al         4.95199       15.34618       18.16543
Al         0.19118        7.59502       13.31334
Ni         4.86957        3.66772        8.42821
Ni         4.91238        3.74524       18.04752
Ni         0.09516       11.48443       13.31220
Ni         4.93623       11.47045        8.37752
Ni         4.93618       11.43906       18.01477
Ni         0.04490        3.70127       13.36176
