# Supplementary material for: Spin Crossover and Exchange Effects on Oxygen Evolution Reaction Catalyzed by Bimetallic Metal Organic Frameworks
Source: ACS Catal. 2024 May 20;14(11):8652–65. doi: 10.1021/acscatal.4c01091 (PMC11165450; doi:10.1021/acscatal.4c01091)
Supplement: Supplementary file 2 — cs4c01091_si_002.zip [file cs4c01091_si_002.zip › xyz/Ni-Al/p_4_O.xyz]

147
HCNOFAlNi
H          6.96253        1.77164        9.53101
H          2.29852        9.77384       14.09914
H          2.73424        1.72690       17.36425
H          4.26243       15.02009       14.95672
H          7.76771        9.46158       12.23390
H          5.78317        1.99457       15.93591
H          7.71838       14.99912        7.96938
H          1.00101        9.70813       11.09578
H          3.96755        1.68790       10.62641
H          8.94731        9.46671       15.54059
H          6.77764        7.26537       14.03677
H          7.16170        5.67502       17.38049
H          2.19427       13.50991       12.30966
H          2.68658        5.41217        9.32395
H          4.47117        7.97020       11.68933
H          7.62650       13.18072       14.12990
H          5.96093        5.71262       10.47005
H          0.93925       13.43938       15.56109
H          3.94888        5.51128       16.05553
H          8.70911       13.42058       11.28832
H          6.98337        0.05468       13.06385
H          2.75352       13.39961       17.32950
H          7.73531        5.73126       12.24643
H          6.93753       13.40567        9.51934
H          5.66837        0.20507       11.55519
H          2.20310        5.43345       14.23044
H          3.97806       13.52094       10.52929
H          8.94779        5.70330       15.57590
H          5.85011       13.23168       15.90059
H          0.97463        5.48938       11.16955
H          3.00341        7.81407       13.09774
H          2.72402        9.75769        9.26842
H          7.53397        2.06432       14.11766
H          7.15006        9.52062       17.31441
H          5.60686        7.27733       15.15580
H          2.20594        1.70391       12.42529
H          4.06454        9.69275       15.91455
H          2.05026        7.30809        8.15451
H          8.72765        1.79168       11.28917
H          6.00856        9.46205       10.44299
H          0.93217        1.68930       15.57704
H          3.10580       15.01543       13.85620
H          4.91458        7.75892       13.22021
H          5.10002        0.01414       13.05359
H          2.67285        7.57063        9.65719
H          7.07754        0.77536        7.41371
H          2.31607        7.61336       14.58703
H          7.46000       15.35224       14.59700
C          7.13320        2.66787       10.12428
C          2.40220       10.57173       14.82941
C          2.59060        2.56565       16.67785
C          7.58840       10.35206       11.62781
C          6.47589        2.83005       15.84050
C          1.65056       10.57204       10.96049
C          3.29805        2.53861       10.74859
C          8.26550       10.32208       15.62689
C          7.26489        4.85554       16.66304
C          2.33006       12.65594       11.64690
C          2.58168        4.59532       10.03143
C          7.52105       12.35953       14.83767
C          6.57625        4.83037       10.65233
C          1.63643       12.59737       15.63771
C          3.28788        4.65312       15.93249
C          8.11726       12.52451       11.09948
C          2.63835       12.57702       16.61718
C          7.56099        4.84047       11.64148
C          7.13490       12.52078       10.11431
C          2.32166        4.61614       14.94020
C          3.31325       12.66464       10.65432
C          8.24728        4.86719       15.67132
C          6.53192       12.38796       15.81230
C          1.62477        4.62406       11.03796
C          2.61351       10.59208        9.95795
C          7.44520        2.85817       14.85419
C          7.26423       10.34600       16.60779
C          2.32664        2.55446       11.75171
C          3.38330       10.53802       15.81145
C          8.11989        2.67812       11.10717
C          6.60943       10.35035       10.63296
C          1.60368        2.54793       15.69040
N          6.35455        3.74058        9.88846
N          1.53100       11.59038       14.75422
N          3.41785        3.62391       16.78921
N          8.35050       11.43798       11.86193
N          6.39717        3.82928       16.73880
N          1.51066       11.60079       11.81807
N          3.43536        3.56534        9.89073
N          8.38316       11.33467       14.75051
N          3.49728       11.54766       16.68668
N          8.33561        3.76170       11.87560
N          6.37845       11.43471        9.86766
N          1.48132        3.57450       14.82884
N          3.46610       11.62347        9.81355
N          8.33188        3.86315       14.78327
N          6.40478       11.38019       16.69181
N          1.49589        3.60309       11.90750
O          2.89139        7.64893        8.71303
O          7.69564       15.25048       13.66082
O          6.98809        0.09803        8.10438
O          2.12469        7.51067       13.63974
O          4.03831       14.72539       14.03506
O          4.24841        8.24005       12.62096
O          5.79906        0.50847       12.49593
O          5.85918        6.96367       14.25351
O          4.20385       11.55806       19.57042
F          4.75239        5.67269        8.41113
F          4.90053        5.61754       18.38132
F         -0.02305       13.48474       13.38597
F          4.95929        1.67532        8.39204
F          4.97360        1.79743       18.25828
F          0.25810        9.47852       13.28287
F          4.84982        9.45335        8.42651
F          5.04435        9.50229       18.06603
F          9.63961        1.71027       13.43012
F          5.11345       13.47853        8.23369
F          5.12918       13.45927       17.94470
F          0.15817        5.70656       13.35635
F          6.61090        7.50461        8.23710
F          6.66562        7.51673       18.24547
F          1.67183       15.45958       13.24442
F          4.92623        7.54329       10.21172
F          3.78448        7.68761       19.42175
F         -0.05151       15.35177       15.22245
F          4.49935        7.57296        6.64015
F          4.45530        7.49265       16.53915
F          9.33407       15.37134       11.64291
F          3.13164       15.19471        8.43363
F          3.28159       15.27907       18.20331
F          8.15023        7.63650       13.11910
F          4.87482       15.43908        6.49775
F          5.35953       15.50805       16.36370
F          0.53950        7.55090       11.54921
F          5.15273       15.25141       10.08213
F          6.23854       15.40692       19.20102
F          0.09299        7.63712       15.12504
Al         4.83044        7.56504        8.40258
Al         4.95080        7.57529       18.22240
Al        -0.10555       15.36404       13.40819
Al         4.90656       15.32909        8.30375
Al         4.98783       15.38175       18.08056
Al         0.19118        7.59502       13.31334
Ni         4.86957        3.66772        8.42821
Ni         4.93128        3.71836       18.02701
Ni         0.09516       11.48443       13.31220
Ni         4.93623       11.47045        8.37752
Ni         4.96479       11.47852       18.09879
Ni         0.04490        3.70127       13.36176
