# Supplementary material for: Spin Crossover and Exchange Effects on Oxygen Evolution Reaction Catalyzed by Bimetallic Metal Organic Frameworks
Source: ACS Catal. 2024 May 20;14(11):8652–65. doi: 10.1021/acscatal.4c01091 (PMC11165450; doi:10.1021/acscatal.4c01091)
Supplement: Supplementary file 2 — cs4c01091_si_002.zip [file cs4c01091_si_002.zip › xyz/Ni-Al/p_4_OH.xyz]

148
HCNOFAlNi
H          6.96253        1.77164        9.53101
H          2.37675        9.84111       13.99319
H          2.67204        1.73839       17.35571
H          4.26243       15.02009       14.95672
H          7.76771        9.46158       12.23390
H          5.82420        1.98867       15.96468
H          7.71838       14.99912        7.96938
H          1.00101        9.70813       11.09578
H          3.96755        1.68790       10.62641
H          9.03091        9.49514       15.54030
H          6.77764        7.26537       14.03677
H          7.19256        5.70035       17.34204
H          2.19427       13.50991       12.30966
H          2.68658        5.41217        9.32395
H          4.47117        7.97020       11.68933
H          7.64214       13.18554       14.13475
H          5.96093        5.71262       10.47005
H          0.88725       13.41515       15.55682
H          3.90399        5.51175       16.02278
H          8.70911       13.42058       11.28832
H          6.98337        0.05468       13.06385
H          2.67927       13.37041       17.34973
H          7.73531        5.73126       12.24643
H          6.93753       13.40567        9.51934
H          5.66837        0.20507       11.55519
H          2.19024        5.42258       14.18544
H          3.97806       13.52094       10.52929
H          8.96350        5.71091       15.53717
H          5.97799       13.28652       16.01794
H          0.97463        5.48938       11.16955
H          3.00341        7.81407       13.09774
H          2.72402        9.75769        9.26842
H          7.54873        2.04490       14.12905
H          7.31096        9.57468       17.38932
H          5.60686        7.27733       15.15580
H          2.20594        1.70391       12.42529
H          4.11760        9.75442       15.83822
H          2.05026        7.30809        8.15451
H          8.72765        1.79168       11.28917
H          6.00856        9.46205       10.44299
H          0.88827        1.68821       15.55910
H          3.10580       15.01543       13.85620
H          4.91458        7.75892       13.22021
H          5.10002        0.01414       13.05359
H          2.67285        7.57063        9.65719
H          7.07754        0.77536        7.41371
H          2.31607        7.61336       14.58703
H          7.46000       15.35224       14.59700
H          4.15792       10.15710       19.85751
C          7.13320        2.66787       10.12428
C          2.44422       10.61414       14.75336
C          2.53862        2.57574       16.66389
C          7.58840       10.35206       11.62781
C          6.50889        2.83037       15.85502
C          1.65056       10.57204       10.96049
C          3.29805        2.53861       10.74859
C          8.35872       10.35377       15.65480
C          7.29013        4.86533       16.64025
C          2.33006       12.65594       11.64690
C          2.58168        4.59532       10.03143
C          7.57432       12.38299       14.86672
C          6.57625        4.83037       10.65233
C          1.60252       12.58898       15.62489
C          3.24820        4.64830       15.90373
C          8.11726       12.52451       11.09948
C          2.58792       12.56397       16.61661
C          7.56099        4.84047       11.64148
C          7.13490       12.52078       10.11431
C          2.29456        4.60791       14.90004
C          3.31325       12.66464       10.65432
C          8.26808        4.87170       15.64198
C          6.65051       12.43658       15.90287
C          1.62477        4.62406       11.03796
C          2.61351       10.59208        9.95795
C          7.46650        2.84808       14.85590
C          7.40888       10.39945       16.68127
C          2.32664        2.55446       11.75171
C          3.40744       10.57608       15.75050
C          8.11989        2.67812       11.10717
C          6.60943       10.35035       10.63296
C          1.55899        2.54793       15.66705
N          6.35455        3.74058        9.88846
N          1.54022       11.60653       14.70808
N          3.36715        3.63307       16.77896
N          8.35050       11.43798       11.86193
N          6.42454        3.83953       16.74364
N          1.51066       11.60079       11.81807
N          3.43536        3.56534        9.89073
N          8.43148       11.35533       14.75849
N          3.47281       11.55185       16.67329
N          8.33561        3.76170       11.87560
N          6.37845       11.43471        9.86766
N          1.44883        3.57031       14.79665
N          3.46610       11.62347        9.81355
N          8.34965        3.85647       14.76447
N          6.56454       11.44248       16.80288
N          1.49589        3.60309       11.90750
O          2.89139        7.64893        8.71303
O          7.69564       15.25048       13.66082
O          6.98809        0.09803        8.10438
O          2.12469        7.51067       13.63974
O          4.03831       14.72539       14.03506
O          4.24841        8.24005       12.62096
O          5.79906        0.50847       12.49593
O          5.85918        6.96367       14.25351
O          4.41164       11.10179       19.72678
F          4.75239        5.67269        8.41113
F          4.81952        5.66710       18.38189
F         -0.02305       13.48474       13.38597
F          4.95929        1.67532        8.39204
F          4.96966        1.81545       18.24062
F          0.25810        9.47852       13.28287
F          4.84982        9.45335        8.42651
F          5.05367        9.43176       17.76043
F          9.63961        1.71027       13.43012
F          5.11345       13.47853        8.23369
F          4.97460       13.47993       18.01932
F          0.15817        5.70656       13.35635
F          6.61090        7.50461        8.23710
F          6.67882        7.47276       18.11189
F          1.67183       15.45958       13.24442
F          4.92623        7.54329       10.21172
F          3.97290        7.89361       19.46504
F         -0.05151       15.35177       15.22245
F          4.49935        7.57296        6.64015
F          4.35937        7.38576       16.47848
F          9.33407       15.37134       11.64291
F          3.13164       15.19471        8.43363
F          3.21495       15.35814       18.17170
F          8.15023        7.63650       13.11910
F          4.87482       15.43908        6.49775
F          5.33241       15.49003       16.36683
F          0.53950        7.55090       11.54921
F          5.15273       15.25141       10.08213
F          6.20144       15.40770       19.18421
F          0.09299        7.63712       15.12504
Al         4.83044        7.56504        8.40258
Al         4.96198        7.57762       18.12357
Al        -0.10555       15.36404       13.40819
Al         4.90656       15.32909        8.30375
Al         4.92977       15.39744       18.08284
Al         0.19118        7.59502       13.31334
Ni         4.86957        3.66772        8.42821
Ni         4.90906        3.74555       17.99882
Ni         0.09516       11.48443       13.31220
Ni         4.93623       11.47045        8.37752
Ni         4.93663       11.48101       18.06062
Ni         0.04490        3.70127       13.36176
