# Supplementary material for: Spin Crossover and Exchange Effects on Oxygen Evolution Reaction Catalyzed by Bimetallic Metal Organic Frameworks
Source: ACS Catal. 2024 May 20;14(11):8652–65. doi: 10.1021/acscatal.4c01091 (PMC11165450; doi:10.1021/acscatal.4c01091)
Supplement: Supplementary file 2 — cs4c01091_si_002.zip [file cs4c01091_si_002.zip › xyz/Ni-Al/p_4_OOH.xyz]

149
HCNOFAlNi
H          6.96253        1.77164        9.53101
H          2.36046        9.83334       14.03307
H          2.71871        1.74632       17.38675
H          4.26243       15.02009       14.95672
H          7.76771        9.46158       12.23390
H          5.79204        1.99224       15.99771
H          7.71838       14.99912        7.96938
H          1.00101        9.70813       11.09578
H          3.96755        1.68790       10.62641
H          9.00731        9.50058       15.55996
H          6.77764        7.26537       14.03677
H          7.16966        5.70252       17.36625
H          2.19427       13.50991       12.30966
H          2.68658        5.41217        9.32395
H          4.47117        7.97020       11.68933
H          7.61874       13.17653       14.13959
H          5.96093        5.71262       10.47005
H          0.93543       13.44249       15.56052
H          3.91855        5.52930       16.06009
H          8.70911       13.42058       11.28832
H          6.98337        0.05468       13.06385
H          2.74524       13.40023       17.33976
H          7.73531        5.73126       12.24643
H          6.93753       13.40567        9.51934
H          5.66837        0.20507       11.55519
H          2.19240        5.43221       14.22446
H          3.97806       13.52094       10.52929
H          8.94055        5.70749       15.56166
H          5.93563       13.27564       16.00854
H          0.97463        5.48938       11.16955
H          3.00341        7.81407       13.09774
H          2.72402        9.75769        9.26842
H          7.53671        2.03776       14.16807
H          7.28832        9.58136       17.40498
H          5.60686        7.27733       15.15580
H          2.20594        1.70391       12.42529
H          4.15203        9.77089       15.82797
H          2.05026        7.30809        8.15451
H          8.72765        1.79168       11.28917
H          6.00856        9.46205       10.44299
H          0.93044        1.68620       15.58445
H          3.10580       15.01543       13.85620
H          4.91458        7.75892       13.22021
H          5.10002        0.01414       13.05359
H          2.67285        7.57063        9.65719
H          7.07754        0.77536        7.41371
H          2.31607        7.61336       14.58703
H          7.46000       15.35224       14.59700
H          4.37268        9.54656       20.10217
C          7.13320        2.66787       10.12428
C          2.45710       10.62238       14.77444
C          2.57461        2.57994       16.69380
C          7.58840       10.35206       11.62781
C          6.47821        2.83130       15.88151
C          1.65056       10.57204       10.96049
C          3.29805        2.53861       10.74859
C          8.33114       10.35626       15.67046
C          7.26390        4.86983       16.66304
C          2.33006       12.65594       11.64690
C          2.58168        4.59532       10.03143
C          7.54671       12.37739       14.87498
C          6.57625        4.83037       10.65233
C          1.64818       12.61322       15.62803
C          3.26676        4.66430       15.93762
C          8.11726       12.52451       11.09948
C          2.64794       12.59551       16.60608
C          7.56099        4.84047       11.64148
C          7.13490       12.52078       10.11431
C          2.30811        4.61754       14.93849
C          3.31325       12.66464       10.65432
C          8.24425        4.86874       15.66904
C          6.61501       12.43099       15.90202
C          1.62477        4.62406       11.03796
C          2.61351       10.59208        9.95795
C          7.44657        2.84512       14.89064
C          7.38121       10.40147       16.69295
C          2.32664        2.55446       11.75171
C          3.44477       10.59488       15.74565
C          8.11989        2.67812       11.10717
C          6.60943       10.35035       10.63296
C          1.59616        2.55011       15.69724
N          6.35455        3.74058        9.88846
N          1.55727       11.61741       14.73029
N          3.39481        3.64503       16.80516
N          8.35050       11.43798       11.86193
N          6.39166        3.84917       16.75959
N          1.51066       11.60079       11.81807
N          3.43536        3.56534        9.89073
N          8.40504       11.35020       14.76760
N          3.52739       11.58090       16.65450
N          8.33561        3.76170       11.87560
N          6.37845       11.43471        9.86766
N          1.47257        3.57233       14.82912
N          3.46610       11.62347        9.81355
N          8.32884        3.85321       14.79381
N          6.52534       11.43860       16.80516
N          1.49589        3.60309       11.90750
O          2.89139        7.64893        8.71303
O          7.69564       15.25048       13.66082
O          6.98809        0.09803        8.10438
O          2.12469        7.51067       13.63974
O          4.03831       14.72539       14.03506
O          4.24841        8.24005       12.62096
O          5.79906        0.50847       12.49593
O          5.85918        6.96367       14.25351
O          3.70351       11.20231       19.41035
O          4.57254       10.53134       20.27818
F          4.75239        5.67269        8.41113
F          4.82190        5.68590       18.46876
F         -0.02305       13.48474       13.38597
F          4.95929        1.67532        8.39204
F          4.96171        1.84885       18.29531
F          0.25810        9.47852       13.28287
F          4.84982        9.45335        8.42651
F          5.06168        9.41669       17.83249
F          9.63961        1.71027       13.43012
F          5.11345       13.47853        8.23369
F          5.04237       13.44233       18.14920
F          0.15817        5.70656       13.35635
F          6.61090        7.50461        8.23710
F          6.73207        7.46173       18.13838
F          1.67183       15.45958       13.24442
F          4.92623        7.54329       10.21172
F          4.21990        7.94363       19.66640
F         -0.05151       15.35177       15.22245
F          4.49935        7.57296        6.64015
F          4.35723        7.38530       16.57247
F          9.33407       15.37134       11.64291
F          3.13164       15.19471        8.43363
F          3.23311       15.32754       18.24661
F          8.15023        7.63650       13.11910
F          4.87482       15.43908        6.49775
F          5.35001       15.45617       16.45655
F          0.53950        7.55090       11.54921
F          5.15273       15.25141       10.08213
F          6.15613       15.44887       19.31580
F          0.09299        7.63712       15.12504
Al         4.83044        7.56504        8.40258
Al         5.02338        7.56939       18.18480
Al        -0.10555       15.36404       13.40819
Al         4.90656       15.32909        8.30375
Al         4.94283       15.33453       18.16031
Al         0.19118        7.59502       13.31334
Ni         4.86957        3.66772        8.42821
Ni         4.91088        3.75021       18.04553
Ni         0.09516       11.48443       13.31220
Ni         4.93623       11.47045        8.37752
Ni         4.92928       11.43767       18.05578
Ni         0.04490        3.70127       13.36176
