# Supplementary material for: Spin Crossover and Exchange Effects on Oxygen Evolution Reaction Catalyzed by Bimetallic Metal Organic Frameworks
Source: ACS Catal. 2024 May 20;14(11):8652–65. doi: 10.1021/acscatal.4c01091 (PMC11165450; doi:10.1021/acscatal.4c01091)
Supplement: Supplementary file 2 — cs4c01091_si_002.zip [file cs4c01091_si_002.zip › xyz/Ni-Al/p_5_O.xyz]

147
HCNOFAlNi
H          6.96253        1.77164        9.53101
H          2.31891        9.79342       14.08946
H          2.72620        1.72208       17.33862
H          4.26243       15.02009       14.95672
H          7.76771        9.46158       12.23390
H          5.80326        1.98929       15.93591
H          7.71838       14.99912        7.96938
H          1.00101        9.70813       11.09578
H          3.96755        1.68790       10.62641
H          9.00499        9.47355       15.53916
H          6.77764        7.26537       14.03677
H          7.16167        5.69134       17.35343
H          2.19427       13.50991       12.30966
H          2.68658        5.41217        9.32395
H          4.47117        7.97020       11.68933
H          7.62815       13.16891       14.13104
H          5.96093        5.71262       10.47005
H          0.88761       13.43146       15.55711
H          3.92839        5.51687       16.03616
H          8.70911       13.42058       11.28832
H          6.98337        0.05468       13.06385
H          2.65693       13.38812       17.36539
H          7.73531        5.73126       12.24643
H          6.93753       13.40567        9.51934
H          5.66837        0.20507       11.55519
H          2.18739        5.43858       14.21421
H          3.97806       13.52094       10.52929
H          8.95103        5.71138       15.55625
H          5.91481       13.23649       15.97123
H          0.97463        5.48938       11.16955
H          3.00341        7.81407       13.09774
H          2.72402        9.75769        9.26842
H          7.55100        2.05221       14.12250
H          7.24896        9.53491       17.35742
H          5.60686        7.27733       15.15580
H          2.20594        1.70391       12.42529
H          4.02669        9.70207       15.96097
H          2.05026        7.30809        8.15451
H          8.72765        1.79168       11.28917
H          6.00856        9.46205       10.44299
H          0.92129        1.68635       15.56081
H          3.10580       15.01543       13.85620
H          4.91458        7.75892       13.22021
H          5.10002        0.01414       13.05359
H          2.67285        7.57063        9.65719
H          7.07754        0.77536        7.41371
H          2.31607        7.61336       14.58703
H          7.46000       15.35224       14.59700
C          7.13320        2.66787       10.12428
C          2.39375       10.58167       14.83311
C          2.58174        2.56549       16.65535
C          7.58840       10.35206       11.62781
C          6.48921        2.83145       15.83594
C          1.65056       10.57204       10.96049
C          3.29805        2.53861       10.74859
C          8.32340       10.32659       15.64027
C          7.26823        4.86393       16.64367
C          2.33006       12.65594       11.64690
C          2.58168        4.59532       10.03143
C          7.54716       12.35797       14.85219
C          6.57625        4.83037       10.65233
C          1.58661       12.59302       15.64483
C          3.27259        4.65374       15.91170
C          8.11726       12.52451       11.09948
C          2.56103       12.56661       16.64965
C          7.56099        4.84047       11.64148
C          7.13490       12.52078       10.11431
C          2.30538        4.61832       14.91998
C          3.31325       12.66464       10.65432
C          8.25435        4.87247       15.65280
C          6.59701       12.39386       15.86499
C          1.62477        4.62406       11.03796
C          2.61351       10.59208        9.95795
C          7.45964        2.85382       14.84963
C          7.35028       10.36061       16.64823
C          2.32664        2.55446       11.75171
C          3.34159       10.54330       15.84733
C          8.11989        2.67812       11.10717
C          6.60943       10.35035       10.63296
C          1.59054        2.54731       15.66932
N          6.35455        3.74058        9.88846
N          1.51607       11.59426       14.74681
N          3.40841        3.62344       16.76529
N          8.35050       11.43798       11.86193
N          6.40236        3.83736       16.72456
N          1.51066       11.60079       11.81807
N          3.43536        3.56534        9.89073
N          8.41071       11.33451       14.75251
N          3.42412       11.54098       16.74193
N          8.33561        3.76170       11.87560
N          6.37845       11.43471        9.86766
N          1.46788        3.57419       14.80862
N          3.46610       11.62347        9.81355
N          8.34162        3.86284       14.77074
N          6.49617       11.39634       16.75902
N          1.49589        3.60309       11.90750
O          2.89139        7.64893        8.71303
O          7.69564       15.25048       13.66082
O          6.98809        0.09803        8.10438
O          2.12469        7.51067       13.63974
O          4.03831       14.72539       14.03506
O          4.24841        8.24005       12.62096
O          5.79906        0.50847       12.49593
O          5.85918        6.96367       14.25351
O          4.44859       11.55030       19.77691
F          4.75239        5.67269        8.41113
F          4.89043        5.61397       18.35085
F         -0.02305       13.48474       13.38597
F          4.95929        1.67532        8.39204
F          4.97515        1.82306       18.25515
F          0.25810        9.47852       13.28287
F          4.84982        9.45335        8.42651
F          5.01633        9.45071       17.99255
F          9.63961        1.71027       13.43012
F          5.11345       13.47853        8.23369
F          5.00377       13.53399       17.89287
F          0.15817        5.70656       13.35635
F          6.61090        7.50461        8.23710
F          6.66117        7.48845       18.21442
F          1.67183       15.45958       13.24442
F          4.92623        7.54329       10.21172
F          3.78238        7.65825       19.39583
F         -0.05151       15.35177       15.22245
F          4.49935        7.57296        6.64015
F          4.44162        7.44884       16.49329
F          9.33407       15.37134       11.64291
F          3.13164       15.19471        8.43363
F          3.22873       15.37569       18.16800
F          8.15023        7.63650       13.11910
F          4.87482       15.43908        6.49775
F          5.43462        0.03076       16.32440
F          0.53950        7.55090       11.54921
F          5.15273       15.25141       10.08213
F          6.23105       15.41888       19.13665
F          0.09299        7.63712       15.12504
Al         4.83044        7.56504        8.40258
Al         4.94330        7.58772       18.18366
Al        -0.10555       15.36404       13.40819
Al         4.90656       15.32909        8.30375
Al         4.94547       15.39465       18.04837
Al         0.19118        7.59502       13.31334
Ni         4.86957        3.66772        8.42821
Ni         4.92440        3.72768       18.00537
Ni         0.09516       11.48443       13.31220
Ni         4.93623       11.47045        8.37752
Ni         4.92461       11.48676       18.17141
Ni         0.04490        3.70127       13.36176
