# Supplementary material for: Spin Crossover and Exchange Effects on Oxygen Evolution Reaction Catalyzed by Bimetallic Metal Organic Frameworks
Source: ACS Catal. 2024 May 20;14(11):8652–65. doi: 10.1021/acscatal.4c01091 (PMC11165450; doi:10.1021/acscatal.4c01091)
Supplement: Supplementary file 2 — cs4c01091_si_002.zip [file cs4c01091_si_002.zip › xyz/Ni-Al/p_5_OH.xyz]

148
HCNOFAlNi
H          6.96253        1.77164        9.53101
H          2.34404        9.80460       14.04446
H          2.72874        1.73327       17.35514
H          4.26243       15.02009       14.95672
H          7.76771        9.46158       12.23390
H          5.81526        1.97437       15.97920
H          7.71838       14.99912        7.96938
H          1.00101        9.70813       11.09578
H          3.96755        1.68790       10.62641
H          8.92721        9.47153       15.55426
H          6.77764        7.26537       14.03677
H          7.15161        5.69600       17.35656
H          2.19427       13.50991       12.30966
H          2.68658        5.41217        9.32395
H          4.47117        7.97020       11.68933
H          7.63111       13.18911       14.14471
H          5.96093        5.71262       10.47005
H          0.95262       13.42260       15.58388
H          3.93294        5.51967       16.04442
H          8.70911       13.42058       11.28832
H          6.98337        0.05468       13.06385
H          2.76719       13.35891       17.36311
H          7.73531        5.73126       12.24643
H          6.93753       13.40567        9.51934
H          5.66837        0.20507       11.55519
H          2.18669        5.44106       14.22076
H          3.97806       13.52094       10.52929
H          8.93424        5.71697       15.55027
H          5.86726       13.26570       15.93164
H          0.97463        5.48938       11.16955
H          3.00341        7.81407       13.09774
H          2.72402        9.75769        9.26842
H          7.55851        2.03931       14.15013
H          7.13714        9.54097       17.33748
H          5.60686        7.27733       15.15580
H          2.20594        1.70391       12.42529
H          4.14035        9.72164       15.83024
H          2.05026        7.30809        8.15451
H          8.72765        1.79168       11.28917
H          6.00856        9.46205       10.44299
H          0.92741        1.68837       15.56565
H          3.10580       15.01543       13.85620
H          4.91458        7.75892       13.22021
H          5.10002        0.01414       13.05359
H          2.67285        7.57063        9.65719
H          7.07754        0.77536        7.41371
H          2.31607        7.61336       14.58703
H          7.46000       15.35224       14.59700
H          3.67012       10.56350       19.67124
C          7.13320        2.66787       10.12428
C          2.44664       10.59084       14.78782
C          2.58335        2.57046       16.66703
C          7.58840       10.35206       11.62781
C          6.49525        2.81887       15.86613
C          1.65056       10.57204       10.96049
C          3.29805        2.53861       10.74859
C          8.25306       10.33218       15.64625
C          7.25885        4.86812       16.64994
C          2.33006       12.65594       11.64690
C          2.58168        4.59532       10.03143
C          7.52357       12.37366       14.85874
C          6.57625        4.83037       10.65233
C          1.65910       12.58727       15.64625
C          3.27439        4.66026       15.92138
C          8.11726       12.52451       11.09948
C          2.66233       12.56133       16.62260
C          7.56099        4.84047       11.64148
C          7.13490       12.52078       10.11431
C          2.30739        4.62313       14.92966
C          3.31325       12.66464       10.65432
C          8.24167        4.87527       15.65765
C          6.54269       12.41701       15.84021
C          1.62477        4.62406       11.03796
C          2.61351       10.59208        9.95795
C          7.46138        2.84295       14.87498
C          7.25961       10.36449       16.63114
C          2.32664        2.55446       11.75171
C          3.44120       10.55402       15.75420
C          8.11989        2.67812       11.10717
C          6.60943       10.35035       10.63296
C          1.59558        2.54995       15.67901
N          6.35455        3.74058        9.88846
N          1.55705       11.59550       14.74539
N          3.40787        3.63121       16.77753
N          8.35050       11.43798       11.86193
N          6.40092        3.83487       16.74450
N          1.51066       11.60079       11.81807
N          3.43536        3.56534        9.89073
N          8.37716       11.34150       14.76646
N          3.53753       11.54299       16.65506
N          8.33561        3.76170       11.87560
N          6.37845       11.43471        9.86766
N          1.47038        3.57839       14.81972
N          3.46610       11.62347        9.81355
N          8.33494        3.85849       14.78384
N          6.41000       11.40893       16.72000
N          1.49589        3.60309       11.90750
O          2.89139        7.64893        8.71303
O          7.69564       15.25048       13.66082
O          6.98809        0.09803        8.10438
O          2.12469        7.51067       13.63974
O          4.03831       14.72539       14.03506
O          4.24841        8.24005       12.62096
O          5.79906        0.50847       12.49593
O          5.85918        6.96367       14.25351
O          3.89102       11.49748       19.45422
F          4.75239        5.67269        8.41113
F          4.84787        5.64038       18.37477
F         -0.02305       13.48474       13.38597
F          4.95929        1.67532        8.39204
F          4.95919        1.81048       18.27138
F          0.25810        9.47852       13.28287
F          4.84982        9.45335        8.42651
F          5.05102        9.53320       18.12157
F          9.63961        1.71027       13.43012
F          5.11345       13.47853        8.23369
F          5.10691       13.43115       18.04610
F          0.15817        5.70656       13.35635
F          6.61090        7.50461        8.23710
F          6.64314        7.51626       18.26455
F          1.67183       15.45958       13.24442
F          4.92623        7.54329       10.21172
F          3.77435        7.74960       19.43257
F         -0.05151       15.35177       15.22245
F          4.49935        7.57296        6.64015
F          4.44090        7.52729       16.54598
F          9.33407       15.37134       11.64291
F          3.13164       15.19471        8.43363
F          3.26143       15.27938       18.24176
F          8.15023        7.63650       13.11910
F          4.87482       15.43908        6.49775
F          5.33751       15.47310       16.40386
F          0.53950        7.55090       11.54921
F          5.15273       15.25141       10.08213
F          6.22156       15.42479       19.23007
F          0.09299        7.63712       15.12504
Al         4.83044        7.56504        8.40258
Al         4.93160        7.55308       18.22553
Al        -0.10555       15.36404       13.40819
Al         4.90656       15.32909        8.30375
Al         4.96608       15.33763       18.11815
Al         0.19118        7.59502       13.31334
Ni         4.86957        3.66772        8.42821
Ni         4.91963        3.71510       18.02018
Ni         0.09516       11.48443       13.31220
Ni         4.93623       11.47045        8.37752
Ni         4.95415       11.45771       18.03271
Ni         0.04490        3.70127       13.36176
