# Supplementary material for: Spin Crossover and Exchange Effects on Oxygen Evolution Reaction Catalyzed by Bimetallic Metal Organic Frameworks
Source: ACS Catal. 2024 May 20;14(11):8652–65. doi: 10.1021/acscatal.4c01091 (PMC11165450; doi:10.1021/acscatal.4c01091)
Supplement: Supplementary file 2 — cs4c01091_si_002.zip [file cs4c01091_si_002.zip › xyz/Ni-Al/p_5_OOH.xyz]

149
HCNOFAlNi
H          6.96253        1.77164        9.53101
H          2.35321        9.82682       14.04503
H          2.66852        1.75238       17.36881
H          4.26243       15.02009       14.95672
H          7.76771        9.46158       12.23390
H          5.84243        1.98540       15.99601
H          7.71838       14.99912        7.96938
H          1.00101        9.70813       11.09578
H          3.96755        1.68790       10.62641
H          8.98790        9.50477       15.57505
H          6.77764        7.26537       14.03677
H          7.21773        5.70703       17.33976
H          2.19427       13.50991       12.30966
H          2.68658        5.41217        9.32395
H          4.47117        7.97020       11.68933
H          7.61462       13.18088       14.14415
H          5.96093        5.71262       10.47005
H          0.95021       13.44466       15.56964
H          3.86881        5.54018       16.05325
H          8.70911       13.42058       11.28832
H          6.98337        0.05468       13.06385
H          2.76793       13.40054       17.34403
H          7.73531        5.73126       12.24643
H          6.93753       13.40567        9.51934
H          5.66837        0.20507       11.55519
H          2.18160        5.43143       14.19741
H          3.97806       13.52094       10.52929
H          8.95807        5.72085       15.51780
H          5.91735       13.28465       16.00256
H          0.97463        5.48938       11.16955
H          3.00341        7.81407       13.09774
H          2.72402        9.75769        9.26842
H          7.55377        2.03496       14.14927
H          7.25277        9.58229       17.40356
H          5.60686        7.27733       15.15580
H          2.20594        1.70391       12.42529
H          4.15212        9.76002       15.83195
H          2.05026        7.30809        8.15451
H          8.72765        1.79168       11.28917
H          6.00856        9.46205       10.44299
H          0.91455        1.67656       15.54828
H          3.10580       15.01543       13.85620
H          4.91458        7.75892       13.22021
H          5.10002        0.01414       13.05359
H          2.67285        7.57063        9.65719
H          7.07754        0.77536        7.41371
H          2.31607        7.61336       14.58703
H          7.46000       15.35224       14.59700
H          4.39305        9.61802       20.03752
C          7.13320        2.66787       10.12428
C          2.45616       10.61834       14.78298
C          2.53500        2.59019       16.67842
C          7.58840       10.35206       11.62781
C          6.52380        2.82881       15.87809
C          1.65056       10.57204       10.96049
C          3.29805        2.53861       10.74859
C          8.31183       10.36123       15.67986
C          7.30286        4.86812       16.64225
C          2.33006       12.65594       11.64690
C          2.58168        4.59532       10.03143
C          7.53636       12.38143       14.87868
C          6.57625        4.83037       10.65233
C          1.66093       12.61353       15.63486
C          3.22369        4.66943       15.93135
C          8.11726       12.52451       11.09948
C          2.66468       12.59613       16.60949
C          7.56099        4.84047       11.64148
C          7.13490       12.52078       10.11431
C          2.28495        4.61599       14.91200
C          3.31325       12.66464       10.65432
C          8.27058        4.87558       15.63258
C          6.59364       12.43736       15.89632
C          1.62477        4.62406       11.03796
C          2.61351       10.59208        9.95795
C          7.47442        2.84419       14.86985
C          7.35179       10.40317       16.69323
C          2.32664        2.55446       11.75171
C          3.45037       10.58820       15.74793
C          8.11989        2.67812       11.10717
C          6.60943       10.35035       10.63296
C          1.57038        2.54778       15.66477
N          6.35455        3.74058        9.88846
N          1.56058       11.61679       14.73912
N          3.35120        3.65544       16.80659
N          8.35050       11.43798       11.86193
N          6.43707        3.84373       16.76130
N          1.51066       11.60079       11.81807
N          3.43536        3.56534        9.89073
N          8.39372       11.35315       14.77501
N          3.54182       11.57873       16.65079
N          8.33561        3.76170       11.87560
N          6.37845       11.43471        9.86766
N          1.46252        3.56254       14.78725
N          3.46610       11.62347        9.81355
N          8.34827        3.85958       14.75621
N          6.49164       11.43969       16.79263
N          1.49589        3.60309       11.90750
O          2.89139        7.64893        8.71303
O          7.69564       15.25048       13.66082
O          6.98809        0.09803        8.10438
O          2.12469        7.51067       13.63974
O          4.03831       14.72539       14.03506
O          4.24841        8.24005       12.62096
O          5.79906        0.50847       12.49593
O          5.85918        6.96367       14.25351
O          3.69084       11.25311       19.34143
O          4.57719       10.60793       20.19787
F          4.75239        5.67269        8.41113
F          4.81673        5.69957       18.45480
F         -0.02305       13.48474       13.38597
F          4.95929        1.67532        8.39204
F          4.94972        1.81312       18.25088
F          0.25810        9.47852       13.28287
F          4.84982        9.45335        8.42651
F          5.05395        9.43331       17.82537
F          9.63961        1.71027       13.43012
F          5.11345       13.47853        8.23369
F          5.05534       13.42742       18.15091
F          0.15817        5.70656       13.35635
F          6.61090        7.50461        8.23710
F          6.72737        7.47742       18.13439
F          1.67183       15.45958       13.24442
F          4.92623        7.54329       10.21172
F          4.21400        7.97548       19.65245
F         -0.05151       15.35177       15.22245
F          4.49935        7.57296        6.64015
F          4.35831        7.39602       16.56364
F          9.33407       15.37134       11.64291
F          3.13164       15.19471        8.43363
F          3.23757       15.29243       18.25600
F          8.15023        7.63650       13.11910
F          4.87482       15.43908        6.49775
F          5.34771       15.43939       16.44573
F          0.53950        7.55090       11.54921
F          5.15273       15.25141       10.08213
F          6.18414       15.44079       19.29159
F          0.09299        7.63712       15.12504
Al         4.83044        7.56504        8.40258
Al         5.01645        7.55929       18.18309
Al        -0.10555       15.36404       13.40819
Al         4.90656       15.32909        8.30375
Al         4.94599       15.36591       18.15603
Al         0.19118        7.59502       13.31334
Ni         4.86957        3.66772        8.42821
Ni         4.91081        3.74679       18.00793
Ni         0.09516       11.48443       13.31220
Ni         4.93623       11.47045        8.37752
Ni         4.93987       11.44124       18.02730
Ni         0.04490        3.70127       13.36176
