# Supplementary material for: Spin Crossover and Exchange Effects on Oxygen Evolution Reaction Catalyzed by Bimetallic Metal Organic Frameworks
Source: ACS Catal. 2024 May 20;14(11):8652–65. doi: 10.1021/acscatal.4c01091 (PMC11165450; doi:10.1021/acscatal.4c01091)
Supplement: Supplementary file 2 — cs4c01091_si_002.zip [file cs4c01091_si_002.zip › xyz/Ni-Al/p_6_O.xyz]

147
HCNOFAlNi
H          6.96253        1.77164        9.53101
H          2.30801        9.78052       14.07778
H          2.73388        1.72379       17.35485
H          4.26243       15.02009       14.95672
H          7.76771        9.46158       12.23390
H          5.79841        1.98727       15.94189
H          7.71838       14.99912        7.96938
H          1.00101        9.70813       11.09578
H          3.96755        1.68790       10.62641
H          8.96234        9.47417       15.53774
H          6.77764        7.26537       14.03677
H          7.16782        5.67704       17.37251
H          2.19427       13.50991       12.30966
H          2.68658        5.41217        9.32395
H          4.47117        7.97020       11.68933
H          7.61621       13.16503       14.10313
H          5.96093        5.71262       10.47005
H          0.92802       13.43115       15.55711
H          3.94645        5.51082       16.05354
H          8.70911       13.42058       11.28832
H          6.98337        0.05468       13.06385
H          2.74442       13.39309       17.32637
H          7.73531        5.73126       12.24643
H          6.93753       13.40567        9.51934
H          5.66837        0.20507       11.55519
H          2.19995        5.43858       14.22902
H          3.97806       13.52094       10.52929
H          8.95313        5.70547       15.56679
H          5.83582       13.21614       15.87496
H          0.97463        5.48938       11.16955
H          3.00341        7.81407       13.09774
H          2.72402        9.75769        9.26842
H          7.54239        2.05764       14.11766
H          7.16064        9.52466       17.31327
H          5.60686        7.27733       15.15580
H          2.20594        1.70391       12.42529
H          4.07509        9.70114       15.89176
H          2.05026        7.30809        8.15451
H          8.72765        1.79168       11.28917
H          6.00856        9.46205       10.44299
H          0.93024        1.68744       15.56992
H          3.10580       15.01543       13.85620
H          4.91458        7.75892       13.22021
H          5.10002        0.01414       13.05359
H          2.67285        7.57063        9.65719
H          7.07754        0.77536        7.41371
H          2.31607        7.61336       14.58703
H          7.46000       15.35224       14.59700
C          7.13320        2.66787       10.12428
C          2.40704       10.57546       14.81175
C          2.59061        2.56331       16.66902
C          7.58840       10.35206       11.62781
C          6.48780        2.82586       15.84192
C          1.65056       10.57204       10.96049
C          3.29805        2.53861       10.74859
C          8.27261       10.32239       15.62347
C          7.27170        4.85601       16.65706
C          2.33006       12.65594       11.64690
C          2.58168        4.59532       10.03143
C          7.51120       12.34974       14.81688
C          6.57625        4.83037       10.65233
C          1.63013       12.59302       15.62945
C          3.28584        4.65249       15.92850
C          8.11726       12.52451       11.09948
C          2.63302       12.57422       16.60892
C          7.56099        4.84047       11.64148
C          7.13490       12.52078       10.11431
C          2.31803        4.61878       14.93650
C          3.31325       12.66464       10.65432
C          8.25439        4.86781       15.66448
C          6.52392       12.37755       15.79037
C          1.62477        4.62406       11.03796
C          2.61351       10.59208        9.95795
C          7.45458        2.85336       14.85276
C          7.27242       10.34492       16.60095
C          2.32664        2.55446       11.75171
C          3.38949       10.54346       15.79407
C          8.11989        2.67812       11.10717
C          6.60943       10.35035       10.63296
C          1.60135        2.54700       15.68243
N          6.35455        3.74058        9.88846
N          1.53188       11.58991       14.74282
N          3.41885        3.62095       16.78209
N          8.35050       11.43798       11.86193
N          6.40643        3.82742       16.73709
N          1.51066       11.60079       11.81807
N          3.43536        3.56534        9.89073
N          8.38406       11.33172       14.74083
N          3.49599       11.55014       16.67073
N          8.33561        3.76170       11.87560
N          6.37845       11.43471        9.86766
N          1.47789        3.57652       14.82371
N          3.46610       11.62347        9.81355
N          8.33911        3.86051       14.77871
N          6.40540       11.37521       16.67956
N          1.49589        3.60309       11.90750
O          2.89139        7.64893        8.71303
O          7.69564       15.25048       13.66082
O          6.98809        0.09803        8.10438
O          2.12469        7.51067       13.63974
O          4.03831       14.72539       14.03506
O          4.24841        8.24005       12.62096
O          5.79906        0.50847       12.49593
O          5.85918        6.96367       14.25351
O          4.15498       11.55775       19.52001
F          4.75239        5.67269        8.41113
F          4.90433        5.61646       18.36680
F         -0.02305       13.48474       13.38597
F          4.95929        1.67532        8.39204
F          4.97639        1.78935       18.26056
F          0.25810        9.47852       13.28287
F          4.84982        9.45335        8.42651
F          5.04455        9.55029       18.09565
F          9.63961        1.71027       13.43012
F          5.11345       13.47853        8.23369
F          5.15624       13.41157       17.98771
F          0.15817        5.70656       13.35635
F          6.61090        7.50461        8.23710
F          6.66149        7.53444       18.23892
F          1.67183       15.45958       13.24442
F          4.92623        7.54329       10.21172
F          3.80048        7.68295       19.44111
F         -0.05151       15.35177       15.22245
F          4.49935        7.57296        6.64015
F          4.44950        7.52387       16.54797
F          9.33407       15.37134       11.64291
F          3.13164       15.19471        8.43363
F          3.29653       15.24893       18.20388
F          8.15023        7.63650       13.11910
F          4.87482       15.43908        6.49775
F          5.36932       15.47714       16.37965
F          0.53950        7.55090       11.54921
F          5.15273       15.25141       10.08213
F          6.26081       15.39807       19.20244
F          0.09299        7.63712       15.12504
Al         4.83044        7.56504        8.40258
Al         4.94939        7.59332       18.22952
Al        -0.10555       15.36404       13.40819
Al         4.90656       15.32909        8.30375
Al         5.00007       15.36094       18.09565
Al         0.19118        7.59502       13.31334
Ni         4.86957        3.66772        8.42821
Ni         4.93522        3.71370       18.02360
Ni         0.09516       11.48443       13.31220
Ni         4.93623       11.47045        8.37752
Ni         4.97819       11.48241       18.07429
Ni         0.04490        3.70127       13.36176
