# Supplementary material for: Spin Crossover and Exchange Effects on Oxygen Evolution Reaction Catalyzed by Bimetallic Metal Organic Frameworks
Source: ACS Catal. 2024 May 20;14(11):8652–65. doi: 10.1021/acscatal.4c01091 (PMC11165450; doi:10.1021/acscatal.4c01091)
Supplement: Supplementary file 2 — cs4c01091_si_002.zip [file cs4c01091_si_002.zip › xyz/Ni-Al/p_6_OH.xyz]

148
HCNOFAlNi
H          6.96253        1.77164        9.53101
H          2.37851        9.84080       13.99861
H          2.69968        1.72736       17.33520
H          4.26243       15.02009       14.95672
H          7.76771        9.46158       12.23390
H          5.81652        1.98789       15.95499
H          7.71838       14.99912        7.96938
H          1.00101        9.70813       11.09578
H          3.96755        1.68790       10.62641
H          9.01743        9.48846       15.54087
H          6.77764        7.26537       14.03677
H          7.17148        5.70640       17.33064
H          2.19427       13.50991       12.30966
H          2.68658        5.41217        9.32395
H          4.47117        7.97020       11.68933
H          7.64313       13.18352       14.13873
H          5.96093        5.71262       10.47005
H          0.88939       13.41530       15.55853
H          3.91372        5.51237       16.01423
H          8.70911       13.42058       11.28832
H          6.98337        0.05468       13.06385
H          2.68169       13.37258       17.35115
H          7.73531        5.73126       12.24643
H          6.93753       13.40567        9.51934
H          5.66837        0.20507       11.55519
H          2.18326        5.43081       14.18943
H          3.97806       13.52094       10.52929
H          8.95540        5.71340       15.53375
H          5.97052       13.28325       16.01395
H          0.97463        5.48938       11.16955
H          3.00341        7.81407       13.09774
H          2.72402        9.75769        9.26842
H          7.55529        2.03947       14.13076
H          7.29114        9.56878       17.38590
H          5.60686        7.27733       15.15580
H          2.20594        1.70391       12.42529
H          4.12128        9.75644       15.84221
H          2.05026        7.30809        8.15451
H          8.72765        1.79168       11.28917
H          6.00856        9.46205       10.44299
H          0.90056        1.68495       15.55113
H          3.10580       15.01543       13.85620
H          4.91458        7.75892       13.22021
H          5.10002        0.01414       13.05359
H          2.67285        7.57063        9.65719
H          7.07754        0.77536        7.41371
H          2.31607        7.61336       14.58703
H          7.46000       15.35224       14.59700
H          4.09975       10.23648       19.88656
C          7.13320        2.66787       10.12428
C          2.44733       10.61492       14.75792
C          2.55942        2.56766       16.64737
C          7.58840       10.35206       11.62781
C          6.49934        2.83114       15.84477
C          1.65056       10.57204       10.96049
C          3.29805        2.53861       10.74859
C          8.34524       10.34709       15.65423
C          7.27490        4.87061       16.63000
C          2.33006       12.65594       11.64690
C          2.58168        4.59532       10.03143
C          7.57016       12.37957       14.86871
C          6.57625        4.83037       10.65233
C          1.60553       12.58991       15.62689
C          3.25822        4.64861       15.89433
C          8.11726       12.52451       11.09948
C          2.59121       12.56677       16.61775
C          7.56099        4.84047       11.64148
C          7.13490       12.52078       10.11431
C          2.29530        4.61257       14.89890
C          3.31325       12.66464       10.65432
C          8.25999        4.87372       15.63771
C          6.64207       12.43254       15.90031
C          1.62477        4.62406       11.03796
C          2.61351       10.59208        9.95795
C          7.46564        2.84575       14.85333
C          7.39248       10.39277       16.67757
C          2.32664        2.55446       11.75171
C          3.41151       10.57826       15.75391
C          8.11989        2.67812       11.10717
C          6.60943       10.35035       10.63296
C          1.57118        2.54529       15.65850
N          6.35455        3.74058        9.88846
N          1.54255       11.60669       14.71121
N          3.38619        3.62624       16.75874
N          8.35050       11.43798       11.86193
N          6.40970        3.84451       16.72684
N          1.51066       11.60079       11.81807
N          3.43536        3.56534        9.89073
N          8.42568       11.35051       14.76048
N          3.47697       11.55542       16.67529
N          8.33561        3.76170       11.87560
N          6.37845       11.43471        9.86766
N          1.45232        3.57248       14.79580
N          3.46610       11.62347        9.81355
N          8.34752        3.85538       14.76504
N          6.54969       11.43751       16.79947
N          1.49589        3.60309       11.90750
O          2.89139        7.64893        8.71303
O          7.69564       15.25048       13.66082
O          6.98809        0.09803        8.10438
O          2.12469        7.51067       13.63974
O          4.03831       14.72539       14.03506
O          4.24841        8.24005       12.62096
O          5.79906        0.50847       12.49593
O          5.85918        6.96367       14.25351
O          4.37088       11.17186       19.73761
F          4.75239        5.67269        8.41113
F          4.81178        5.64846       18.37563
F         -0.02305       13.48474       13.38597
F          4.95929        1.67532        8.39204
F          4.97434        1.82710       18.24404
F          0.25810        9.47852       13.28287
F          4.84982        9.45335        8.42651
F          5.03926        9.43238       17.81255
F          9.63961        1.71027       13.43012
F          5.11345       13.47853        8.23369
F          4.97904       13.49748       18.01790
F          0.15817        5.70656       13.35635
F          6.61090        7.50461        8.23710
F          6.65249        7.46655       18.15034
F          1.67183       15.45958       13.24442
F          4.92623        7.54329       10.21172
F          3.88977        7.84188       19.43912
F         -0.05151       15.35177       15.22245
F          4.49935        7.57296        6.64015
F          4.36468        7.39167       16.47791
F          9.33407       15.37134       11.64291
F          3.13164       15.19471        8.43363
F          3.21860       15.37725       18.16629
F          8.15023        7.63650       13.11910
F          4.87482       15.43908        6.49775
F          5.34941       15.50728       16.37338
F          0.53950        7.55090       11.54921
F          5.15273       15.25141       10.08213
F          6.18892       15.42789       19.20871
F          0.09299        7.63712       15.12504
Al         4.83044        7.56504        8.40258
Al         4.93683        7.58166       18.13353
Al        -0.10555       15.36404       13.40819
Al         4.90656       15.32909        8.30375
Al         4.93509       15.39030       18.08625
Al         0.19118        7.59502       13.31334
Ni         4.86957        3.66772        8.42821
Ni         4.91006        3.74228       17.99682
Ni         0.09516       11.48443       13.31220
Ni         4.93623       11.47045        8.37752
Ni         4.93182       11.48629       18.06689
Ni         0.04490        3.70127       13.36176
