# Supplementary material for: Spin Crossover and Exchange Effects on Oxygen Evolution Reaction Catalyzed by Bimetallic Metal Organic Frameworks
Source: ACS Catal. 2024 May 20;14(11):8652–65. doi: 10.1021/acscatal.4c01091 (PMC11165450; doi:10.1021/acscatal.4c01091)
Supplement: Supplementary file 2 — cs4c01091_si_002.zip [file cs4c01091_si_002.zip › xyz/Ni-Al/p_6_OOH.xyz]

149
HCNOFAlNi
H          6.96253        1.77164        9.53101
H          2.36018        9.83101       14.02452
H          2.67391        1.74709       17.37707
H          4.26243       15.02009       14.95672
H          7.76771        9.46158       12.23390
H          5.83351        1.98136       16.00284
H          7.71838       14.99912        7.96938
H          1.00101        9.70813       11.09578
H          3.96755        1.68790       10.62641
H          9.00412        9.50990       15.57078
H          6.77764        7.26537       14.03677
H          7.21148        5.69646       17.35799
H          2.19427       13.50991       12.30966
H          2.68658        5.41217        9.32395
H          4.47117        7.97020       11.68933
H          7.62739       13.19051       14.14699
H          5.96093        5.71262       10.47005
H          0.94316       13.43736       15.56878
H          3.88036        5.53288       16.06522
H          8.70911       13.42058       11.28832
H          6.98337        0.05468       13.06385
H          2.76789       13.39293       17.33805
H          7.73531        5.73126       12.24643
H          6.93753       13.40567        9.51934
H          5.66837        0.20507       11.55519
H          2.18854        5.42879       14.20595
H          3.97806       13.52094       10.52929
H          8.96186        5.70874       15.53859
H          5.92583       13.28418       16.00056
H          0.97463        5.48938       11.16955
H          3.00341        7.81407       13.09774
H          2.72402        9.75769        9.26842
H          7.54704        2.03667       14.15155
H          7.26195        9.57903       17.39216
H          5.60686        7.27733       15.15580
H          2.20594        1.70391       12.42529
H          4.15862        9.76235       15.81145
H          2.05026        7.30809        8.15451
H          8.72765        1.79168       11.28917
H          6.00856        9.46205       10.44299
H          0.90622        1.68309       15.56166
H          3.10580       15.01543       13.85620
H          4.91458        7.75892       13.22021
H          5.10002        0.01414       13.05359
H          2.67285        7.57063        9.65719
H          7.07754        0.77536        7.41371
H          2.31607        7.61336       14.58703
H          7.46000       15.35224       14.59700
H          4.38724        9.60156       20.01274
C          7.13320        2.66787       10.12428
C          2.46063       10.61958       14.76589
C          2.53720        2.58367       16.68639
C          7.58840       10.35206       11.62781
C          6.51703        2.82260       15.88493
C          1.65056       10.57204       10.96049
C          3.29805        2.53861       10.74859
C          8.32592       10.36480       15.67474
C          7.30029        4.86051       16.65791
C          2.33006       12.65594       11.64690
C          2.58168        4.59532       10.03143
C          7.54838       12.38749       14.87726
C          6.57625        4.83037       10.65233
C          1.65766       12.60918       15.62916
C          3.23229        4.66492       15.93933
C          8.11726       12.52451       11.09948
C          2.66472       12.59100       16.60067
C          7.56099        4.84047       11.64148
C          7.13490       12.52078       10.11431
C          2.29109        4.61599       14.92368
C          3.31325       12.66464       10.65432
C          8.26977        4.86735       15.65167
C          6.60289       12.43798       15.89262
C          1.62477        4.62406       11.03796
C          2.61351       10.59208        9.95795
C          7.46783        2.84077       14.87811
C          7.36222       10.40224       16.68497
C          2.32664        2.55446       11.75171
C          3.45504       10.58929       15.73027
C          8.11989        2.67812       11.10717
C          6.60943       10.35035       10.63296
C          1.56823        2.54902       15.67901
N          6.35455        3.74058        9.88846
N          1.56156       11.61570       14.72858
N          3.35446        3.64938       16.81428
N          8.35050       11.43798       11.86193
N          6.43402        3.83581       16.77070
N          1.51066       11.60079       11.81807
N          3.43536        3.56534        9.89073
N          8.40700       11.35983       14.77301
N          3.54602       11.57717       16.63570
N          8.33561        3.76170       11.87560
N          6.37845       11.43471        9.86766
N          1.45584        3.57109       14.80805
N          3.46610       11.62347        9.81355
N          8.34697        3.85165       14.77472
N          6.49897       11.43642       16.78466
N          1.49589        3.60309       11.90750
O          2.89139        7.64893        8.71303
O          7.69564       15.25048       13.66082
O          6.98809        0.09803        8.10438
O          2.12469        7.51067       13.63974
O          4.03831       14.72539       14.03506
O          4.24841        8.24005       12.62096
O          5.79906        0.50847       12.49593
O          5.85918        6.96367       14.25351
O          3.69957       11.24503       19.31808
O          4.57479       10.59068       20.17907
F          4.75239        5.67269        8.41113
F          4.82679        5.69506       18.44939
F         -0.02305       13.48474       13.38597
F          4.95929        1.67532        8.39204
F          4.95699        1.80504       18.23578
F          0.25810        9.47852       13.28287
F          4.84982        9.45335        8.42651
F          5.05929        9.42259       17.80173
F          9.63961        1.71027       13.43012
F          5.11345       13.47853        8.23369
F          5.06439       13.42773       18.14122
F          0.15817        5.70656       13.35635
F          6.61090        7.50461        8.23710
F          6.73153        7.48037       18.11075
F          1.67183       15.45958       13.24442
F          4.92623        7.54329       10.21172
F          4.21353        7.97238       19.63507
F         -0.05151       15.35177       15.22245
F          4.49935        7.57296        6.64015
F          4.35283        7.38778       16.55424
F          9.33407       15.37134       11.64291
F          3.13164       15.19471        8.43363
F          3.24229       15.28745       18.24233
F          8.15023        7.63650       13.11910
F          4.87482       15.43908        6.49775
F          5.34936       15.42758       16.43006
F          0.53950        7.55090       11.54921
F          5.15273       15.25141       10.08213
F          6.18602       15.43675       19.28390
F          0.09299        7.63712       15.12504
Al         4.83044        7.56504        8.40258
Al         5.02034        7.55960       18.16686
Al        -0.10555       15.36404       13.40819
Al         4.90656       15.32909        8.30375
Al         4.95205       15.35037       18.14350
Al         0.19118        7.59502       13.31334
Ni         4.86957        3.66772        8.42821
Ni         4.91000        3.73871       18.02075
Ni         0.09516       11.48443       13.31220
Ni         4.93623       11.47045        8.37752
Ni         4.95132       11.43394       18.01420
Ni         0.04490        3.70127       13.36176
