# Supplementary material for: Spin Crossover and Exchange Effects on Oxygen Evolution Reaction Catalyzed by Bimetallic Metal Organic Frameworks
Source: ACS Catal. 2024 May 20;14(11):8652–65. doi: 10.1021/acscatal.4c01091 (PMC11165450; doi:10.1021/acscatal.4c01091)
Supplement: Supplementary file 2 — cs4c01091_si_002.zip [file cs4c01091_si_002.zip › xyz/Ni-Al/p_7_O.xyz]

147
HCNOFAlNi
H          6.96253        1.77164        9.53101
H          2.31412        9.78378       14.07864
H          2.72698        1.72270       17.33178
H          4.26243       15.02009       14.95672
H          7.76771        9.46158       12.23390
H          5.81061        1.98401       15.93705
H          7.71838       14.99912        7.96938
H          1.00101        9.70813       11.09578
H          3.96755        1.68790       10.62641
H          8.95861        9.47743       15.55397
H          6.77764        7.26537       14.03677
H          7.17293        5.68388       17.35457
H          2.19427       13.50991       12.30966
H          2.68658        5.41217        9.32395
H          4.47117        7.97020       11.68933
H          7.60386       13.16285       14.10968
H          5.96093        5.71262       10.47005
H          0.93098       13.42649       15.56935
H          3.92633        5.51827       16.03873
H          8.70911       13.42058       11.28832
H          6.98337        0.05468       13.06385
H          2.75139       13.38641       17.33890
H          7.73531        5.73126       12.24643
H          6.93753       13.40567        9.51934
H          5.66837        0.20507       11.55519
H          2.18432        5.44464       14.21592
H          3.97806       13.52094       10.52929
H          8.95466        5.70889       15.55141
H          5.82262       13.21117       15.87752
H          0.97463        5.48938       11.16955
H          3.00341        7.81407       13.09774
H          2.72402        9.75769        9.26842
H          7.55298        2.04832       14.11794
H          7.15807        9.52870       17.32780
H          5.60686        7.27733       15.15580
H          2.20594        1.70391       12.42529
H          4.08124        9.69850       15.89661
H          2.05026        7.30809        8.15451
H          8.72765        1.79168       11.28917
H          6.00856        9.46205       10.44299
H          0.92335        1.68449       15.55170
H          3.10580       15.01543       13.85620
H          4.91458        7.75892       13.22021
H          5.10002        0.01414       13.05359
H          2.67285        7.57063        9.65719
H          7.07754        0.77536        7.41371
H          2.31607        7.61336       14.58703
H          7.46000       15.35224       14.59700
C          7.13320        2.66787       10.12428
C          2.41338       10.57468       14.81688
C          2.58252        2.56502       16.64908
C          7.58840       10.35206       11.62781
C          6.49637        2.82571       15.83651
C          1.65056       10.57204       10.96049
C          3.29805        2.53861       10.74859
C          8.26849       10.32596       15.63515
C          7.27549        4.85787       16.64310
C          2.33006       12.65594       11.64690
C          2.58168        4.59532       10.03143
C          7.50342       12.34788       14.82514
C          6.57625        4.83037       10.65233
C          1.63454       12.59007       15.64170
C          3.27004        4.65607       15.91312
C          8.11726       12.52451       11.09948
C          2.63714       12.57065       16.61889
C          7.56099        4.84047       11.64148
C          7.13490       12.52078       10.11431
C          2.30340        4.62220       14.92026
C          3.31325       12.66464       10.65432
C          8.25896        4.86859       15.64939
C          6.51420       12.37491       15.79749
C          1.62477        4.62406       11.03796
C          2.61351       10.59208        9.95795
C          7.46357        2.84916       14.84707
C          7.26743       10.34740       16.61320
C          2.32664        2.55446       11.75171
C          3.39429       10.53957       15.79749
C          8.11989        2.67812       11.10717
C          6.60943       10.35035       10.63296
C          1.59161        2.54700       15.66249
N          6.35455        3.74058        9.88846
N          1.53578       11.58913       14.74994
N          3.40792        3.62391       16.76472
N          8.35050       11.43798       11.86193
N          6.41079        3.83037       16.72712
N          1.51066       11.60079       11.81807
N          3.43536        3.56534        9.89073
N          8.38034       11.33327       14.75051
N          3.50313       11.54610       16.67728
N          8.33561        3.76170       11.87560
N          6.37845       11.43471        9.86766
N          1.46767        3.57699       14.80548
N          3.46610       11.62347        9.81355
N          8.34457        3.85911       14.76703
N          6.39742       11.37537       16.68981
N          1.49589        3.60309       11.90750
O          2.89139        7.64893        8.71303
O          7.69564       15.25048       13.66082
O          6.98809        0.09803        8.10438
O          2.12469        7.51067       13.63974
O          4.03831       14.72539       14.03506
O          4.24841        8.24005       12.62096
O          5.79906        0.50847       12.49593
O          5.85918        6.96367       14.25351
O          4.08952       11.56179       19.47899
F          4.75239        5.67269        8.41113
F          4.89205        5.61848       18.35227
F         -0.02305       13.48474       13.38597
F          4.95929        1.67532        8.39204
F          4.97093        1.80302       18.24774
F          0.25810        9.47852       13.28287
F          4.84982        9.45335        8.42651
F          5.06509        9.51409       18.10050
F          9.63961        1.71027       13.43012
F          5.11345       13.47853        8.23369
F          5.16479       13.45041       17.97689
F          0.15817        5.70656       13.35635
F          6.61090        7.50461        8.23710
F          6.66992        7.50321       18.24062
F          1.67183       15.45958       13.24442
F          4.92623        7.54329       10.21172
F          3.80830        7.67923       19.44311
F         -0.05151       15.35177       15.22245
F          4.49935        7.57296        6.64015
F          4.45113        7.51533       16.54370
F          9.33407       15.37134       11.64291
F          3.13164       15.19471        8.43363
F          3.29949       15.26850       18.20872
F          8.15023        7.63650       13.11910
F          4.87482       15.43908        6.49775
F          5.35919       15.50184       16.35886
F          0.53950        7.55090       11.54921
F          5.15273       15.25141       10.08213
F          6.28407       15.43566       19.16200
F          0.09299        7.63712       15.12504
Al         4.83044        7.56504        8.40258
Al         4.95599        7.58353       18.22667
Al        -0.10555       15.36404       13.40819
Al         4.90656       15.32909        8.30375
Al         5.00348       15.37321       18.07800
Al         0.19118        7.59502       13.31334
Ni         4.86957        3.66772        8.42821
Ni         4.92855        3.71991       18.00451
Ni         0.09516       11.48443       13.31220
Ni         4.93623       11.47045        8.37752
Ni         4.96410       11.47868       18.07686
Ni         0.04490        3.70127       13.36176
