# Supplementary material for: Spin Crossover and Exchange Effects on Oxygen Evolution Reaction Catalyzed by Bimetallic Metal Organic Frameworks
Source: ACS Catal. 2024 May 20;14(11):8652–65. doi: 10.1021/acscatal.4c01091 (PMC11165450; doi:10.1021/acscatal.4c01091)
Supplement: Supplementary file 2 — cs4c01091_si_002.zip [file cs4c01091_si_002.zip › xyz/Ni-Al/p_7_OH.xyz]

148
HCNOFAlNi
H          6.96253        1.77164        9.53101
H          2.36141        9.81082       14.04076
H          2.70528        1.72037       17.38163
H          4.26243       15.02009       14.95672
H          7.76771        9.46158       12.23390
H          5.82666        1.96132       15.99544
H          7.71838       14.99912        7.96938
H          1.00101        9.70813       11.09578
H          3.96755        1.68790       10.62641
H          8.95399        9.48287       15.56309
H          6.77764        7.26537       14.03677
H          7.17625        5.67067       17.39245
H          2.19427       13.50991       12.30966
H          2.68658        5.41217        9.32395
H          4.47117        7.97020       11.68933
H          7.62725       13.18476       14.14386
H          5.96093        5.71262       10.47005
H          0.97002       13.41375       15.61094
H          3.94309        5.49202       16.05980
H          8.70911       13.42058       11.28832
H          6.98337        0.05468       13.06385
H          2.78482       13.33250       17.39216
H          7.73531        5.73126       12.24643
H          6.93753       13.40567        9.51934
H          5.66837        0.20507       11.55519
H          2.20895        5.42009       14.23301
H          3.97806       13.52094       10.52929
H          8.92685        5.71573       15.56423
H          5.87159       13.26026       15.94303
H          0.97463        5.48938       11.16955
H          3.00341        7.81407       13.09774
H          2.72402        9.75769        9.26842
H          7.54552        2.04428       14.15184
H          7.17232        9.54936       17.35628
H          5.60686        7.27733       15.15580
H          2.20594        1.70391       12.42529
H          4.15496        9.70906       15.83053
H          2.05026        7.30809        8.15451
H          8.72765        1.79168       11.28917
H          6.00856        9.46205       10.44299
H          0.92625        1.67408       15.57676
H          3.10580       15.01543       13.85620
H          4.91458        7.75892       13.22021
H          5.10002        0.01414       13.05359
H          2.67285        7.57063        9.65719
H          7.07754        0.77536        7.41371
H          2.31607        7.61336       14.58703
H          7.46000       15.35224       14.59700
H          3.75729       10.49809       19.69175
C          7.13320        2.66787       10.12428
C          2.46281       10.59006       14.79153
C          2.57157        2.55834       16.69181
C          7.58840       10.35206       11.62781
C          6.50488        2.80799       15.88721
C          1.65056       10.57204       10.96049
C          3.29805        2.53861       10.74859
C          8.27500       10.33932       15.65622
C          7.27422        4.84591       16.68098
C          2.33006       12.65594       11.64690
C          2.58168        4.59532       10.03143
C          7.52718       12.37258       14.86245
C          6.57625        4.83037       10.65233
C          1.67660       12.57826       15.66676
C          3.27838        4.63634       15.94331
C          8.11726       12.52451       11.09948
C          2.67845       12.54191       16.64424
C          7.56099        4.84047       11.64148
C          7.13490       12.52078       10.11431
C          2.31886        4.60092       14.94305
C          3.31325       12.66464       10.65432
C          8.24173        4.86766       15.67217
C          6.55185       12.41592       15.84904
C          1.62477        4.62406       11.03796
C          2.61351       10.59208        9.95795
C          7.45836        2.84357       14.88267
C          7.28799       10.36993       16.64595
C          2.32664        2.55446       11.75171
C          3.45580       10.54206       15.75961
C          8.11989        2.67812       11.10717
C          6.60943       10.35035       10.63296
C          1.59374        2.53644       15.69211
N          6.35455        3.74058        9.88846
N          1.57379       11.59566       14.75507
N          3.40217        3.61303       16.80744
N          8.35050       11.43798       11.86193
N          6.41775        3.81235       16.77924
N          1.51066       11.60079       11.81807
N          3.43536        3.56534        9.89073
N          8.38561       11.34477       14.77045
N          3.55316       11.52311       16.66959
N          8.33561        3.76170       11.87560
N          6.37845       11.43471        9.86766
N          1.47959        3.55943       14.82514
N          3.46610       11.62347        9.81355
N          8.32672        3.86299       14.78526
N          6.43162       11.40893       16.73139
N          1.49589        3.60309       11.90750
O          2.89139        7.64893        8.71303
O          7.69564       15.25048       13.66082
O          6.98809        0.09803        8.10438
O          2.12469        7.51067       13.63974
O          4.03831       14.72539       14.03506
O          4.24841        8.24005       12.62096
O          5.79906        0.50847       12.49593
O          5.85918        6.96367       14.25351
O          3.94949       11.44155       19.48355
F          4.75239        5.67269        8.41113
F          4.83014        5.62888       18.40439
F         -0.02305       13.48474       13.38597
F          4.95929        1.67532        8.39204
F          4.98147        1.77506       18.29873
F          0.25810        9.47852       13.28287
F          4.84982        9.45335        8.42651
F          5.10513        9.53569       18.10648
F          9.63961        1.71027       13.43012
F          5.11345       13.47853        8.23369
F          5.11488       13.39588       18.07258
F          0.15817        5.70656       13.35635
F          6.61090        7.50461        8.23710
F          6.65742        7.48317       18.27708
F          1.67183       15.45958       13.24442
F          4.92623        7.54329       10.21172
F          3.81802        7.79154       19.45877
F         -0.05151       15.35177       15.22245
F          4.49935        7.57296        6.64015
F          4.44920        7.51315       16.56364
F          9.33407       15.37134       11.64291
F          3.13164       15.19471        8.43363
F          3.28313       15.25638       18.25914
F          8.15023        7.63650       13.11910
F          4.87482       15.43908        6.49775
F          5.35194       15.44669       16.41838
F          0.53950        7.55090       11.54921
F          5.15273       15.25141       10.08213
F          6.26804       15.38253       19.22152
F          0.09299        7.63712       15.12504
Al         4.83044        7.56504        8.40258
Al         4.94757        7.51626       18.24119
Al        -0.10555       15.36404       13.40819
Al         4.90656       15.32909        8.30375
Al         4.98743       15.33359       18.13496
Al         0.19118        7.59502       13.31334
Ni         4.86957        3.66772        8.42821
Ni         4.92373        3.68915       18.04524
Ni         0.09516       11.48443       13.31220
Ni         4.93623       11.47045        8.37752
Ni         4.98925       11.43829       18.04809
Ni         0.04490        3.70127       13.36176
