# Supplementary material for: Spin Crossover and Exchange Effects on Oxygen Evolution Reaction Catalyzed by Bimetallic Metal Organic Frameworks
Source: ACS Catal. 2024 May 20;14(11):8652–65. doi: 10.1021/acscatal.4c01091 (PMC11165450; doi:10.1021/acscatal.4c01091)
Supplement: Supplementary file 2 — cs4c01091_si_002.zip [file cs4c01091_si_002.zip › xyz/Ni-Al/p_7_OOH.xyz]

149
HCNOFAlNi
H          6.96253        1.77164        9.53101
H          2.38312        9.84794       13.99832
H          2.71796        1.74274       17.39444
H          4.26243       15.02009       14.95672
H          7.76771        9.46158       12.23390
H          5.78566        1.98696       15.98974
H          7.71838       14.99912        7.96938
H          1.00101        9.70813       11.09578
H          3.96755        1.68790       10.62641
H          9.00332        9.51192       15.58416
H          6.77764        7.26537       14.03677
H          7.16683        5.69118       17.36995
H          2.19427       13.50991       12.30966
H          2.68658        5.41217        9.32395
H          4.47117        7.97020       11.68933
H          7.61086       13.17590       14.13475
H          5.96093        5.71262       10.47005
H          0.94601       13.43379       15.57420
H          3.94962        5.50367       16.03616
H          8.70911       13.42058       11.28832
H          6.98337        0.05468       13.06385
H          2.76594       13.38097       17.34517
H          7.73531        5.73126       12.24643
H          6.93753       13.40567        9.51934
H          5.66837        0.20507       11.55519
H          2.21085        5.41388       14.21193
H          3.97806       13.52094       10.52929
H          8.93220        5.70454       15.55910
H          5.89975       13.26989       15.97778
H          0.97463        5.48938       11.16955
H          3.00341        7.81407       13.09774
H          2.72402        9.75769        9.26842
H          7.53105        2.03885       14.15867
H          7.26857        9.59146       17.41324
H          5.60686        7.27733       15.15580
H          2.20594        1.70391       12.42529
H          4.19485        9.78534       15.76815
H          2.05026        7.30809        8.15451
H          8.72765        1.79168       11.28917
H          6.00856        9.46205       10.44299
H          0.92871        1.68371       15.59072
H          3.10580       15.01543       13.85620
H          4.91458        7.75892       13.22021
H          5.10002        0.01414       13.05359
H          2.67285        7.57063        9.65719
H          7.07754        0.77536        7.41371
H          2.31607        7.61336       14.58703
H          7.46000       15.35224       14.59700
H          4.39648        9.60342       20.00220
C          7.13320        2.66787       10.12428
C          2.47796       10.63216       14.74539
C          2.57837        2.57233       16.69636
C          7.58840       10.35206       11.62781
C          6.47477        2.82384       15.87781
C          1.65056       10.57204       10.96049
C          3.29805        2.53861       10.74859
C          8.32415       10.36698       15.68670
C          7.26086        4.86082       16.66560
C          2.33006       12.65594       11.64690
C          2.58168        4.59532       10.03143
C          7.53493       12.37801       14.87213
C          6.57625        4.83037       10.65233
C          1.66294       12.60654       15.62803
C          3.28775        4.64550       15.92423
C          8.11726       12.52451       11.09948
C          2.67021       12.58665       16.59924
C          7.56099        4.84047       11.64148
C          7.13490       12.52078       10.11431
C          2.32469        4.60154       14.92938
C          3.31325       12.66464       10.65432
C          8.23737        4.86455       15.66847
C          6.58727       12.43052       15.88407
C          1.62477        4.62406       11.03796
C          2.61351       10.59208        9.95795
C          7.44084        2.84233       14.88523
C          7.36324       10.40861       16.69836
C          2.32664        2.55446       11.75171
C          3.47927       10.60327       15.70407
C          8.11989        2.67812       11.10717
C          6.60943       10.35035       10.63296
C          1.59913        2.54421       15.70122
N          6.35455        3.74058        9.88846
N          1.56884       11.61865       14.72289
N          3.40659        3.63198       16.79975
N          8.35050       11.43798       11.86193
N          6.39155        3.83736       16.76130
N          1.51066       11.60079       11.81807
N          3.43536        3.56534        9.89073
N          8.39984       11.35455       14.77643
N          3.55808       11.57888       16.62288
N          8.33561        3.76170       11.87560
N          6.37845       11.43471        9.86766
N          1.47946        3.56332       14.82969
N          3.46610       11.62347        9.81355
N          8.32233        3.85150       14.79153
N          6.49302       11.43782       16.78693
N          1.49589        3.60309       11.90750
O          2.89139        7.64893        8.71303
O          7.69564       15.25048       13.66082
O          6.98809        0.09803        8.10438
O          2.12469        7.51067       13.63974
O          4.03831       14.72539       14.03506
O          4.24841        8.24005       12.62096
O          5.79906        0.50847       12.49593
O          5.85918        6.96367       14.25351
O          3.67758       11.23074       19.30469
O          4.56988       10.59612       20.16312
F          4.75239        5.67269        8.41113
F          4.82766        5.68450       18.45822
F         -0.02305       13.48474       13.38597
F          4.95929        1.67532        8.39204
F          4.96170        1.82586       18.30642
F          0.25810        9.47852       13.28287
F          4.84982        9.45335        8.42651
F          5.05489        9.42554       17.79688
F          9.63961        1.71027       13.43012
F          5.11345       13.47853        8.23369
F          5.05691       13.41390       18.16002
F          0.15817        5.70656       13.35635
F          6.61090        7.50461        8.23710
F          6.72842        7.48037       18.11417
F          1.67183       15.45958       13.24442
F          4.92623        7.54329       10.21172
F          4.22399        7.96818       19.63536
F         -0.05151       15.35177       15.22245
F          4.49935        7.57296        6.64015
F          4.35041        7.38545       16.55595
F          9.33407       15.37134       11.64291
F          3.13164       15.19471        8.43363
F          3.24690       15.29444       18.26341
F          8.15023        7.63650       13.11910
F          4.87482       15.43908        6.49775
F          5.34172       15.43349       16.45285
F          0.53950        7.55090       11.54921
F          5.15273       15.25141       10.08213
F          6.20230       15.42246       19.28048
F          0.09299        7.63712       15.12504
Al         4.83044        7.56504        8.40258
Al         5.01946        7.56054       18.16230
Al        -0.10555       15.36404       13.40819
Al         4.90656       15.32909        8.30375
Al         4.95480       15.32287       18.15945
Al         0.19118        7.59502       13.31334
Ni         4.86957        3.66772        8.42821
Ni         4.91480        3.73390       18.04524
Ni         0.09516       11.48443       13.31220
Ni         4.93623       11.47045        8.37752
Ni         4.94008       11.42633       18.00793
Ni         0.04490        3.70127       13.36176
