# Supplementary material for: Spin Crossover and Exchange Effects on Oxygen Evolution Reaction Catalyzed by Bimetallic Metal Organic Frameworks
Source: ACS Catal. 2024 May 20;14(11):8652–65. doi: 10.1021/acscatal.4c01091 (PMC11165450; doi:10.1021/acscatal.4c01091)
Supplement: Supplementary file 2 — cs4c01091_si_002.zip [file cs4c01091_si_002.zip › xyz/Ni-Al/p_8_O.xyz]

147
HCNOFAlNi
H          6.96253        1.77164        9.53101
H          2.30550        9.77773       14.09117
H          2.73173        1.72503       17.34004
H          4.26243       15.02009       14.95672
H          7.76771        9.46158       12.23390
H          5.80211        1.98773       15.92822
H          7.71838       14.99912        7.96938
H          1.00101        9.70813       11.09578
H          3.96755        1.68790       10.62641
H          8.95177        9.46842       15.53831
H          6.77764        7.26537       14.03677
H          7.15869        5.68714       17.34944
H          2.19427       13.50991       12.30966
H          2.68658        5.41217        9.32395
H          4.47117        7.97020       11.68933
H          7.62333       13.17513       14.12136
H          5.96093        5.71262       10.47005
H          0.93655       13.43643       15.55739
H          3.93015        5.51486       16.03132
H          8.70911       13.42058       11.28832
H          6.98337        0.05468       13.06385
H          2.75554       13.40350       17.31954
H          7.73531        5.73126       12.24643
H          6.93753       13.40567        9.51934
H          5.66837        0.20507       11.55519
H          2.18839        5.43438       14.20965
H          3.97806       13.52094       10.52929
H          8.95017        5.71013       15.55340
H          5.85410       13.23105       15.90202
H          0.97463        5.48938       11.16955
H          3.00341        7.81407       13.09774
H          2.72402        9.75769        9.26842
H          7.55079        2.05407       14.11310
H          7.15598        9.52233       17.31242
H          5.60686        7.27733       15.15580
H          2.20594        1.70391       12.42529
H          4.07363        9.70114       15.90316
H          2.05026        7.30809        8.15451
H          8.72765        1.79168       11.28917
H          6.00856        9.46205       10.44299
H          0.92247        1.68433       15.56309
H          3.10580       15.01543       13.85620
H          4.91458        7.75892       13.22021
H          5.10002        0.01414       13.05359
H          2.67285        7.57063        9.65719
H          7.07754        0.77536        7.41371
H          2.31607        7.61336       14.58703
H          7.46000       15.35224       14.59700
C          7.13320        2.66787       10.12428
C          2.40753       10.57515       14.82143
C          2.58515        2.56456       16.65450
C          7.58840       10.35206       11.62781
C          6.48796        2.82928       15.82825
C          1.65056       10.57204       10.96049
C          3.29805        2.53861       10.74859
C          8.26949       10.32270       15.62546
C          7.26680        4.86082       16.63940
C          2.33006       12.65594       11.64690
C          2.58168        4.59532       10.03143
C          7.52097       12.35751       14.83283
C          6.57625        4.83037       10.65233
C          1.63653       12.59722       15.63173
C          3.27484        4.65203       15.90771
C          8.11726       12.52451       11.09948
C          2.64066       12.58013       16.60864
C          7.56099        4.84047       11.64148
C          7.13490       12.52078       10.11431
C          2.30745        4.61474       14.91628
C          3.31325       12.66464       10.65432
C          8.25280        4.87139       15.64910
C          6.53746       12.38873       15.81259
C          1.62477        4.62406       11.03796
C          2.61351       10.59208        9.95795
C          7.45828        2.85367       14.84279
C          7.27083       10.34911       16.60779
C          2.32664        2.55446       11.75171
C          3.39016       10.54454       15.80176
C          8.11989        2.67812       11.10717
C          6.60943       10.35035       10.63296
C          1.59299        2.54467       15.66932
N          6.35455        3.74058        9.88846
N          1.53207       11.59022       14.74909
N          3.41124        3.62297       16.76244
N          8.35050       11.43798       11.86193
N          6.40230        3.83317       16.71972
N          1.51066       11.60079       11.81807
N          3.43536        3.56534        9.89073
N          8.38414       11.33342       14.74653
N          3.50298       11.55325       16.67899
N          8.33561        3.76170       11.87560
N          6.37845       11.43471        9.86766
N          1.47015        3.57062       14.80748
N          3.46610       11.62347        9.81355
N          8.34006        3.86299       14.76646
N          6.41264       11.38391       16.69579
N          1.49589        3.60309       11.90750
O          2.89139        7.64893        8.71303
O          7.69564       15.25048       13.66082
O          6.98809        0.09803        8.10438
O          2.12469        7.51067       13.63974
O          4.03831       14.72539       14.03506
O          4.24841        8.24005       12.62096
O          5.79906        0.50847       12.49593
O          5.85918        6.96367       14.25351
O          4.26379       11.55061       19.61257
F          4.75239        5.67269        8.41113
F          4.88698        5.61987       18.32436
F         -0.02305       13.48474       13.38597
F          4.95929        1.67532        8.39204
F          4.97241        1.81312       18.24774
F          0.25810        9.47852       13.28287
F          4.84982        9.45335        8.42651
F          5.02347        9.47044       18.01448
F          9.63961        1.71027       13.43012
F          5.11345       13.47853        8.23369
F          5.09780       13.49950       17.92590
F          0.15817        5.70656       13.35635
F          6.61090        7.50461        8.23710
F          6.65274        7.49669       18.17398
F          1.67183       15.45958       13.24442
F          4.92623        7.54329       10.21172
F          3.78558        7.65996       19.39469
F         -0.05151       15.35177       15.22245
F          4.49935        7.57296        6.64015
F          4.42093        7.48068       16.48902
F          9.33407       15.37134       11.64291
F          3.13164       15.19471        8.43363
F          3.26989       15.31759       18.18281
F          8.15023        7.63650       13.11910
F          4.87482       15.43908        6.49775
F          5.45424        0.00078       16.33294
F          0.53950        7.55090       11.54921
F          5.15273       15.25141       10.08213
F          6.25991       15.43799       19.14776
F          0.09299        7.63712       15.12504
Al         4.83044        7.56504        8.40258
Al         4.93497        7.58291       18.17398
Al        -0.10555       15.36404       13.40819
Al         4.90656       15.32909        8.30375
Al         4.98069       15.38595       18.05777
Al         0.19118        7.59502       13.31334
Ni         4.86957        3.66772        8.42821
Ni         4.92745        3.72271       18.00110
Ni         0.09516       11.48443       13.31220
Ni         4.93623       11.47045        8.37752
Ni         4.95309       11.48085       18.10448
Ni         0.04490        3.70127       13.36176
