# Supplementary material for: Spin Crossover and Exchange Effects on Oxygen Evolution Reaction Catalyzed by Bimetallic Metal Organic Frameworks
Source: ACS Catal. 2024 May 20;14(11):8652–65. doi: 10.1021/acscatal.4c01091 (PMC11165450; doi:10.1021/acscatal.4c01091)
Supplement: Supplementary file 2 — cs4c01091_si_002.zip [file cs4c01091_si_002.zip › xyz/Ni-Al/p_8_OH.xyz]

148
HCNOFAlNi
H          6.96253        1.77164        9.53101
H          2.33298        9.79979       14.03392
H          2.72713        1.72830       17.36738
H          4.26243       15.02009       14.95672
H          7.76771        9.46158       12.23390
H          5.80811        1.98012       15.98689
H          7.71838       14.99912        7.96938
H          1.00101        9.70813       11.09578
H          3.96755        1.68790       10.62641
H          8.96228        9.46935       15.53347
H          6.77764        7.26537       14.03677
H          7.14904        5.70050       17.36539
H          2.19427       13.50991       12.30966
H          2.68658        5.41217        9.32395
H          4.47117        7.97020       11.68933
H          7.63622       13.18290       14.13418
H          5.96093        5.71262       10.47005
H          0.92470       13.42012       15.56223
H          3.93590        5.51486       16.05696
H          8.70911       13.42058       11.28832
H          6.98337        0.05468       13.06385
H          2.73694       13.36621       17.33976
H          7.73531        5.73126       12.24643
H          6.93753       13.40567        9.51934
H          5.66837        0.20507       11.55519
H          2.19520        5.43516       14.23073
H          3.97806       13.52094       10.52929
H          8.93337        5.71681       15.56138
H          5.90633       13.26306       15.95898
H          0.97463        5.48938       11.16955
H          3.00341        7.81407       13.09774
H          2.72402        9.75769        9.26842
H          7.54873        2.04397       14.15753
H          7.18781        9.53569       17.33492
H          5.60686        7.27733       15.15580
H          2.20594        1.70391       12.42529
H          4.11784        9.72459       15.83195
H          2.05026        7.30809        8.15451
H          8.72765        1.79168       11.28917
H          6.00856        9.46205       10.44299
H          0.92693        1.68713       15.57761
H          3.10580       15.01543       13.85620
H          4.91458        7.75892       13.22021
H          5.10002        0.01414       13.05359
H          2.67285        7.57063        9.65719
H          7.07754        0.77536        7.41371
H          2.31607        7.61336       14.58703
H          7.46000       15.35224       14.59700
H          3.72522       10.52792       19.77862
C          7.13320        2.66787       10.12428
C          2.43012       10.58727       14.77586
C          2.58241        2.56689       16.67984
C          7.58840       10.35206       11.62781
C          6.48829        2.82508       15.87325
C          1.65056       10.57204       10.96049
C          3.29805        2.53861       10.74859
C          8.28669       10.32721       15.63429
C          7.25679        4.87076       16.65934
C          2.33006       12.65594       11.64690
C          2.58168        4.59532       10.03143
C          7.53975       12.37071       14.85219
C          6.57625        4.83037       10.65233
C          1.63262       12.58681       15.62774
C          3.27794        4.65420       15.93306
C          8.11726       12.52451       11.09948
C          2.63379       12.56257       16.60494
C          7.56099        4.84047       11.64148
C          7.13490       12.52078       10.11431
C          2.31289        4.61707       14.93963
C          3.31325       12.66464       10.65432
C          8.23903        4.87667       15.66619
C          6.58000       12.41421       15.85274
C          1.62477        4.62406       11.03796
C          2.61351       10.59208        9.95795
C          7.45433        2.84839       14.88181
C          7.30577       10.36232       16.63086
C          2.32664        2.55446       11.75171
C          3.41801       10.55635       15.74907
C          8.11989        2.67812       11.10717
C          6.60943       10.35035       10.63296
C          1.59657        2.54747       15.68983
N          6.35455        3.74058        9.88846
N          1.53849       11.59100       14.72858
N          3.40859        3.62624       16.79007
N          8.35050       11.43798       11.86193
N          6.39631        3.83969       16.75333
N          1.51066       11.60079       11.81807
N          3.43536        3.56534        9.89073
N          8.39413       11.33793       14.75137
N          3.51180       11.54595       16.65079
N          8.33561        3.76170       11.87560
N          6.37845       11.43471        9.86766
N          1.47392        3.57404       14.82770
N          3.46610       11.62347        9.81355
N          8.33053        3.86175       14.79039
N          6.45831       11.40768       16.73738
N          1.49589        3.60309       11.90750
O          2.89139        7.64893        8.71303
O          7.69564       15.25048       13.66082
O          6.98809        0.09803        8.10438
O          2.12469        7.51067       13.63974
O          4.03831       14.72539       14.03506
O          4.24841        8.24005       12.62096
O          5.79906        0.50847       12.49593
O          5.85918        6.96367       14.25351
O          3.99069       11.45227       19.57241
F          4.75239        5.67269        8.41113
F          4.83651        5.63619       18.38502
F         -0.02305       13.48474       13.38597
F          4.95929        1.67532        8.39204
F          4.96872        1.82384       18.29246
F          0.25810        9.47852       13.28287
F          4.84982        9.45335        8.42651
F          5.01656        9.47028       18.02331
F          9.63961        1.71027       13.43012
F          5.11345       13.47853        8.23369
F          5.05693       13.47247       18.00366
F          0.15817        5.70656       13.35635
F          6.61090        7.50461        8.23710
F          6.63724        7.49839       18.25116
F          1.67183       15.45958       13.24442
F          4.92623        7.54329       10.21172
F          3.77353        7.74214       19.43086
F         -0.05151       15.35177       15.22245
F          4.49935        7.57296        6.64015
F          4.43016        7.47059       16.52006
F          9.33407       15.37134       11.64291
F          3.13164       15.19471        8.43363
F          3.24591       15.32210       18.22097
F          8.15023        7.63650       13.11910
F          4.87482       15.43908        6.49775
F          5.32830       15.50510       16.38933
F          0.53950        7.55090       11.54921
F          5.15273       15.25141       10.08213
F          6.21972       15.42292       19.21526
F          0.09299        7.63712       15.12504
Al         4.83044        7.56504        8.40258
Al         4.92219        7.57312       18.20673
Al        -0.10555       15.36404       13.40819
Al         4.90656       15.32909        8.30375
Al         4.95669       15.34229       18.10790
Al         0.19118        7.59502       13.31334
Ni         4.86957        3.66772        8.42821
Ni         4.91800        3.72333       18.03556
Ni         0.09516       11.48443       13.31220
Ni         4.93623       11.47045        8.37752
Ni         4.93771       11.45522       18.04809
Ni         0.04490        3.70127       13.36176
