# Supplementary material for: Spin Crossover and Exchange Effects on Oxygen Evolution Reaction Catalyzed by Bimetallic Metal Organic Frameworks
Source: ACS Catal. 2024 May 20;14(11):8652–65. doi: 10.1021/acscatal.4c01091 (PMC11165450; doi:10.1021/acscatal.4c01091)
Supplement: Supplementary file 2 — cs4c01091_si_002.zip [file cs4c01091_si_002.zip › xyz/Ni-Al/p_8_OOH.xyz]

149
HCNOFAlNi
H          6.96253        1.77164        9.53101
H          2.35468        9.82542       14.04133
H          2.68920        1.74725       17.37678
H          4.26243       15.02009       14.95672
H          7.76771        9.46158       12.23390
H          5.81767        1.99006       16.00540
H          7.71838       14.99912        7.96938
H          1.00101        9.70813       11.09578
H          3.96755        1.68790       10.62641
H          8.99432        9.50477       15.57192
H          6.77764        7.26537       14.03677
H          7.19818        5.70376       17.35770
H          2.19427       13.50991       12.30966
H          2.68658        5.41217        9.32395
H          4.47117        7.97020       11.68933
H          7.61974       13.18538       14.14528
H          5.96093        5.71262       10.47005
H          0.94767       13.44591       15.56423
H          3.89369        5.53288       16.06550
H          8.70911       13.42058       11.28832
H          6.98337        0.05468       13.06385
H          2.76247       13.40039       17.34061
H          7.73531        5.73126       12.24643
H          6.93753       13.40567        9.51934
H          5.66837        0.20507       11.55519
H          2.19162        5.43330       14.21250
H          3.97806       13.52094       10.52929
H          8.95259        5.71122       15.54087
H          5.92019       13.28310       16.00085
H          0.97463        5.48938       11.16955
H          3.00341        7.81407       13.09774
H          2.72402        9.75769        9.26842
H          7.54002        2.03760       14.15981
H          7.25785        9.58074       17.39928
H          5.60686        7.27733       15.15580
H          2.20594        1.70391       12.42529
H          4.14919        9.76048       15.83110
H          2.05026        7.30809        8.15451
H          8.72765        1.79168       11.28917
H          6.00856        9.46205       10.44299
H          0.91672        1.68588       15.56423
H          3.10580       15.01543       13.85620
H          4.91458        7.75892       13.22021
H          5.10002        0.01414       13.05359
H          2.67285        7.57063        9.65719
H          7.07754        0.77536        7.41371
H          2.31607        7.61336       14.58703
H          7.46000       15.35224       14.59700
H          4.38867        9.61740       20.04663
C          7.13320        2.66787       10.12428
C          2.45519       10.61772       14.77900
C          2.55200        2.58273       16.68469
C          7.58840       10.35206       11.62781
C          6.50178        2.83052       15.88578
C          1.65056       10.57204       10.96049
C          3.29805        2.53861       10.74859
C          8.31815       10.36154       15.67701
C          7.28660        4.86874       16.65677
C          2.33006       12.65594       11.64690
C          2.58168        4.59532       10.03143
C          7.54169       12.38407       14.87811
C          6.57625        4.83037       10.65233
C          1.65752       12.61368       15.62945
C          3.24494        4.66601       15.93876
C          8.11726       12.52451       11.09948
C          2.66089       12.59582       16.60579
C          7.56099        4.84047       11.64148
C          7.13490       12.52078       10.11431
C          2.29905        4.61909       14.92738
C          3.31325       12.66464       10.65432
C          8.25894        4.87123       15.65366
C          6.59803       12.43674       15.89490
C          1.62477        4.62406       11.03796
C          2.61351       10.59208        9.95795
C          7.45767        2.84466       14.88267
C          7.35735       10.40255       16.68981
C          2.32664        2.55446       11.75171
C          3.44754       10.58898       15.74622
C          8.11989        2.67812       11.10717
C          6.60943       10.35035       10.63296
C          1.58039        2.55058       15.68072
N          6.35455        3.74058        9.88846
N          1.55932       11.61648       14.73314
N          3.36849        3.64876       16.81086
N          8.35050       11.43798       11.86193
N          6.41895        3.84559       16.76871
N          1.51066       11.60079       11.81807
N          3.43536        3.56534        9.89073
N          8.40070       11.35626       14.77415
N          3.53841       11.57919       16.64937
N          8.33561        3.76170       11.87560
N          6.37845       11.43471        9.86766
N          1.46311        3.57419       14.81317
N          3.46610       11.62347        9.81355
N          8.33897        3.85336       14.77985
N          6.49642       11.43860       16.79121
N          1.49589        3.60309       11.90750
O          2.89139        7.64893        8.71303
O          7.69564       15.25048       13.66082
O          6.98809        0.09803        8.10438
O          2.12469        7.51067       13.63974
O          4.03831       14.72539       14.03506
O          4.24841        8.24005       12.62096
O          5.79906        0.50847       12.49593
O          5.85918        6.96367       14.25351
O          3.68939       11.25186       19.34770
O          4.57350       10.60653       20.20698
F          4.75239        5.67269        8.41113
F          4.81304        5.69848       18.46392
F         -0.02305       13.48474       13.38597
F          4.95929        1.67532        8.39204
F          4.96077        1.81949       18.26312
F          0.25810        9.47852       13.28287
F          4.84982        9.45335        8.42651
F          5.05423        9.43471       17.82878
F          9.63961        1.71027       13.43012
F          5.11345       13.47853        8.23369
F          5.05466       13.42773       18.15404
F          0.15817        5.70656       13.35635
F          6.61090        7.50461        8.23710
F          6.72317        7.47882       18.14920
F          1.67183       15.45958       13.24442
F          4.92623        7.54329       10.21172
F          4.20523        7.97564       19.65586
F         -0.05151       15.35177       15.22245
F          4.49935        7.57296        6.64015
F          4.35986        7.39726       16.56991
F          9.33407       15.37134       11.64291
F          3.13164       15.19471        8.43363
F          3.24063       15.29957       18.26199
F          8.15023        7.63650       13.11910
F          4.87482       15.43908        6.49775
F          5.34685       15.43690       16.45313
F          0.53950        7.55090       11.54921
F          5.15273       15.25141       10.08213
F          6.18009       15.43613       19.30668
F          0.09299        7.63712       15.12504
Al         4.83044        7.56504        8.40258
Al         5.01340        7.56411       18.18964
Al        -0.10555       15.36404       13.40819
Al         4.90656       15.32909        8.30375
Al         4.94937       15.35690       18.16372
Al         0.19118        7.59502       13.31334
Ni         4.86957        3.66772        8.42821
Ni         4.90876        3.74694       18.03413
Ni         0.09516       11.48443       13.31220
Ni         4.93623       11.47045        8.37752
Ni         4.93870       11.44108       18.02758
Ni         0.04490        3.70127       13.36176
