# Supplementary material for: Spin Crossover and Exchange Effects on Oxygen Evolution Reaction Catalyzed by Bimetallic Metal Organic Frameworks
Source: ACS Catal. 2024 May 20;14(11):8652–65. doi: 10.1021/acscatal.4c01091 (PMC11165450; doi:10.1021/acscatal.4c01091)
Supplement: Supplementary file 2 — cs4c01091_si_002.zip [file cs4c01091_si_002.zip › xyz/Ni-Al/p_9_O.xyz]

147
HCNOFAlNi
H          6.96253        1.77164        9.53101
H          2.33567        9.80398       14.08547
H          2.72831        1.71431       17.31242
H          4.26243       15.02009       14.95672
H          7.76771        9.46158       12.23390
H          5.81235        1.98587       15.91341
H          7.71838       14.99912        7.96938
H          1.00101        9.70813       11.09578
H          3.96755        1.68790       10.62641
H          9.00625        9.47448       15.53660
H          6.77764        7.26537       14.03677
H          7.15781        5.70004       17.32181
H          2.19427       13.50991       12.30966
H          2.68658        5.41217        9.32395
H          4.47117        7.97020       11.68933
H          7.61474       13.15291       14.12449
H          5.96093        5.71262       10.47005
H          0.88930       13.42742       15.55739
H          3.91628        5.52107       16.02135
H          8.70911       13.42058       11.28832
H          6.98337        0.05468       13.06385
H          2.64841       13.38221       17.37935
H          7.73531        5.73126       12.24643
H          6.93753       13.40567        9.51934
H          5.66837        0.20507       11.55519
H          2.16558        5.45085       14.20994
H          3.97806       13.52094       10.52929
H          8.96183        5.71262       15.53888
H          5.91990       13.23354       15.98860
H          0.97463        5.48938       11.16955
H          3.00341        7.81407       13.09774
H          2.72402        9.75769        9.26842
H          7.57047        2.04040       14.11054
H          7.26421        9.53926       17.37337
H          5.60686        7.27733       15.15580
H          2.20594        1.70391       12.42529
H          4.03636        9.70968       15.96695
H          2.05026        7.30809        8.15451
H          8.72765        1.79168       11.28917
H          6.00856        9.46205       10.44299
H          0.90894        1.68433       15.54828
H          3.10580       15.01543       13.85620
H          4.91458        7.75892       13.22021
H          5.10002        0.01414       13.05359
H          2.67285        7.57063        9.65719
H          7.07754        0.77536        7.41371
H          2.31607        7.61336       14.58703
H          7.46000       15.35224       14.59700
C          7.13320        2.66787       10.12428
C          2.40384       10.58665       14.83539
C          2.57934        2.56083       16.63256
C          7.58840       10.35206       11.62781
C          6.49486        2.83161       15.81031
C          1.65056       10.57204       10.96049
C          3.29805        2.53861       10.74859
C          8.32535       10.32534       15.64682
C          7.26829        4.86890       16.61491
C          2.33006       12.65594       11.64690
C          2.58168        4.59532       10.03143
C          7.54069       12.35129       14.85646
C          6.57625        4.83037       10.65233
C          1.58838       12.59069       15.65110
C          3.26304        4.65514       15.89490
C          8.11726       12.52451       11.09948
C          2.55415       12.56242       16.66247
C          7.56099        4.84047       11.64148
C          7.13490       12.52078       10.11431
C          2.28858        4.62546       14.90916
C          3.31325       12.66464       10.65432
C          8.26369        4.87372       15.63201
C          6.60508       12.39464       15.87923
C          1.62477        4.62406       11.03796
C          2.61351       10.59208        9.95795
C          7.47265        2.84699       14.83140
C          7.36594       10.36278       16.66389
C          2.32664        2.55446       11.75171
C          3.34498       10.54532       15.85559
C          8.11989        2.67812       11.10717
C          6.60943       10.35035       10.63296
C          1.57916        2.54592       15.65423
N          6.35455        3.74058        9.88846
N          1.52171       11.59457       14.75080
N          3.40718        3.61878       16.73965
N          8.35050       11.43798       11.86193
N          6.40184        3.84233       16.69295
N          1.51066       11.60079       11.81807
N          3.43536        3.56534        9.89073
N          8.40404       11.32799       14.75251
N          3.41481       11.53554       16.75988
N          8.33561        3.76170       11.87560
N          6.37845       11.43471        9.86766
N          1.45216        3.57979       14.80093
N          3.46610       11.62347        9.81355
N          8.35510        3.85678       14.75763
N          6.51512       11.40085       16.78038
N          1.49589        3.60309       11.90750
O          2.89139        7.64893        8.71303
O          7.69564       15.25048       13.66082
O          6.98809        0.09803        8.10438
O          2.12469        7.51067       13.63974
O          4.03831       14.72539       14.03506
O          4.24841        8.24005       12.62096
O          5.79906        0.50847       12.49593
O          5.85918        6.96367       14.25351
O          4.54600       11.53150       19.82989
F          4.75239        5.67269        8.41113
F          4.89481        5.58958       18.35569
F         -0.02305       13.48474       13.38597
F          4.95929        1.67532        8.39204
F          4.97712        1.83269       18.24689
F          0.25810        9.47852       13.28287
F          4.84982        9.45335        8.42651
F          5.02250        9.42181       17.97860
F          9.63961        1.71027       13.43012
F          5.11345       13.47853        8.23369
F          4.99946       13.54984       17.89144
F          0.15817        5.70656       13.35635
F          6.61090        7.50461        8.23710
F          6.66543        7.45474       18.17683
F          1.67183       15.45958       13.24442
F          4.92623        7.54329       10.21172
F          3.79555        7.63044       19.39355
F         -0.05151       15.35177       15.22245
F          4.49935        7.57296        6.64015
F          4.43820        7.41482       16.48902
F          9.33407       15.37134       11.64291
F          3.13164       15.19471        8.43363
F          3.22525       15.39713       18.15803
F          8.15023        7.63650       13.11910
F          4.87482       15.43908        6.49775
F          5.43556        0.04769       16.31785
F          0.53950        7.55090       11.54921
F          5.15273       15.25141       10.08213
F          6.22764       15.44296       19.12981
F          0.09299        7.63712       15.12504
Al         4.83044        7.56504        8.40258
Al         4.94842        7.58120       18.17312
Al        -0.10555       15.36404       13.40819
Al         4.90656       15.32909        8.30375
Al         4.94342       15.39573       18.04011
Al         0.19118        7.59502       13.31334
Ni         4.86957        3.66772        8.42821
Ni         4.92657        3.72364       17.98201
Ni         0.09516       11.48443       13.31220
Ni         4.93623       11.47045        8.37752
Ni         4.93300       11.48443       18.19819
Ni         0.04490        3.70127       13.36176
