# Supplementary material for: Spin Crossover and Exchange Effects on Oxygen Evolution Reaction Catalyzed by Bimetallic Metal Organic Frameworks
Source: ACS Catal. 2024 May 20;14(11):8652–65. doi: 10.1021/acscatal.4c01091 (PMC11165450; doi:10.1021/acscatal.4c01091)
Supplement: Supplementary file 2 — cs4c01091_si_002.zip [file cs4c01091_si_002.zip › xyz/Ni-Al/p_9_OH.xyz]

148
HCNOFAlNi
H          6.96253        1.77164        9.53101
H          2.31918        9.79559       14.04019
H          2.66088        1.73296       17.34859
H          4.26243       15.02009       14.95672
H          7.76771        9.46158       12.23390
H          5.87428        1.96008       15.99544
H          7.71838       14.99912        7.96938
H          1.00101        9.70813       11.09578
H          3.96755        1.68790       10.62641
H          8.93606        9.47323       15.54144
H          6.77764        7.26537       14.03677
H          7.21662        5.68621       17.35286
H          2.19427       13.50991       12.30966
H          2.68658        5.41217        9.32395
H          4.47117        7.97020       11.68933
H          7.63682       13.19330       14.13674
H          5.96093        5.71262       10.47005
H          0.92505       13.42447       15.55768
H          3.86724        5.52915       16.06778
H          8.70911       13.42058       11.28832
H          6.98337        0.05468       13.06385
H          2.74922       13.37755       17.32922
H          7.73531        5.73126       12.24643
H          6.93753       13.40567        9.51934
H          5.66837        0.20507       11.55519
H          2.17832        5.43998       14.20766
H          3.97806       13.52094       10.52929
H          8.96186        5.72085       15.52435
H          5.88966       13.27719       15.94075
H          0.97463        5.48938       11.16955
H          3.00341        7.81407       13.09774
H          2.72402        9.75769        9.26842
H          7.56435        2.03885       14.13275
H          7.14580        9.54175       17.32694
H          5.60686        7.27733       15.15580
H          2.20594        1.70391       12.42529
H          4.11518        9.72801       15.83053
H          2.05026        7.30809        8.15451
H          8.72765        1.79168       11.28917
H          6.00856        9.46205       10.44299
H          0.89700        1.67998       15.53774
H          3.10580       15.01543       13.85620
H          4.91458        7.75892       13.22021
H          5.10002        0.01414       13.05359
H          2.67285        7.57063        9.65719
H          7.07754        0.77536        7.41371
H          2.31607        7.61336       14.58703
H          7.46000       15.35224       14.59700
H          3.68842       10.58929       19.64874
C          7.13320        2.66787       10.12428
C          2.42331       10.58665       14.77700
C          2.52684        2.57605       16.66446
C          7.58840       10.35206       11.62781
C          6.54614        2.81110       15.87638
C          1.65056       10.57204       10.96049
C          3.29805        2.53861       10.74859
C          8.26230       10.33311       15.63515
C          7.31085        4.85570       16.64737
C          2.33006       12.65594       11.64690
C          2.58168        4.59532       10.03143
C          7.53307       12.37910       14.85134
C          6.57625        4.83037       10.65233
C          1.63423       12.59256       15.62290
C          3.21643        4.66399       15.93847
C          8.11726       12.52451       11.09948
C          2.64218       12.57345       16.59497
C          7.56099        4.84047       11.64148
C          7.13490       12.52078       10.11431
C          2.27897        4.62204       14.91912
C          3.31325       12.66464       10.65432
C          8.27575        4.87480       15.63600
C          6.56015       12.42524       15.83964
C          1.62477        4.62406       11.03796
C          2.61351       10.59208        9.95795
C          7.48584        2.84093       14.86074
C          7.27137       10.36636       16.62174
C          2.32664        2.55446       11.75171
C          3.41758       10.56148       15.74480
C          8.11989        2.67812       11.10717
C          6.60943       10.35035       10.63296
C          1.55803        2.54607       15.65679
N          6.35455        3.74058        9.88846
N          1.53652       11.59380       14.72801
N          3.34412        3.64006       16.80459
N          8.35050       11.43798       11.86193
N          6.45917        3.81887       16.76728
N          1.51066       11.60079       11.81807
N          3.43536        3.56534        9.89073
N          8.38657       11.34585       14.75650
N          3.51978       11.55915       16.63285
N          8.33561        3.76170       11.87560
N          6.37845       11.43471        9.86766
N          1.44783        3.57373       14.79238
N          3.46610       11.62347        9.81355
N          8.35576        3.86004       14.75650
N          6.42669       11.41607       16.71943
N          1.49589        3.60309       11.90750
O          2.89139        7.64893        8.71303
O          7.69564       15.25048       13.66082
O          6.98809        0.09803        8.10438
O          2.12469        7.51067       13.63974
O          4.03831       14.72539       14.03506
O          4.24841        8.24005       12.62096
O          5.79906        0.50847       12.49593
O          5.85918        6.96367       14.25351
O          3.89479       11.52575       19.42687
F          4.75239        5.67269        8.41113
F          4.84979        5.65654       18.34544
F         -0.02305       13.48474       13.38597
F          4.95929        1.67532        8.39204
F          4.97164        1.77506       18.21955
F          0.25810        9.47852       13.28287
F          4.84982        9.45335        8.42651
F          5.05958        9.58260       18.11217
F          9.63961        1.71027       13.43012
F          5.11345       13.47853        8.23369
F          5.11169       13.41841       18.03869
F          0.15817        5.70656       13.35635
F          6.61090        7.50461        8.23710
F          6.64058        7.54329       18.26825
F          1.67183       15.45958       13.24442
F          4.92623        7.54329       10.21172
F          3.77942        7.78518       19.41804
F         -0.05151       15.35177       15.22245
F          4.49935        7.57296        6.64015
F          4.44395        7.54780       16.53744
F          9.33407       15.37134       11.64291
F          3.13164       15.19471        8.43363
F          3.26267       15.27083       18.22183
F          8.15023        7.63650       13.11910
F          4.87482       15.43908        6.49775
F          5.36080       15.44576       16.39503
F          0.53950        7.55090       11.54921
F          5.15273       15.25141       10.08213
F          6.21567       15.40614       19.24118
F          0.09299        7.63712       15.12504
Al         4.83044        7.56504        8.40258
Al         4.93123        7.52651       18.22040
Al        -0.10555       15.36404       13.40819
Al         4.90656       15.32909        8.30375
Al         4.96845       15.37057       18.11388
Al         0.19118        7.59502       13.31334
Ni         4.86957        3.66772        8.42821
Ni         4.91784        3.70749       17.98458
Ni         0.09516       11.48443       13.31220
Ni         4.93623       11.47045        8.37752
Ni         4.98515       11.47635       18.03072
Ni         0.04490        3.70127       13.36176
