# Supplementary material for: Spin Crossover and Exchange Effects on Oxygen Evolution Reaction Catalyzed by Bimetallic Metal Organic Frameworks
Source: ACS Catal. 2024 May 20;14(11):8652–65. doi: 10.1021/acscatal.4c01091 (PMC11165450; doi:10.1021/acscatal.4c01091)
Supplement: Supplementary file 2 — cs4c01091_si_002.zip [file cs4c01091_si_002.zip › xyz/Ni-Al/p_9_OOH.xyz]

149
HCNOFAlNi
H          6.96253        1.77164        9.53101
H          2.36039        9.82899       14.05187
H          2.67379        1.75098       17.37280
H          4.26243       15.02009       14.95672
H          7.76771        9.46158       12.23390
H          5.83902        1.98634       15.99999
H          7.71838       14.99912        7.96938
H          1.00101        9.70813       11.09578
H          3.96755        1.68790       10.62641
H          8.98361        9.50570       15.58359
H          6.77764        7.26537       14.03677
H          7.21462        5.70547       17.34944
H          2.19427       13.50991       12.30966
H          2.68658        5.41217        9.32395
H          4.47117        7.97020       11.68933
H          7.60987       13.17839       14.14842
H          5.96093        5.71262       10.47005
H          0.95837       13.44637       15.57847
H          3.87056        5.54018       16.05781
H          8.70911       13.42058       11.28832
H          6.98337        0.05468       13.06385
H          2.77612       13.39915       17.35371
H          7.73531        5.73126       12.24643
H          6.93753       13.40567        9.51934
H          5.66837        0.20507       11.55519
H          2.18208        5.43221       14.20253
H          3.97806       13.52094       10.52929
H          8.95435        5.72303       15.52635
H          5.90968       13.28201       16.00284
H          0.97463        5.48938       11.16955
H          3.00341        7.81407       13.09774
H          2.72402        9.75769        9.26842
H          7.55151        2.03698       14.15411
H          7.24721        9.58307       17.41011
H          5.60686        7.27733       15.15580
H          2.20594        1.70391       12.42529
H          4.15893        9.76095       15.83936
H          2.05026        7.30809        8.15451
H          8.72765        1.79168       11.28917
H          6.00856        9.46205       10.44299
H          0.91905        1.67408       15.55170
H          3.10580       15.01543       13.85620
H          4.91458        7.75892       13.22021
H          5.10002        0.01414       13.05359
H          2.67285        7.57063        9.65719
H          7.07754        0.77536        7.41371
H          2.31607        7.61336       14.58703
H          7.46000       15.35224       14.59700
H          4.40107        9.62564       20.03296
C          7.13320        2.66787       10.12428
C          2.46209       10.62005       14.79039
C          2.54008        2.58771       16.68070
C          7.58840       10.35206       11.62781
C          6.51980        2.83005       15.88236
C          1.65056       10.57204       10.96049
C          3.29805        2.53861       10.74859
C          8.30676       10.36154       15.68670
C          7.29965        4.86797       16.65022
C          2.33006       12.65594       11.64690
C          2.58168        4.59532       10.03143
C          7.53112       12.37910       14.88324
C          6.57625        4.83037       10.65233
C          1.66813       12.61431       15.64284
C          3.22691        4.66834       15.93420
C          8.11726       12.52451       11.09948
C          2.67140       12.59660       16.61775
C          7.56099        4.84047       11.64148
C          7.13490       12.52078       10.11431
C          2.28651        4.61583       14.91571
C          3.31325       12.66464       10.65432
C          8.26775        4.87698       15.63942
C          6.58684       12.43518       15.89945
C          1.62477        4.62406       11.03796
C          2.61351       10.59208        9.95795
C          7.47187        2.84637       14.87412
C          7.34624       10.40333       16.69950
C          2.32664        2.55446       11.75171
C          3.45699       10.58898       15.75448
C          8.11989        2.67812       11.10717
C          6.60943       10.35035       10.63296
C          1.57429        2.54576       15.66761
N          6.35455        3.74058        9.88846
N          1.56641       11.61850       14.74624
N          3.35540        3.65358       16.80801
N          8.35050       11.43798       11.86193
N          6.43297        3.84466       16.76500
N          1.51066       11.60079       11.81807
N          3.43536        3.56534        9.89073
N          8.38964       11.35191       14.78070
N          3.54756       11.57904       16.65677
N          8.33561        3.76170       11.87560
N          6.37845       11.43471        9.86766
N          1.46252        3.56285       14.79238
N          3.46610       11.62347        9.81355
N          8.34425        3.86253       14.76162
N          6.48561       11.43891       16.79747
N          1.49589        3.60309       11.90750
O          2.89139        7.64893        8.71303
O          7.69564       15.25048       13.66082
O          6.98809        0.09803        8.10438
O          2.12469        7.51067       13.63974
O          4.03831       14.72539       14.03506
O          4.24841        8.24005       12.62096
O          5.79906        0.50847       12.49593
O          5.85918        6.96367       14.25351
O          3.67954       11.25311       19.34029
O          4.58111       10.61647       20.18989
F          4.75239        5.67269        8.41113
F          4.81237        5.69693       18.45822
F         -0.02305       13.48474       13.38597
F          4.95929        1.67532        8.39204
F          4.96575        1.81762       18.25145
F          0.25810        9.47852       13.28287
F          4.84982        9.45335        8.42651
F          5.04912        9.42927       17.82736
F          9.63961        1.71027       13.43012
F          5.11345       13.47853        8.23369
F          5.05786       13.42944       18.15176
F          0.15817        5.70656       13.35635
F          6.61090        7.50461        8.23710
F          6.72330        7.47525       18.13952
F          1.67183       15.45958       13.24442
F          4.92623        7.54329       10.21172
F          4.21127        7.97548       19.65558
F         -0.05151       15.35177       15.22245
F          4.49935        7.57296        6.64015
F          4.35941        7.39291       16.56449
F          9.33407       15.37134       11.64291
F          3.13164       15.19471        8.43363
F          3.24172       15.29724       18.25714
F          8.15023        7.63650       13.11910
F          4.87482       15.43908        6.49775
F          5.35064       15.43815       16.44744
F          0.53950        7.55090       11.54921
F          5.15273       15.25141       10.08213
F          6.18113       15.43939       19.30099
F          0.09299        7.63712       15.12504
Al         4.83044        7.56504        8.40258
Al         5.01293        7.56178       18.18565
Al        -0.10555       15.36404       13.40819
Al         4.90656       15.32909        8.30375
Al         4.95072       15.35954       18.15774
Al         0.19118        7.59502       13.31334
Ni         4.86957        3.66772        8.42821
Ni         4.91012        3.74757       18.01591
Ni         0.09516       11.48443       13.31220
Ni         4.93623       11.47045        8.37752
Ni         4.93462       11.44046       18.03129
Ni         0.04490        3.70127       13.36176
