# Supplementary material for: Spin Crossover and Exchange Effects on Oxygen Evolution Reaction Catalyzed by Bimetallic Metal Organic Frameworks
Source: ACS Catal. 2024 May 20;14(11):8652–65. doi: 10.1021/acscatal.4c01091 (PMC11165450; doi:10.1021/acscatal.4c01091)
Supplement: Supplementary file 2 — cs4c01091_si_002.zip [file cs4c01091_si_002.zip › xyz/Ni-Fe/Fe-site/Fe_0_O.xyz]

147
HCNOFAlFeNi
H          6.96253        1.77164        9.53101
H          2.26177        9.75504       14.18402
H          2.49892        1.77552       17.46821
H          4.26243       15.02009       14.95672
H          7.76771        9.46158       12.23390
H          6.07701        1.78578       16.11506
H          7.71838       14.99912        7.96938
H          1.00101        9.70813       11.09578
H          3.96755        1.68790       10.62641
H          8.88486        9.40970       15.49274
H          6.77764        7.26537       14.03677
H          7.22304        5.60154       17.42833
H          2.19427       13.50991       12.30966
H          2.68658        5.41217        9.32395
H          4.47117        7.97020       11.68933
H          7.66594       13.17979       14.14899
H          5.96093        5.71262       10.47005
H          0.92329       13.47465       15.51382
H          3.56564        5.68466       16.38705
H          8.70911       13.42058       11.28832
H          6.98337        0.05468       13.06385
H          2.68634       13.46129       17.32039
H          7.73531        5.73126       12.24643
H          6.93753       13.40567        9.51934
H          5.66837        0.20507       11.55519
H          2.04482        5.52775       14.39022
H          3.97806       13.52094       10.52929
H          8.90775        5.73002       15.55340
H          5.91649       13.27082       15.94559
H          0.97463        5.48938       11.16955
H          3.00341        7.81407       13.09774
H          2.72402        9.75769        9.26842
H          7.65471        1.98867       14.18288
H          7.06942        9.46174       17.25488
H          5.60686        7.27733       15.15580
H          2.20594        1.70391       12.42529
H          3.96639        9.66882       16.05268
H          2.05026        7.30809        8.15451
H          8.72765        1.79168       11.28917
H          6.00856        9.46205       10.44299
H          0.86552        1.68402       15.55711
H          3.10580       15.01543       13.85620
H          4.91458        7.75892       13.22021
H          5.10002        0.01414       13.05359
H          2.67285        7.57063        9.65719
H          7.07754        0.77536        7.41371
H          2.31607        7.61336       14.58703
H          7.46000       15.35224       14.59700
C          7.13320        2.66787       10.12428
C          2.36201       10.56925       14.89634
C          2.36311        2.63291       16.80659
C          7.58840       10.35206       11.62781
C          6.70071        2.66849       15.98888
C          1.65056       10.57204       10.96049
C          3.29805        2.53861       10.74859
C          8.22630       10.28076       15.59954
C          7.36201        4.76388       16.74022
C          2.33006       12.65594       11.64690
C          2.58168        4.59532       10.03143
C          7.54171       12.35797       14.85105
C          6.57625        4.83037       10.65233
C          1.60640       12.62751       15.62860
C          2.97632        4.78765       16.19025
C          8.11726       12.52451       11.09948
C          2.57843       12.61974       16.63000
C          7.56099        4.84047       11.64148
C          7.13490       12.52078       10.11431
C          2.12739        4.70562       15.09742
C          3.31325       12.66464       10.65432
C          8.27649        4.84342       15.68299
C          6.56975       12.40567       15.83651
C          1.62477        4.62406       11.03796
C          2.61351       10.59208        9.95795
C          7.57486        2.77490       14.92624
C          7.22935       10.31214       16.58358
C          2.32664        2.55446       11.75171
C          3.31281       10.53786       15.90771
C          8.11989        2.67812       11.10717
C          6.60943       10.35035       10.63296
C          1.47414        2.57854       15.73141
N          6.35455        3.74058        9.88846
N          1.51649       11.60327       14.76162
N          3.13500        3.72380       17.01023
N          8.35050       11.43798       11.86193
N          6.57882        3.67377       16.88491
N          1.51066       11.60079       11.81807
N          3.43536        3.56534        9.89073
N          8.37624       11.31043       14.74681
N          3.42555       11.58043       16.75304
N          8.33561        3.76170       11.87560
N          6.37845       11.43471        9.86766
N          1.39296        3.60542       14.86273
N          3.46610       11.62347        9.81355
N          8.36831        3.84855       14.78241
N          6.42208       11.38454       16.70007
N          1.49589        3.60309       11.90750
O          2.89139        7.64893        8.71303
O          7.69564       15.25048       13.66082
O          6.98809        0.09803        8.10438
O          2.12469        7.51067       13.63974
O          4.03831       14.72539       14.03506
O          4.24841        8.24005       12.62096
O          5.79906        0.50847       12.49593
O          5.85918        6.96367       14.25351
O          5.09375        7.46158       19.91191
F          4.75239        5.67269        8.41113
F          4.97957        5.41077       18.04439
F         -0.02305       13.48474       13.38597
F          4.95929        1.67532        8.39204
F          4.78698        1.79510       17.85926
F          0.25810        9.47852       13.28287
F          4.84982        9.45335        8.42651
F          4.88309        9.73842       18.45310
F          9.63961        1.71027       13.43012
F          5.11345       13.47853        8.23369
F          5.04534       13.48490       18.27110
F          0.15817        5.70656       13.35635
F          6.61090        7.50461        8.23710
F          6.65620        7.61180       17.89116
F          1.67183       15.45958       13.24442
F          4.92623        7.54329       10.21172
F          3.08692        7.49902       18.31240
F         -0.05151       15.35177       15.22245
F          4.49935        7.57296        6.64015
F          4.63936        7.82961       16.37338
F          9.33407       15.37134       11.64291
F          3.13164       15.19471        8.43363
F          3.18702       15.28310       18.23892
F          8.15023        7.63650       13.11910
F          4.87482       15.43908        6.49775
F          5.32143       15.29149       16.38107
F          0.53950        7.55090       11.54921
F          5.15273       15.25141       10.08213
F          6.09812       15.66729       19.19988
F          0.09299        7.63712       15.12504
Al         4.83044        7.56504        8.40258
Al        -0.10555       15.36404       13.40819
Al         4.90656       15.32909        8.30375
Al         4.88876       15.33888       18.08284
Al         0.19118        7.59502       13.31334
Fe         4.86815        7.64691       18.30955
Ni         4.86957        3.66772        8.42821
Ni         4.88731        3.64099       17.75786
Ni         0.09516       11.48443       13.31220
Ni         4.93623       11.47045        8.37752
Ni         4.94503       11.55092       17.98685
Ni         0.04490        3.70127       13.36176
