# Supplementary material for: Spin Crossover and Exchange Effects on Oxygen Evolution Reaction Catalyzed by Bimetallic Metal Organic Frameworks
Source: ACS Catal. 2024 May 20;14(11):8652–65. doi: 10.1021/acscatal.4c01091 (PMC11165450; doi:10.1021/acscatal.4c01091)
Supplement: Supplementary file 2 — cs4c01091_si_002.zip [file cs4c01091_si_002.zip › xyz/Ni-Fe/Fe-site/Fe_0_OH.xyz]

148
HCNOFAlFeNi
H          6.96253        1.77164        9.53101
H          2.27240        9.76545       14.19854
H          2.71961        1.69443       17.34916
H          4.26243       15.02009       14.95672
H          7.76771        9.46158       12.23390
H          5.80971        1.92513       15.94873
H          7.71838       14.99912        7.96938
H          1.00101        9.70813       11.09578
H          3.96755        1.68790       10.62641
H          8.89239        9.43067       15.50983
H          6.77764        7.26537       14.03677
H          7.09263        5.64349       17.36596
H          2.19427       13.50991       12.30966
H          2.68658        5.41217        9.32395
H          4.47117        7.97020       11.68933
H          7.65298       13.18134       14.13959
H          5.96093        5.71262       10.47005
H          0.93567       13.48537       15.52293
H          3.89735        5.52620       16.15579
H          8.70911       13.42058       11.28832
H          6.98337        0.05468       13.06385
H          2.69319       13.46936       17.34374
H          7.73531        5.73126       12.24643
H          6.93753       13.40567        9.51934
H          5.66837        0.20507       11.55519
H          2.17013        5.46607       14.29567
H          3.97806       13.52094       10.52929
H          8.88924        5.70749       15.56565
H          5.91827       13.29149       15.95756
H          0.97463        5.48938       11.16955
H          3.00341        7.81407       13.09774
H          2.72402        9.75769        9.26842
H          7.55367        2.03512       14.12051
H          7.10595        9.52077       17.31242
H          5.60686        7.27733       15.15580
H          2.20594        1.70391       12.42529
H          3.97711        9.69259       16.07860
H          2.05026        7.30809        8.15451
H          8.72765        1.79168       11.28917
H          6.00856        9.46205       10.44299
H          0.92961        1.68029       15.55227
H          3.10580       15.01543       13.85620
H          4.91458        7.75892       13.22021
H          5.10002        0.01414       13.05359
H          2.67285        7.57063        9.65719
H          7.07754        0.77536        7.41371
H          2.31607        7.61336       14.58703
H          7.46000       15.35224       14.59700
H          4.24520        7.63837       20.66382
C          7.13320        2.66787       10.12428
C          2.36993       10.57717       14.91514
C          2.57380        2.54685       16.67956
C          7.58840       10.35206       11.62781
C          6.48195        2.77739       15.84619
C          1.65056       10.57204       10.96049
C          3.29805        2.53861       10.74859
C          8.23208       10.30064       15.61806
C          7.22015        4.82571       16.65393
C          2.33006       12.65594       11.64690
C          2.58168        4.59532       10.03143
C          7.53472       12.36667       14.85219
C          6.57625        4.83037       10.65233
C          1.61588       12.63528       15.64483
C          3.24612        4.66508       15.99771
C          8.11726       12.52451       11.09948
C          2.58071       12.62658       16.65535
C          7.56099        4.84047       11.64148
C          7.13490       12.52078       10.11431
C          2.29121        4.63774       14.99261
C          3.31325       12.66464       10.65432
C          8.20462        4.85771       15.66391
C          6.57250       12.42633       15.84819
C          1.62477        4.62406       11.03796
C          2.61351       10.59208        9.95795
C          7.44807        2.82726       14.85646
C          7.25011       10.34632       16.61263
C          2.32664        2.55446       11.75171
C          3.31274       10.54703       15.93221
C          8.11989        2.67812       11.10717
C          6.60943       10.35035       10.63296
C          1.59311        2.54234       15.68641
N          6.35455        3.74058        9.88846
N          1.52663       11.61306       14.77586
N          3.39110        3.60930       16.82083
N          8.35050       11.43798       11.86193
N          6.37819        3.77895       16.73994
N          1.51066       11.60079       11.81807
N          3.43536        3.56534        9.89073
N          8.36751       11.31836       14.74852
N          3.42338       11.58401       16.78437
N          8.33561        3.76170       11.87560
N          6.37845       11.43471        9.86766
N          1.46848        3.58522       14.84479
N          3.46610       11.62347        9.81355
N          8.31387        3.85103       14.78099
N          6.43537       11.41421       16.72399
N          1.49589        3.60309       11.90750
O          2.89139        7.64893        8.71303
O          7.69564       15.25048       13.66082
O          6.98809        0.09803        8.10438
O          2.12469        7.51067       13.63974
O          4.03831       14.72539       14.03506
O          4.24841        8.24005       12.62096
O          5.79906        0.50847       12.49593
O          5.85918        6.96367       14.25351
O          5.13917        7.60264       20.25995
F          4.75239        5.67269        8.41113
F          4.87673        5.47571       18.45338
F         -0.02305       13.48474       13.38597
F          4.95929        1.67532        8.39204
F          4.98104        1.74336       18.28933
F          0.25810        9.47852       13.28287
F          4.84982        9.45335        8.42651
F          4.96123        9.75660       18.50607
F          9.63961        1.71027       13.43012
F          5.11345       13.47853        8.23369
F          4.98174       13.47511       18.24632
F          0.15817        5.70656       13.35635
F          6.61090        7.50461        8.23710
F          6.68745        7.57529       18.24803
F          1.67183       15.45958       13.24442
F          4.92623        7.54329       10.21172
F          3.15359        7.64815       18.69177
F         -0.05151       15.35177       15.22245
F          4.49935        7.57296        6.64015
F          4.69754        7.66400       16.62772
F          9.33407       15.37134       11.64291
F          3.13164       15.19471        8.43363
F          3.22163       15.32583       18.33376
F          8.15023        7.63650       13.11910
F          4.87482       15.43908        6.49775
F          5.29840       15.39651       16.46481
F          0.53950        7.55090       11.54921
F          5.15273       15.25141       10.08213
F          6.21689       15.41111       19.29045
F          0.09299        7.63712       15.12504
Al         4.83044        7.56504        8.40258
Al        -0.10555       15.36404       13.40819
Al         4.90656       15.32909        8.30375
Al         4.93669       15.37274       18.18964
Al         0.19118        7.59502       13.31334
Fe         4.91427        7.62734       18.49354
Ni         4.86957        3.66772        8.42821
Ni         4.92077        3.64426       18.03869
Ni         0.09516       11.48443       13.31220
Ni         4.93623       11.47045        8.37752
Ni         4.95502       11.56847       18.00651
Ni         0.04490        3.70127       13.36176
