# Supplementary material for: Spin Crossover and Exchange Effects on Oxygen Evolution Reaction Catalyzed by Bimetallic Metal Organic Frameworks
Source: ACS Catal. 2024 May 20;14(11):8652–65. doi: 10.1021/acscatal.4c01091 (PMC11165450; doi:10.1021/acscatal.4c01091)
Supplement: Supplementary file 2 — cs4c01091_si_002.zip [file cs4c01091_si_002.zip › xyz/Ni-Fe/Fe-site/Fe_0_OOH.xyz]

149
HCNOFAlFeNi
H          6.96253        1.77164        9.53101
H          2.26715        9.76374       14.19370
H          2.72210        1.69893       17.34973
H          4.26243       15.02009       14.95672
H          7.76771        9.46158       12.23390
H          5.80508        1.93243       15.95044
H          7.71838       14.99912        7.96938
H          1.00101        9.70813       11.09578
H          3.96755        1.68790       10.62641
H          8.88765        9.42663       15.50897
H          6.77764        7.26537       14.03677
H          7.08723        5.64970       17.36681
H          2.19427       13.50991       12.30966
H          2.68658        5.41217        9.32395
H          4.47117        7.97020       11.68933
H          7.65491       13.18258       14.14557
H          5.96093        5.71262       10.47005
H          0.93120       13.48443       15.52008
H          3.90308        5.52744       16.14411
H          8.70911       13.42058       11.28832
H          6.98337        0.05468       13.06385
H          2.70065       13.47356       17.33121
H          7.73531        5.73126       12.24643
H          6.93753       13.40567        9.51934
H          5.66837        0.20507       11.55519
H          2.17802        5.46530       14.29225
H          3.97806       13.52094       10.52929
H          8.87787        5.71681       15.56366
H          5.91179       13.28667       15.95699
H          0.97463        5.48938       11.16955
H          3.00341        7.81407       13.09774
H          2.72402        9.75769        9.26842
H          7.54848        2.03900       14.12535
H          7.09172        9.51021       17.30416
H          5.60686        7.27733       15.15580
H          2.20594        1.70391       12.42529
H          3.98321        9.69663       16.05980
H          2.05026        7.30809        8.15451
H          8.72765        1.79168       11.28917
H          6.00856        9.46205       10.44299
H          0.94112        1.67827       15.54913
H          3.10580       15.01543       13.85620
H          4.91458        7.75892       13.22021
H          5.10002        0.01414       13.05359
H          2.67285        7.57063        9.65719
H          7.07754        0.77536        7.41371
H          2.31607        7.61336       14.58703
H          7.46000       15.35224       14.59700
H          4.46041        7.73142       21.99219
C          7.13320        2.66787       10.12428
C          2.36799       10.57701       14.90745
C          2.57834        2.55151       16.67984
C          7.58840       10.35206       11.62781
C          6.47722        2.78454       15.84933
C          1.65056       10.57204       10.96049
C          3.29805        2.53861       10.74859
C          8.22618       10.29567       15.61606
C          7.21270        4.83130       16.65421
C          2.33006       12.65594       11.64690
C          2.58168        4.59532       10.03143
C          7.53327       12.36543       14.85476
C          6.57625        4.83037       10.65233
C          1.61431       12.63637       15.63885
C          3.25118        4.66446       15.99572
C          8.11726       12.52451       11.09948
C          2.58603       12.63124       16.64225
C          7.56099        4.84047       11.64148
C          7.13490       12.52078       10.11431
C          2.29716        4.63618       14.98862
C          3.31325       12.66464       10.65432
C          8.19628        4.86502       15.66163
C          6.56534       12.42089       15.84591
C          1.62477        4.62406       11.03796
C          2.61351       10.59208        9.95795
C          7.44374        2.83378       14.85903
C          7.23830       10.33808       16.60636
C          2.32664        2.55446       11.75171
C          3.31786       10.55169       15.91797
C          8.11989        2.67812       11.10717
C          6.60943       10.35035       10.63296
C          1.60099        2.54296       15.68271
N          6.35455        3.74058        9.88846
N          1.52139       11.61119       14.77301
N          3.39662        3.61256       16.82339
N          8.35050       11.43798       11.86193
N          6.37162        3.78470       16.74421
N          1.51066       11.60079       11.81807
N          3.43536        3.56534        9.89073
N          8.36703       11.31758       14.75137
N          3.43219       11.59053       16.76700
N          8.33561        3.76170       11.87560
N          6.37845       11.43471        9.86766
N          1.47668        3.58258       14.83767
N          3.46610       11.62347        9.81355
N          8.30806        3.85849       14.77900
N          6.42201       11.40535       16.71687
N          1.49589        3.60309       11.90750
O          4.05628        7.72909       21.09275
O          2.89139        7.64893        8.71303
O          7.69564       15.25048       13.66082
O          6.98809        0.09803        8.10438
O          2.12469        7.51067       13.63974
O          4.03831       14.72539       14.03506
O          4.24841        8.24005       12.62096
O          5.79906        0.50847       12.49593
O          5.85918        6.96367       14.25351
O          5.17922        7.59937       20.30268
F          4.75239        5.67269        8.41113
F          4.90795        5.40657       18.69490
F         -0.02305       13.48474       13.38597
F          4.95929        1.67532        8.39204
F          4.98891        1.73420       18.24831
F          0.25810        9.47852       13.28287
F          4.84982        9.45335        8.42651
F          4.94332        9.81734       18.68864
F          9.63961        1.71027       13.43012
F          5.11345       13.47853        8.23369
F          4.98860       13.47061       18.24148
F          0.15817        5.70656       13.35635
F          6.61090        7.50461        8.23710
F          6.65194        7.59689       18.29161
F          1.67183       15.45958       13.24442
F          4.92623        7.54329       10.21172
F          3.12836        7.63837       18.61515
F         -0.05151       15.35177       15.22245
F          4.49935        7.57296        6.64015
F          4.70976        7.65732       16.57674
F          9.33407       15.37134       11.64291
F          3.13164       15.19471        8.43363
F          3.21913       15.32210       18.33860
F          8.15023        7.63650       13.11910
F          4.87482       15.43908        6.49775
F          5.29851       15.38222       16.46139
F          0.53950        7.55090       11.54921
F          5.15273       15.25141       10.08213
F          6.19413       15.40925       19.31580
F          0.09299        7.63712       15.12504
Al         4.83044        7.56504        8.40258
Al        -0.10555       15.36404       13.40819
Al         4.90656       15.32909        8.30375
Al         4.93443       15.37476       18.18736
Al         0.19118        7.59502       13.31334
Fe         4.86966        7.62889       18.44113
Ni         4.86957        3.66772        8.42821
Ni         4.91784        3.65824       18.05350
Ni         0.09516       11.48443       13.31220
Ni         4.93623       11.47045        8.37752
Ni         4.94500       11.55449       18.01106
Ni         0.04490        3.70127       13.36176
