# Supplementary material for: Spin Crossover and Exchange Effects on Oxygen Evolution Reaction Catalyzed by Bimetallic Metal Organic Frameworks
Source: ACS Catal. 2024 May 20;14(11):8652–65. doi: 10.1021/acscatal.4c01091 (PMC11165450; doi:10.1021/acscatal.4c01091)
Supplement: Supplementary file 2 — cs4c01091_si_002.zip [file cs4c01091_si_002.zip › xyz/Ni-Fe/Fe-site/Fe_0_s.xyz]

146
HCNOFAlFeNi
H          6.96253        1.77164        9.53101
H          2.31841        9.79466       14.13902
H          2.61895        1.74135       17.41979
H          4.26243       15.02009       14.95672
H          7.76771        9.46158       12.23390
H          5.90672        1.90835       16.04784
H          7.71838       14.99912        7.96938
H          1.00101        9.70813       11.09578
H          3.96755        1.68790       10.62641
H          8.92064        9.42849       15.52777
H          6.77764        7.26537       14.03677
H          7.22681        5.62935       17.43118
H          2.19427       13.50991       12.30966
H          2.68658        5.41217        9.32395
H          4.47117        7.97020       11.68933
H          7.65041       13.17326       14.17206
H          5.96093        5.71262       10.47005
H          0.93691       13.46470       15.55397
H          3.84310        5.54142       16.16746
H          8.70911       13.42058       11.28832
H          6.98337        0.05468       13.06385
H          2.70605       13.43099       17.37109
H          7.73531        5.73126       12.24643
H          6.93753       13.40567        9.51934
H          5.66837        0.20507       11.55519
H          2.20025        5.43702       14.26063
H          3.97806       13.52094       10.52929
H          8.92762        5.71790       15.55397
H          5.91179       13.26135       15.99401
H          0.97463        5.48938       11.16955
H          3.00341        7.81407       13.09774
H          2.72402        9.75769        9.26842
H          7.54313        2.05050       14.13617
H          7.14363        9.49654       17.34261
H          5.60686        7.27733       15.15580
H          2.20594        1.70391       12.42529
H          4.04095        9.70844       15.99458
H          2.05026        7.30809        8.15451
H          8.72765        1.79168       11.28917
H          6.00856        9.46205       10.44299
H          0.90957        1.67827       15.55768
H          3.10580       15.01543       13.85620
H          4.91458        7.75892       13.22021
H          5.10002        0.01414       13.05359
H          2.67285        7.57063        9.65719
H          7.07754        0.77536        7.41371
H          2.31607        7.61336       14.58703
H          7.46000       15.35224       14.59700
C          7.13320        2.66787       10.12428
C          2.41022       10.59255       14.87213
C          2.49631        2.58320       16.73424
C          7.58840       10.35206       11.62781
C          6.57124        2.76387       15.92993
C          1.65056       10.57204       10.96049
C          3.29805        2.53861       10.74859
C          8.25270       10.29179       15.64255
C          7.32590        4.81095       16.71459
C          2.33006       12.65594       11.64690
C          2.58168        4.59532       10.03143
C          7.53676       12.35564       14.88267
C          6.57625        4.83037       10.65233
C          1.62971       12.62207       15.65736
C          3.19422        4.67688       16.02506
C          8.11726       12.52451       11.09948
C          2.60054       12.60592       16.66076
C          7.56099        4.84047       11.64148
C          7.13490       12.52078       10.11431
C          2.28606        4.62329       14.97950
C          3.31325       12.66464       10.65432
C          8.25727        4.86036       15.67530
C          6.57376       12.40256       15.87809
C          1.62477        4.62406       11.03796
C          2.61351       10.59208        9.95795
C          7.47664        2.83394       14.88637
C          7.27366       10.32363       16.63968
C          2.32664        2.55446       11.75171
C          3.36417       10.55620       15.87667
C          8.11989        2.67812       11.10717
C          6.60943       10.35035       10.63296
C          1.56064        2.54856       15.69809
N          6.35455        3.74058        9.88846
N          1.54318       11.61337       14.77187
N          3.30225        3.65249       16.89573
N          8.35050       11.43798       11.86193
N          6.50098        3.75331       16.84418
N          1.51066       11.60079       11.81807
N          3.43536        3.56534        9.89073
N          8.37777       11.31385       14.77529
N          3.45650       11.56972       16.75845
N          8.33561        3.76170       11.87560
N          6.37845       11.43471        9.86766
N          1.46548        3.57015       14.82627
N          3.46610       11.62347        9.81355
N          8.33109        3.86424       14.77558
N          6.44739       11.38407       16.74934
N          1.49589        3.60309       11.90750
O          2.89139        7.64893        8.71303
O          7.69564       15.25048       13.66082
O          6.98809        0.09803        8.10438
O          2.12469        7.51067       13.63974
O          4.03831       14.72539       14.03506
O          4.24841        8.24005       12.62096
O          5.79906        0.50847       12.49593
O          5.85918        6.96367       14.25351
F          4.75239        5.67269        8.41113
F          4.90590        5.54204       18.33262
F         -0.02305       13.48474       13.38597
F          4.95929        1.67532        8.39204
F          4.94450        1.77242       18.18594
F          0.25810        9.47852       13.28287
F          4.84982        9.45335        8.42651
F          4.92089        9.64987       18.41265
F          9.63961        1.71027       13.43012
F          5.11345       13.47853        8.23369
F          4.98113       13.43006       18.30471
F          0.15817        5.70656       13.35635
F          6.61090        7.50461        8.23710
F          6.73643        7.59968       18.33746
F          1.67183       15.45958       13.24442
F          4.92623        7.54329       10.21172
F          3.63281        7.57514       19.58609
F         -0.05151       15.35177       15.22245
F          4.49935        7.57296        6.64015
F          4.42836        7.64769       16.48475
F          9.33407       15.37134       11.64291
F          3.13164       15.19471        8.43363
F          3.20463       15.30874       18.33632
F          8.15023        7.63650       13.11910
F          4.87482       15.43908        6.49775
F          5.29726       15.33126       16.47506
F          0.53950        7.55090       11.54921
F          5.15273       15.25141       10.08213
F          6.15613       15.44887       19.31409
F          0.09299        7.63712       15.12504
Al         4.83044        7.56504        8.40258
Al        -0.10555       15.36404       13.40819
Al         4.90656       15.32909        8.30375
Al         4.90926       15.36948       18.18736
Al         0.19118        7.59502       13.31334
Fe         4.90180        7.60310       18.32180
Ni         4.86957        3.66772        8.42821
Ni         4.92366        3.67300       17.98515
Ni         0.09516       11.48443       13.31220
Ni         4.93623       11.47045        8.37752
Ni         4.95632       11.52668       18.01733
Ni         0.04490        3.70127       13.36176
