# Supplementary material for: Spin Crossover and Exchange Effects on Oxygen Evolution Reaction Catalyzed by Bimetallic Metal Organic Frameworks
Source: ACS Catal. 2024 May 20;14(11):8652–65. doi: 10.1021/acscatal.4c01091 (PMC11165450; doi:10.1021/acscatal.4c01091)
Supplement: Supplementary file 2 — cs4c01091_si_002.zip [file cs4c01091_si_002.zip › xyz/Ni-Fe/Fe-site/Fe_10_O.xyz]

147
HCNOFAlFeNi
H          6.96253        1.77164        9.53101
H          2.25308        9.74603       14.14756
H          2.71688        1.69381       17.29874
H          4.26243       15.02009       14.95672
H          7.76771        9.46158       12.23390
H          5.83632        1.92109       15.92167
H          7.71838       14.99912        7.96938
H          1.00101        9.70813       11.09578
H          3.96755        1.68790       10.62641
H          8.90995        9.41451       15.46853
H          6.77764        7.26537       14.03677
H          7.05203        5.69242       17.27738
H          2.19427       13.50991       12.30966
H          2.68658        5.41217        9.32395
H          4.47117        7.97020       11.68933
H          7.68674       13.19610       14.14557
H          5.96093        5.71262       10.47005
H          0.91579       13.46253       15.49957
H          3.86657        5.55183       16.14183
H          8.70911       13.42058       11.28832
H          6.98337        0.05468       13.06385
H          2.71160       13.45538       17.28166
H          7.73531        5.73126       12.24643
H          6.93753       13.40567        9.51934
H          5.66837        0.20507       11.55519
H          2.14646        5.49155       14.28456
H          3.97806       13.52094       10.52929
H          8.87462        5.73421       15.51239
H          5.93245       13.27207       15.94275
H          0.97463        5.48938       11.16955
H          3.00341        7.81407       13.09774
H          2.72402        9.75769        9.26842
H          7.58886        2.01818       14.11025
H          7.07728        9.45242       17.22298
H          5.60686        7.27733       15.15580
H          2.20594        1.70391       12.42529
H          3.96774        9.65904       16.01423
H          2.05026        7.30809        8.15451
H          8.72765        1.79168       11.28917
H          6.00856        9.46205       10.44299
H          0.91719        1.68744       15.52122
H          3.10580       15.01543       13.85620
H          4.91458        7.75892       13.22021
H          5.10002        0.01414       13.05359
H          2.67285        7.57063        9.65719
H          7.07754        0.77536        7.41371
H          2.31607        7.61336       14.58703
H          7.46000       15.35224       14.59700
C          7.13320        2.66787       10.12428
C          2.35754       10.55635       14.86302
C          2.56547        2.55399       16.63997
C          7.58840       10.35206       11.62781
C          6.49789        2.78096       15.81230
C          1.65056       10.57204       10.96049
C          3.29805        2.53861       10.74859
C          8.24577       10.28153       15.57647
C          7.19832        4.85305       16.58899
C          2.33006       12.65594       11.64690
C          2.58168        4.59532       10.03143
C          7.55983       12.36869       14.84080
C          6.57625        4.83037       10.65233
C          1.60336       12.61726       15.60666
C          3.22496        4.68139       15.97892
C          8.11726       12.52451       11.09948
C          2.58940       12.61104       16.59554
C          7.56099        4.84047       11.64148
C          7.13490       12.52078       10.11431
C          2.26710        4.65747       14.97352
C          3.31325       12.66464       10.65432
C          8.19813        4.87822       15.60951
C          6.58309       12.40536       15.82227
C          1.62477        4.62406       11.03796
C          2.61351       10.59208        9.95795
C          7.47119        2.82213       14.83026
C          7.23945       10.30297       16.55139
C          2.32664        2.55446       11.75171
C          3.31271       10.52575       15.86898
C          8.11989        2.67812       11.10717
C          6.60943       10.35035       10.63296
C          1.57736        2.55151       15.65280
N          6.35455        3.74058        9.88846
N          1.50831       11.59053       14.74225
N          3.38102        3.61614       16.78608
N          8.35050       11.43798       11.86193
N          6.37408        3.79464       16.68896
N          1.51066       11.60079       11.81807
N          3.43536        3.56534        9.89073
N          8.39514       11.32146       14.73456
N          3.43422       11.56863       16.71231
N          8.33561        3.76170       11.87560
N          6.37845       11.43471        9.86766
N          1.45093        3.60060       14.81858
N          3.46610       11.62347        9.81355
N          8.32874        3.85367       14.74966
N          6.42811       11.37304       16.67073
N          1.49589        3.60309       11.90750
O          2.89139        7.64893        8.71303
O          7.69564       15.25048       13.66082
O          6.98809        0.09803        8.10438
O          2.12469        7.51067       13.63974
O          4.03831       14.72539       14.03506
O          4.24841        8.24005       12.62096
O          5.79906        0.50847       12.49593
O          5.85918        6.96367       14.25351
O          5.04313        7.57172       20.05546
F          4.75239        5.67269        8.41113
F          4.88974        5.45598       18.41237
F         -0.02305       13.48474       13.38597
F          4.95929        1.67532        8.39204
F          4.96506        1.72053       18.18081
F          0.25810        9.47852       13.28287
F          4.84982        9.45335        8.42651
F          4.92145        9.78829       18.60091
F          9.63961        1.71027       13.43012
F          5.11345       13.47853        8.23369
F          5.01165       13.44886       18.15518
F          0.15817        5.70656       13.35635
F          6.61090        7.50461        8.23710
F          6.65520        7.59098       18.06746
F          1.67183       15.45958       13.24442
F          4.92623        7.54329       10.21172
F          3.07681        7.59471       18.36879
F         -0.05151       15.35177       15.22245
F          4.49935        7.57296        6.64015
F          4.70798        7.69771       16.48104
F          9.33407       15.37134       11.64291
F          3.13164       15.19471        8.43363
F          3.22487       15.28606       18.22752
F          8.15023        7.63650       13.11910
F          4.87482       15.43908        6.49775
F          5.34082       15.37523       16.40101
F          0.53950        7.55090       11.54921
F          5.15273       15.25141       10.08213
F          6.19218       15.40894       19.25513
F          0.09299        7.63712       15.12504
Al         4.83044        7.56504        8.40258
Al        -0.10555       15.36404       13.40819
Al         4.90656       15.32909        8.30375
Al         4.94301       15.34944       18.12442
Al         0.19118        7.59502       13.31334
Fe         4.85604        7.60295       18.44085
Ni         4.86957        3.66772        8.42821
Ni         4.91973        3.64037       17.99597
Ni         0.09516       11.48443       13.31220
Ni         4.93623       11.47045        8.37752
Ni         4.94565       11.52171       17.96065
Ni         0.04490        3.70127       13.36176
