# Supplementary material for: Spin Crossover and Exchange Effects on Oxygen Evolution Reaction Catalyzed by Bimetallic Metal Organic Frameworks
Source: ACS Catal. 2024 May 20;14(11):8652–65. doi: 10.1021/acscatal.4c01091 (PMC11165450; doi:10.1021/acscatal.4c01091)
Supplement: Supplementary file 2 — cs4c01091_si_002.zip [file cs4c01091_si_002.zip › xyz/Ni-Fe/Fe-site/Fe_10_OH.xyz]

148
HCNOFAlFeNi
H          6.96253        1.77164        9.53101
H          2.25091        9.76157       14.16693
H          2.71467        1.70359       17.35514
H          4.26243       15.02009       14.95672
H          7.76771        9.46158       12.23390
H          5.81220        1.93103       15.95044
H          7.71838       14.99912        7.96938
H          1.00101        9.70813       11.09578
H          3.96755        1.68790       10.62641
H          8.91477        9.43176       15.48647
H          6.77764        7.26537       14.03677
H          7.10381        5.64628       17.36596
H          2.19427       13.50991       12.30966
H          2.68658        5.41217        9.32395
H          4.47117        7.97020       11.68933
H          7.66585       13.19144       14.12763
H          5.96093        5.71262       10.47005
H          0.92035       13.48972       15.49616
H          3.89536        5.53117       16.15408
H          8.70911       13.42058       11.28832
H          6.98337        0.05468       13.06385
H          2.68298       13.46812       17.30843
H          7.73531        5.73126       12.24643
H          6.93753       13.40567        9.51934
H          5.66837        0.20507       11.55519
H          2.18106        5.46266       14.28798
H          3.97806       13.52094       10.52929
H          8.88833        5.71169       15.56109
H          5.93513       13.28916       15.94502
H          0.97463        5.48938       11.16955
H          3.00341        7.81407       13.09774
H          2.72402        9.75769        9.26842
H          7.54681        2.04055       14.11794
H          7.12763        9.51223       17.28336
H          5.60686        7.27733       15.15580
H          2.20594        1.70391       12.42529
H          3.94924        9.68343       16.04613
H          2.05026        7.30809        8.15451
H          8.72765        1.79168       11.28917
H          6.00856        9.46205       10.44299
H          0.94043        1.67951       15.54913
H          3.10580       15.01543       13.85620
H          4.91458        7.75892       13.22021
H          5.10002        0.01414       13.05359
H          2.67285        7.57063        9.65719
H          7.07754        0.77536        7.41371
H          2.31607        7.61336       14.58703
H          7.46000       15.35224       14.59700
H          4.27986        7.65142       20.67493
C          7.13320        2.66787       10.12428
C          2.34922       10.57422       14.88124
C          2.57168        2.55648       16.68554
C          7.58840       10.35206       11.62781
C          6.48561        2.78236       15.84904
C          1.65056       10.57204       10.96049
C          3.29805        2.53861       10.74859
C          8.25485       10.30220       15.59470
C          7.22706        4.82633       16.65563
C          2.33006       12.65594       11.64690
C          2.58168        4.59532       10.03143
C          7.55182       12.37211       14.83539
C          6.57625        4.83037       10.65233
C          1.59872       12.63745       15.61322
C          3.24414        4.66912       16.00056
C          8.11726       12.52451       11.09948
C          2.56865       12.62487       16.62003
C          7.56099        4.84047       11.64148
C          7.13490       12.52078       10.11431
C          2.29618        4.63618       14.98776
C          3.31325       12.66464       10.65432
C          8.20674        4.86020       15.65936
C          6.58898       12.42353       15.83252
C          1.62477        4.62406       11.03796
C          2.61351       10.59208        9.95795
C          7.44754        2.83301       14.85447
C          7.26863       10.34367       16.58813
C          2.32664        2.55446       11.75171
C          3.29067       10.54330       15.89974
C          8.11989        2.67812       11.10717
C          6.60943       10.35035       10.63296
C          1.59864        2.54498       15.68356
N          6.35455        3.74058        9.88846
N          1.50929       11.61384       14.74453
N          3.38625        3.61940       16.83165
N          8.35050       11.43798       11.86193
N          6.38587        3.78066       16.74649
N          1.51066       11.60079       11.81807
N          3.43536        3.56534        9.89073
N          8.38471       11.32348       14.72773
N          3.40968       11.58075       16.74991
N          8.33561        3.76170       11.87560
N          6.37845       11.43471        9.86766
N          1.47746        3.58181       14.83510
N          3.46610       11.62347        9.81355
N          8.31265        3.85662       14.77358
N          6.44818       11.40722       16.70234
N          1.49589        3.60309       11.90750
O          2.89139        7.64893        8.71303
O          7.69564       15.25048       13.66082
O          6.98809        0.09803        8.10438
O          2.12469        7.51067       13.63974
O          4.03831       14.72539       14.03506
O          4.24841        8.24005       12.62096
O          5.79906        0.50847       12.49593
O          5.85918        6.96367       14.25351
O          5.16901        7.59704       20.26252
F          4.75239        5.67269        8.41113
F          4.89736        5.48969       18.45395
F         -0.02305       13.48474       13.38597
F          4.95929        1.67532        8.39204
F          4.98695        1.73498       18.25800
F          0.25810        9.47852       13.28287
F          4.84982        9.45335        8.42651
F          4.95897        9.78316       18.60889
F          9.63961        1.71027       13.43012
F          5.11345       13.47853        8.23369
F          4.97787       13.46082       18.19705
F          0.15817        5.70656       13.35635
F          6.61090        7.50461        8.23710
F          6.69701        7.59735       18.22382
F          1.67183       15.45958       13.24442
F          4.92623        7.54329       10.21172
F          3.16378        7.63977       18.71541
F         -0.05151       15.35177       15.22245
F          4.49935        7.57296        6.64015
F          4.68741        7.67674       16.63370
F          9.33407       15.37134       11.64291
F          3.13164       15.19471        8.43363
F          3.21683       15.31713       18.32607
F          8.15023        7.63650       13.11910
F          4.87482       15.43908        6.49775
F          5.30205       15.39061       16.45370
F          0.53950        7.55090       11.54921
F          5.15273       15.25141       10.08213
F          6.18892       15.38999       19.30554
F          0.09299        7.63712       15.12504
Al         4.83044        7.56504        8.40258
Al        -0.10555       15.36404       13.40819
Al         4.90656       15.32909        8.30375
Al         4.93112       15.36296       18.17910
Al         0.19118        7.59502       13.31334
Fe         4.92373        7.61196       18.49895
Ni         4.86957        3.66772        8.42821
Ni         4.92415        3.64830       18.04182
Ni         0.09516       11.48443       13.31220
Ni         4.93623       11.47045        8.37752
Ni         4.94627       11.54175       17.97461
Ni         0.04490        3.70127       13.36176
