# Supplementary material for: Spin Crossover and Exchange Effects on Oxygen Evolution Reaction Catalyzed by Bimetallic Metal Organic Frameworks
Source: ACS Catal. 2024 May 20;14(11):8652–65. doi: 10.1021/acscatal.4c01091 (PMC11165450; doi:10.1021/acscatal.4c01091)
Supplement: Supplementary file 2 — cs4c01091_si_002.zip [file cs4c01091_si_002.zip › xyz/Ni-Fe/Fe-site/Fe_10_OOH.xyz]

149
HCNOFAlFeNi
H          6.96253        1.77164        9.53101
H          2.24950        9.75551       14.19370
H          2.70960        1.69101       17.33463
H          4.26243       15.02009       14.95672
H          7.76771        9.46158       12.23390
H          5.82118        1.92777       15.94246
H          7.71838       14.99912        7.96938
H          1.00101        9.70813       11.09578
H          3.96755        1.68790       10.62641
H          8.93443        9.43331       15.47964
H          6.77764        7.26537       14.03677
H          7.08535        5.66493       17.33378
H          2.19427       13.50991       12.30966
H          2.68658        5.41217        9.32395
H          4.47117        7.97020       11.68933
H          7.66776       13.19517       14.14329
H          5.96093        5.71262       10.47005
H          0.89501       13.48024       15.49957
H          3.88507        5.52806       16.14924
H          8.70911       13.42058       11.28832
H          6.98337        0.05468       13.06385
H          2.59799       13.44187       17.36568
H          7.73531        5.73126       12.24643
H          6.93753       13.40567        9.51934
H          5.66837        0.20507       11.55519
H          2.16484        5.47089       14.29111
H          3.97806       13.52094       10.52929
H          8.88280        5.72178       15.54173
H          6.02178       13.32629       16.02733
H          0.97463        5.48938       11.16955
H          3.00341        7.81407       13.09774
H          2.72402        9.75769        9.26842
H          7.56276        2.03123       14.11937
H          7.20613        9.53320       17.32666
H          5.60686        7.27733       15.15580
H          2.20594        1.70391       12.42529
H          3.85882        9.64241       16.14639
H          2.05026        7.30809        8.15451
H          8.72765        1.79168       11.28917
H          6.00856        9.46205       10.44299
H          0.92721        1.67625       15.53689
H          3.10580       15.01543       13.85620
H          4.91458        7.75892       13.22021
H          5.10002        0.01414       13.05359
H          2.67285        7.57063        9.65719
H          7.07754        0.77536        7.41371
H          2.31607        7.61336       14.58703
H          7.46000       15.35224       14.59700
H          4.49289        7.74867       21.93067
C          7.13320        2.66787       10.12428
C          2.32219       10.55775       14.92226
C          2.56572        2.54685       16.66817
C          7.58840       10.35206       11.62781
C          6.48822        2.78438       15.83793
C          1.65056       10.57204       10.96049
C          3.29805        2.53861       10.74859
C          8.28585       10.30934       15.60382
C          7.21488        4.83907       16.63000
C          2.33006       12.65594       11.64690
C          2.58168        4.59532       10.03143
C          7.57715       12.38252       14.86102
C          6.57625        4.83037       10.65233
C          1.56300       12.62425       15.63828
C          3.23560        4.66446       15.99344
C          8.11726       12.52451       11.09948
C          2.49156       12.59799       16.67870
C          7.56099        4.84047       11.64148
C          7.13490       12.52078       10.11431
C          2.28214        4.63929       14.98492
C          3.31325       12.66464       10.65432
C          8.20278        4.86843       15.64056
C          6.66254       12.45383       15.89917
C          1.62477        4.62406       11.03796
C          2.61351       10.59208        9.95795
C          7.45614        2.82943       14.84821
C          7.33846       10.36542       16.63171
C          2.32664        2.55446       11.75171
C          3.21286       10.50773       15.98148
C          8.11989        2.67812       11.10717
C          6.60943       10.35035       10.63296
C          1.58601        2.54141       15.67189
N          6.35455        3.74058        9.88846
N          1.49495       11.60498       14.75934
N          3.38283        3.60790       16.81399
N          8.35050       11.43798       11.86193
N          6.37772        3.78982       16.72598
N          1.51066       11.60079       11.81807
N          3.43536        3.56534        9.89073
N          8.40092       11.32923       14.73200
N          3.31352       11.54035       16.84617
N          8.33561        3.76170       11.87560
N          6.37845       11.43471        9.86766
N          1.46293        3.58507       14.83083
N          3.46610       11.62347        9.81355
N          8.31870        3.85569       14.76589
N          6.54427       11.44559       16.78636
N          1.49589        3.60309       11.90750
O          4.05122        7.71604       21.05259
O          2.89139        7.64893        8.71303
O          7.69564       15.25048       13.66082
O          6.98809        0.09803        8.10438
O          2.12469        7.51067       13.63974
O          4.03831       14.72539       14.03506
O          4.24841        8.24005       12.62096
O          5.79906        0.50847       12.49593
O          5.85918        6.96367       14.25351
O          5.19382        7.64784       20.22179
F          4.75239        5.67269        8.41113
F          4.85567        5.46716       18.49639
F         -0.02305       13.48474       13.38597
F          4.95929        1.67532        8.39204
F          4.99473        1.73668       18.26683
F          0.25810        9.47852       13.28287
F          4.84982        9.45335        8.42651
F          5.01121        9.75178       18.43059
F          9.63961        1.71027       13.43012
F          5.11345       13.47853        8.23369
F          4.95531       13.45709       18.10904
F          0.15817        5.70656       13.35635
F          6.61090        7.50461        8.23710
F          6.66643        7.53801       18.23692
F          1.67183       15.45958       13.24442
F          4.92623        7.54329       10.21172
F          3.13260        7.66835       18.60262
F         -0.05151       15.35177       15.22245
F          4.49935        7.57296        6.64015
F          4.69232        7.60963       16.55965
F          9.33407       15.37134       11.64291
F          3.13164       15.19471        8.43363
F          3.21120       15.32769       18.32977
F          8.15023        7.63650       13.11910
F          4.87482       15.43908        6.49775
F          5.30605       15.42556       16.43918
F          0.53950        7.55090       11.54921
F          5.15273       15.25141       10.08213
F          6.16781       15.35115       19.29785
F          0.09299        7.63712       15.12504
Al         4.83044        7.56504        8.40258
Al        -0.10555       15.36404       13.40819
Al         4.90656       15.32909        8.30375
Al         4.92114       15.35736       18.15888
Al         0.19118        7.59502       13.31334
Fe         4.87887        7.62128       18.42746
Ni         4.86957        3.66772        8.42821
Ni         4.91734        3.64721       18.02986
Ni         0.09516       11.48443       13.31220
Ni         4.93623       11.47045        8.37752
Ni         4.95219       11.54486       17.91081
Ni         0.04490        3.70127       13.36176
