# Supplementary material for: Spin Crossover and Exchange Effects on Oxygen Evolution Reaction Catalyzed by Bimetallic Metal Organic Frameworks
Source: ACS Catal. 2024 May 20;14(11):8652–65. doi: 10.1021/acscatal.4c01091 (PMC11165450; doi:10.1021/acscatal.4c01091)
Supplement: Supplementary file 2 — cs4c01091_si_002.zip [file cs4c01091_si_002.zip › xyz/Ni-Fe/Fe-site/Fe_10_s.xyz]

146
HCNOFAlFeNi
H          6.96253        1.77164        9.53101
H          2.29904        9.79404       14.10000
H          2.69633        1.71991       17.36197
H          4.26243       15.02009       14.95672
H          7.76771        9.46158       12.23390
H          5.84713        1.92155       15.98461
H          7.71838       14.99912        7.96938
H          1.00101        9.70813       11.09578
H          3.96755        1.68790       10.62641
H          8.94523        9.43409       15.48676
H          6.77764        7.26537       14.03677
H          7.14976        5.64628       17.37935
H          2.19427       13.50991       12.30966
H          2.68658        5.41217        9.32395
H          4.47117        7.97020       11.68933
H          7.66059       13.17917       14.13646
H          5.96093        5.71262       10.47005
H          0.91021       13.46703       15.51125
H          3.91709        5.51750       16.09654
H          8.70911       13.42058       11.28832
H          6.98337        0.05468       13.06385
H          2.66441       13.42758       17.33007
H          7.73531        5.73126       12.24643
H          6.93753       13.40567        9.51934
H          5.66837        0.20507       11.55519
H          2.19144        5.45567       14.25437
H          3.97806       13.52094       10.52929
H          8.91590        5.70951       15.55967
H          5.95774       13.27502       15.98034
H          0.97463        5.48938       11.16955
H          3.00341        7.81407       13.09774
H          2.72402        9.75769        9.26842
H          7.56083        2.02828       14.13304
H          7.19416        9.50850       17.31384
H          5.60686        7.27733       15.15580
H          2.20594        1.70391       12.42529
H          3.99718        9.70300       15.96638
H          2.05026        7.30809        8.15451
H          8.72765        1.79168       11.28917
H          6.00856        9.46205       10.44299
H          0.92013        1.68573       15.55768
H          3.10580       15.01543       13.85620
H          4.91458        7.75892       13.22021
H          5.10002        0.01414       13.05359
H          2.67285        7.57063        9.65719
H          7.07754        0.77536        7.41371
H          2.31607        7.61336       14.58703
H          7.46000       15.35224       14.59700
C          7.13320        2.66787       10.12428
C          2.38170       10.59115       14.83311
C          2.56286        2.56409       16.67813
C          7.58840       10.35206       11.62781
C          6.51613        2.77646       15.87211
C          1.65056       10.57204       10.96049
C          3.29805        2.53861       10.74859
C          8.28291       10.30018       15.60382
C          7.26212        4.82416       16.66589
C          2.33006       12.65594       11.64690
C          2.58168        4.59532       10.03143
C          7.56007       12.36310       14.84963
C          6.57625        4.83037       10.65233
C          1.59797       12.62176       15.61407
C          3.25942        4.65731       15.96097
C          8.11726       12.52451       11.09948
C          2.56340       12.59893       16.62317
C          7.56099        4.84047       11.64148
C          7.13490       12.52078       10.11431
C          2.30071        4.62981       14.95672
C          3.31325       12.66464       10.65432
C          8.23696        4.85570       15.66249
C          6.61777       12.41468       15.86414
C          1.62477        4.62406       11.03796
C          2.61351       10.59208        9.95795
C          7.46933        2.82337       14.86757
C          7.31685       10.34072       16.61491
C          2.32664        2.55446       11.75171
C          3.32330       10.55356       15.84933
C          8.11989        2.67812       11.10717
C          6.60943       10.35035       10.63296
C          1.58350        2.55027       15.67958
N          6.35455        3.74058        9.88846
N          1.51824       11.61508       14.72431
N          3.39346        3.61785       16.80488
N          8.35050       11.43798       11.86193
N          6.41712        3.78081       16.76244
N          1.51066       11.60079       11.81807
N          3.43536        3.56534        9.89073
N          8.39207       11.31556       14.72773
N          3.41703       11.56257       16.73766
N          8.33561        3.76170       11.87560
N          6.37845       11.43471        9.86766
N          1.46752        3.58336       14.82314
N          3.46610       11.62347        9.81355
N          8.33336        3.84855       14.77700
N          6.49408       11.40193       16.74336
N          1.49589        3.60309       11.90750
O          2.89139        7.64893        8.71303
O          7.69564       15.25048       13.66082
O          6.98809        0.09803        8.10438
O          2.12469        7.51067       13.63974
O          4.03831       14.72539       14.03506
O          4.24841        8.24005       12.62096
O          5.79906        0.50847       12.49593
O          5.85918        6.96367       14.25351
F          4.75239        5.67269        8.41113
F          4.91038        5.54111       18.36680
F         -0.02305       13.48474       13.38597
F          4.95929        1.67532        8.39204
F          4.95193        1.75579       18.28933
F          0.25810        9.47852       13.28287
F          4.84982        9.45335        8.42651
F          4.92850        9.66012       18.46449
F          9.63961        1.71027       13.43012
F          5.11345       13.47853        8.23369
F          4.96662       13.44264       18.22752
F          0.15817        5.70656       13.35635
F          6.61090        7.50461        8.23710
F          6.74547        7.57685       18.30471
F          1.67183       15.45958       13.24442
F          4.92623        7.54329       10.21172
F          3.64075        7.56737       19.61286
F         -0.05151       15.35177       15.22245
F          4.49935        7.57296        6.64015
F          4.42011        7.63231       16.49187
F          9.33407       15.37134       11.64291
F          3.13164       15.19471        8.43363
F          3.20614       15.31480       18.32749
F          8.15023        7.63650       13.11910
F          4.87482       15.43908        6.49775
F          5.29509       15.39651       16.47164
F          0.53950        7.55090       11.54921
F          5.15273       15.25141       10.08213
F          6.18445       15.40210       19.30383
F          0.09299        7.63712       15.12504
Al         4.83044        7.56504        8.40258
Al        -0.10555       15.36404       13.40819
Al         4.90656       15.32909        8.30375
Al         4.91759       15.33763       18.19363
Al         0.19118        7.59502       13.31334
Fe         4.90262        7.62268       18.33575
Ni         4.86957        3.66772        8.42821
Ni         4.92591        3.65917       18.03670
Ni         0.09516       11.48443       13.31220
Ni         4.93623       11.47045        8.37752
Ni         4.95417       11.51596       17.96492
Ni         0.04490        3.70127       13.36176
