# Supplementary material for: Spin Crossover and Exchange Effects on Oxygen Evolution Reaction Catalyzed by Bimetallic Metal Organic Frameworks
Source: ACS Catal. 2024 May 20;14(11):8652–65. doi: 10.1021/acscatal.4c01091 (PMC11165450; doi:10.1021/acscatal.4c01091)
Supplement: Supplementary file 2 — cs4c01091_si_002.zip [file cs4c01091_si_002.zip › xyz/Ni-Fe/Fe-site/Fe_11_O.xyz]

147
HCNOFAlFeNi
H          6.96253        1.77164        9.53101
H          2.25327        9.74681       14.14443
H          2.72602        1.69645       17.30900
H          4.26243       15.02009       14.95672
H          7.76771        9.46158       12.23390
H          5.82530        1.92451       15.93534
H          7.71838       14.99912        7.96938
H          1.00101        9.70813       11.09578
H          3.96755        1.68790       10.62641
H          8.90572        9.41964       15.48192
H          6.77764        7.26537       14.03677
H          7.05383        5.68745       17.30045
H          2.19427       13.50991       12.30966
H          2.68658        5.41217        9.32395
H          4.47117        7.97020       11.68933
H          7.68656       13.19439       14.14671
H          5.96093        5.71262       10.47005
H          0.90719       13.45523       15.49986
H          3.88110        5.54981       16.13699
H          8.70911       13.42058       11.28832
H          6.98337        0.05468       13.06385
H          2.71032       13.45802       17.27710
H          7.73531        5.73126       12.24643
H          6.93753       13.40567        9.51934
H          5.66837        0.20507       11.55519
H          2.15477        5.48798       14.28684
H          3.97806       13.52094       10.52929
H          8.87613        5.72784       15.53204
H          5.93150       13.28123       15.94502
H          0.97463        5.48938       11.16955
H          3.00341        7.81407       13.09774
H          2.72402        9.75769        9.26842
H          7.58046        2.02145       14.12307
H          7.07456        9.46500       17.23979
H          5.60686        7.27733       15.15580
H          2.20594        1.70391       12.42529
H          3.97955        9.66665       16.00341
H          2.05026        7.30809        8.15451
H          8.72765        1.79168       11.28917
H          6.00856        9.46205       10.44299
H          0.92066        1.69225       15.53432
H          3.10580       15.01543       13.85620
H          4.91458        7.75892       13.22021
H          5.10002        0.01414       13.05359
H          2.67285        7.57063        9.65719
H          7.07754        0.77536        7.41371
H          2.31607        7.61336       14.58703
H          7.46000       15.35224       14.59700
C          7.13320        2.66787       10.12428
C          2.36104       10.55697       14.85988
C          2.57520        2.55430       16.64766
C          7.58840       10.35206       11.62781
C          6.48882        2.78267       15.82597
C          1.65056       10.57204       10.96049
C          3.29805        2.53861       10.74859
C          8.24096       10.28619       15.58929
C          7.19697        4.85150       16.60807
C          2.33006       12.65594       11.64690
C          2.58168        4.59532       10.03143
C          7.55680       12.37025       14.84507
C          6.57625        4.83037       10.65233
C          1.60027       12.61446       15.60723
C          3.23860        4.67906       15.97892
C          8.11726       12.52451       11.09948
C          2.58967       12.61399       16.59070
C          7.56099        4.84047       11.64148
C          7.13490       12.52078       10.11431
C          2.27802        4.65529       14.97723
C          3.31325       12.66464       10.65432
C          8.19601        4.87480       15.62888
C          6.58059       12.41328       15.82569
C          1.62477        4.62406       11.03796
C          2.61351       10.59208        9.95795
C          7.46270        2.82415       14.84507
C          7.23636       10.31214       16.56449
C          2.32664        2.55446       11.75171
C          3.32086       10.53025       15.86015
C          8.11989        2.67812       11.10717
C          6.60943       10.35035       10.63296
C          1.58543        2.55322       15.66363
N          6.35455        3.74058        9.88846
N          1.50852       11.58836       14.74311
N          3.39417        3.61505       16.78864
N          8.35050       11.43798       11.86193
N          6.36745        3.79588       16.70377
N          1.51066       11.60079       11.81807
N          3.43536        3.56534        9.89073
N          8.38930       11.32100       14.74168
N          3.44000       11.57546       16.70120
N          8.33561        3.76170       11.87560
N          6.37845       11.43471        9.86766
N          1.45813        3.60045       14.82713
N          3.46610       11.62347        9.81355
N          8.32320        3.85321       14.76504
N          6.42443       11.38267       16.67643
N          1.49589        3.60309       11.90750
O          2.89139        7.64893        8.71303
O          7.69564       15.25048       13.66082
O          6.98809        0.09803        8.10438
O          2.12469        7.51067       13.63974
O          4.03831       14.72539       14.03506
O          4.24841        8.24005       12.62096
O          5.79906        0.50847       12.49593
O          5.85918        6.96367       14.25351
O          5.03253        7.61879       20.05660
F          4.75239        5.67269        8.41113
F          4.91585        5.40502       18.60689
F         -0.02305       13.48474       13.38597
F          4.95929        1.67532        8.39204
F          4.96005        1.72690       18.18338
F          0.25810        9.47852       13.28287
F          4.84982        9.45335        8.42651
F          4.88864        9.80041       18.59095
F          9.63961        1.71027       13.43012
F          5.11345       13.47853        8.23369
F          5.00955       13.45538       18.15546
F          0.15817        5.70656       13.35635
F          6.61090        7.50461        8.23710
F          6.64940        7.59767       18.06746
F          1.67183       15.45958       13.24442
F          4.92623        7.54329       10.21172
F          3.07218        7.56442       18.35854
F         -0.05151       15.35177       15.22245
F          4.49935        7.57296        6.64015
F          4.70513        7.68932       16.48019
F          9.33407       15.37134       11.64291
F          3.13164       15.19471        8.43363
F          3.21882       15.28730       18.22610
F          8.15023        7.63650       13.11910
F          4.87482       15.43908        6.49775
F          5.33297       15.38300       16.40130
F          0.53950        7.55090       11.54921
F          5.15273       15.25141       10.08213
F          6.18663       15.40972       19.25599
F          0.09299        7.63712       15.12504
Al         4.83044        7.56504        8.40258
Al        -0.10555       15.36404       13.40819
Al         4.90656       15.32909        8.30375
Al         4.93648       15.36202       18.12584
Al         0.19118        7.59502       13.31334
Fe         4.85052        7.62361       18.44113
Ni         4.86957        3.66772        8.42821
Ni         4.91698        3.65575       18.01705
Ni         0.09516       11.48443       13.31220
Ni         4.93623       11.47045        8.37752
Ni         4.93951       11.53538       17.95780
Ni         0.04490        3.70127       13.36176
