# Supplementary material for: Spin Crossover and Exchange Effects on Oxygen Evolution Reaction Catalyzed by Bimetallic Metal Organic Frameworks
Source: ACS Catal. 2024 May 20;14(11):8652–65. doi: 10.1021/acscatal.4c01091 (PMC11165450; doi:10.1021/acscatal.4c01091)
Supplement: Supplementary file 2 — cs4c01091_si_002.zip [file cs4c01091_si_002.zip › xyz/Ni-Fe/Fe-site/Fe_11_OH.xyz]

148
HCNOFAlFeNi
H          6.96253        1.77164        9.53101
H          2.26028        9.75831       14.17291
H          2.69969        1.70111       17.34346
H          4.26243       15.02009       14.95672
H          7.76771        9.46158       12.23390
H          5.82476        1.91876       15.94189
H          7.71838       14.99912        7.96938
H          1.00101        9.70813       11.09578
H          3.96755        1.68790       10.62641
H          8.91646        9.43968       15.50071
H          6.77764        7.26537       14.03677
H          7.10920        5.64131       17.35286
H          2.19427       13.50991       12.30966
H          2.68658        5.41217        9.32395
H          4.47117        7.97020       11.68933
H          7.65828       13.18756       14.13190
H          5.96093        5.71262       10.47005
H          0.91834       13.47325       15.51211
H          3.86667        5.54002       16.16262
H          8.70911       13.42058       11.28832
H          6.98337        0.05468       13.06385
H          2.69461       13.46206       17.31669
H          7.73531        5.73126       12.24643
H          6.93753       13.40567        9.51934
H          5.66837        0.20507       11.55519
H          2.14812        5.47881       14.30079
H          3.97806       13.52094       10.52929
H          8.89831        5.70516       15.55454
H          5.91282       13.27921       15.94360
H          0.97463        5.48938       11.16955
H          3.00341        7.81407       13.09774
H          2.72402        9.75769        9.26842
H          7.56073        2.02844       14.11139
H          7.11248        9.50726       17.28735
H          5.60686        7.27733       15.15580
H          2.20594        1.70391       12.42529
H          3.96728        9.67985       16.04955
H          2.05026        7.30809        8.15451
H          8.72765        1.79168       11.28917
H          6.00856        9.46205       10.44299
H          0.92085        1.67983       15.54344
H          3.10580       15.01543       13.85620
H          4.91458        7.75892       13.22021
H          5.10002        0.01414       13.05359
H          2.67285        7.57063        9.65719
H          7.07754        0.77536        7.41371
H          2.31607        7.61336       14.58703
H          7.46000       15.35224       14.59700
H          4.29356        7.61771       20.63591
C          7.13320        2.66787       10.12428
C          2.36008       10.56769       14.89064
C          2.55376        2.55695       16.67785
C          7.58840       10.35206       11.62781
C          6.49582        2.77242       15.84021
C          1.65056       10.57204       10.96049
C          3.29805        2.53861       10.74859
C          8.24871       10.30375       15.60638
C          7.23442        4.81857       16.64481
C          2.33006       12.65594       11.64690
C          2.58168        4.59532       10.03143
C          7.54082       12.37087       14.84165
C          6.57625        4.83037       10.65233
C          1.60329       12.62673       15.62860
C          3.21896        4.67611       16.00455
C          8.11726       12.52451       11.09948
C          2.57755       12.61974       16.62858
C          7.56099        4.84047       11.64148
C          7.13490       12.52078       10.11431
C          2.26688        4.64783       14.99488
C          3.31325       12.66464       10.65432
C          8.21751        4.85243       15.65167
C          6.57247       12.41841       15.83195
C          1.62477        4.62406       11.03796
C          2.61351       10.59208        9.95795
C          7.45931        2.82151       14.84678
C          7.25699       10.33793       16.59212
C          2.32664        2.55446       11.75171
C          3.30609       10.53818       15.90373
C          8.11989        2.67812       11.10717
C          6.60943       10.35035       10.63296
C          1.57661        2.54747       15.67929
N          6.35455        3.74058        9.88846
N          1.51144       11.60125       14.76219
N          3.37058        3.61831       16.82310
N          8.35050       11.43798       11.86193
N          6.39148        3.77304       16.73367
N          1.51066       11.60079       11.81807
N          3.43536        3.56534        9.89073
N          8.38272       11.32845       14.74368
N          3.42091       11.57624       16.75446
N          8.33561        3.76170       11.87560
N          6.37845       11.43471        9.86766
N          1.45491        3.58926       14.83567
N          3.46610       11.62347        9.81355
N          8.32295        3.84699       14.76703
N          6.43470       11.40100       16.70120
N          1.49589        3.60309       11.90750
O          2.89139        7.64893        8.71303
O          7.69564       15.25048       13.66082
O          6.98809        0.09803        8.10438
O          2.12469        7.51067       13.63974
O          4.03831       14.72539       14.03506
O          4.24841        8.24005       12.62096
O          5.79906        0.50847       12.49593
O          5.85918        6.96367       14.25351
O          5.18227        7.55774       20.22350
F          4.75239        5.67269        8.41113
F          4.89336        5.49015       18.39243
F         -0.02305       13.48474       13.38597
F          4.95929        1.67532        8.39204
F          4.95384        1.73653       18.26369
F          0.25810        9.47852       13.28287
F          4.84982        9.45335        8.42651
F          4.98427        9.78534       18.62626
F          9.63961        1.71027       13.43012
F          5.11345       13.47853        8.23369
F          4.98146       13.46237       18.19762
F          0.15817        5.70656       13.35635
F          6.61090        7.50461        8.23710
F          6.70810        7.58648       18.17312
F          1.67183       15.45958       13.24442
F          4.92623        7.54329       10.21172
F          3.16964        7.65095       18.67838
F         -0.05151       15.35177       15.22245
F          4.49935        7.57296        6.64015
F          4.68956        7.71216       16.59155
F          9.33407       15.37134       11.64291
F          3.13164       15.19471        8.43363
F          3.20525       15.30408       18.28876
F          8.15023        7.63650       13.11910
F          4.87482       15.43908        6.49775
F          5.30683       15.40117       16.44744
F          0.53950        7.55090       11.54921
F          5.15273       15.25141       10.08213
F          6.17507       15.40630       19.29814
F          0.09299        7.63712       15.12504
Al         4.83044        7.56504        8.40258
Al        -0.10555       15.36404       13.40819
Al         4.90656       15.32909        8.30375
Al         4.92131       15.36031       18.16885
Al         0.19118        7.59502       13.31334
Fe         4.93229        7.61398       18.46164
Ni         4.86957        3.66772        8.42821
Ni         4.92010        3.64364       18.02246
Ni         0.09516       11.48443       13.31220
Ni         4.93623       11.47045        8.37752
Ni         4.94825       11.53818       17.98771
Ni         0.04490        3.70127       13.36176
