# Supplementary material for: Spin Crossover and Exchange Effects on Oxygen Evolution Reaction Catalyzed by Bimetallic Metal Organic Frameworks
Source: ACS Catal. 2024 May 20;14(11):8652–65. doi: 10.1021/acscatal.4c01091 (PMC11165450; doi:10.1021/acscatal.4c01091)
Supplement: Supplementary file 2 — cs4c01091_si_002.zip [file cs4c01091_si_002.zip › xyz/Ni-Fe/Fe-site/Fe_11_OOH.xyz]

149
HCNOFAlFeNi
H          6.96253        1.77164        9.53101
H          2.27232        9.76250       14.19285
H          2.70730        1.69893       17.33093
H          4.26243       15.02009       14.95672
H          7.76771        9.46158       12.23390
H          5.81754        1.93305       15.94218
H          7.71838       14.99912        7.96938
H          1.00101        9.70813       11.09578
H          3.96755        1.68790       10.62641
H          8.89426        9.42772       15.50584
H          6.77764        7.26537       14.03677
H          7.10285        5.65592       17.34403
H          2.19427       13.50991       12.30966
H          2.68658        5.41217        9.32395
H          4.47117        7.97020       11.68933
H          7.65589       13.18227       14.13930
H          5.96093        5.71262       10.47005
H          0.92995       13.48257       15.51666
H          3.89227        5.52868       16.13129
H          8.70911       13.42058       11.28832
H          6.98337        0.05468       13.06385
H          2.69374       13.47325       17.33150
H          7.73531        5.73126       12.24643
H          6.93753       13.40567        9.51934
H          5.66837        0.20507       11.55519
H          2.16971        5.47058       14.27658
H          3.97806       13.52094       10.52929
H          8.89767        5.71308       15.54657
H          5.91887       13.28947       15.95471
H          0.97463        5.48938       11.16955
H          3.00341        7.81407       13.09774
H          2.72402        9.75769        9.26842
H          7.55787        2.03341       14.11367
H          7.10028        9.51145       17.30188
H          5.60686        7.27733       15.15580
H          2.20594        1.70391       12.42529
H          3.98118        9.69539       16.06835
H          2.05026        7.30809        8.15451
H          8.72765        1.79168       11.28917
H          6.00856        9.46205       10.44299
H          0.92228        1.68386       15.53489
H          3.10580       15.01543       13.85620
H          4.91458        7.75892       13.22021
H          5.10002        0.01414       13.05359
H          2.67285        7.57063        9.65719
H          7.07754        0.77536        7.41371
H          2.31607        7.61336       14.58703
H          7.46000       15.35224       14.59700
H          4.46682        7.73422       21.97226
C          7.13320        2.66787       10.12428
C          2.36936       10.57530       14.90745
C          2.56451        2.55291       16.66247
C          7.58840       10.35206       11.62781
C          6.49124        2.78438       15.83907
C          1.65056       10.57204       10.96049
C          3.29805        2.53861       10.74859
C          8.23415       10.29769       15.61379
C          7.22836        4.83348       16.63541
C          2.33006       12.65594       11.64690
C          2.58168        4.59532       10.03143
C          7.53803       12.36698       14.85077
C          6.57625        4.83037       10.65233
C          1.61238       12.63466       15.63714
C          3.24046        4.66554       15.98006
C          8.11726       12.52451       11.09948
C          2.58156       12.62953       16.64339
C          7.56099        4.84047       11.64148
C          7.13490       12.52078       10.11431
C          2.28680        4.64146       14.97295
C          3.31325       12.66464       10.65432
C          8.21480        4.86253       15.64654
C          6.57340       12.42369       15.84477
C          1.62477        4.62406       11.03796
C          2.61351       10.59208        9.95795
C          7.45654        2.82772       14.84792
C          7.24782       10.34072       16.60608
C          2.32664        2.55446       11.75171
C          3.31593       10.54983       15.92167
C          8.11989        2.67812       11.10717
C          6.60943       10.35035       10.63296
C          1.58431        2.54685       15.66790
N          6.35455        3.74058        9.88846
N          1.52209       11.60886       14.77102
N          3.38445        3.61303       16.80829
N          8.35050       11.43798       11.86193
N          6.38621        3.78765       16.73111
N          1.51066       11.60079       11.81807
N          3.43536        3.56534        9.89073
N          8.37257       11.31944       14.74824
N          3.42714       11.58867       16.77098
N          8.33561        3.76170       11.87560
N          6.37845       11.43471        9.86766
N          1.46113        3.59066       14.82656
N          3.46610       11.62347        9.81355
N          8.32498        3.84963       14.76874
N          6.43356       11.40924       16.71744
N          1.49589        3.60309       11.90750
O          4.03262        7.71651       21.09047
O          2.89139        7.64893        8.71303
O          7.69564       15.25048       13.66082
O          6.98809        0.09803        8.10438
O          2.12469        7.51067       13.63974
O          4.03831       14.72539       14.03506
O          4.24841        8.24005       12.62096
O          5.79906        0.50847       12.49593
O          5.85918        6.96367       14.25351
O          5.18160        7.63076       20.26992
F          4.75239        5.67269        8.41113
F          4.91070        5.44013       18.63338
F         -0.02305       13.48474       13.38597
F          4.95929        1.67532        8.39204
F          4.97584        1.74865       18.25373
F          0.25810        9.47852       13.28287
F          4.84982        9.45335        8.42651
F          4.95155        9.76095       18.50436
F          9.63961        1.71027       13.43012
F          5.11345       13.47853        8.23369
F          4.98748       13.47682       18.24831
F          0.15817        5.70656       13.35635
F          6.61090        7.50461        8.23710
F          6.67011        7.58928       18.28819
F          1.67183       15.45958       13.24442
F          4.92623        7.54329       10.21172
F          3.13282        7.64023       18.62398
F         -0.05151       15.35177       15.22245
F          4.49935        7.57296        6.64015
F          4.71776        7.61802       16.59953
F          9.33407       15.37134       11.64291
F          3.13164       15.19471        8.43363
F          3.21795       15.32396       18.33547
F          8.15023        7.63650       13.11910
F          4.87482       15.43908        6.49775
F          5.29835       15.39045       16.46481
F          0.53950        7.55090       11.54921
F          5.15273       15.25141       10.08213
F          6.19474       15.41811       19.31323
F          0.09299        7.63712       15.12504
Al         4.83044        7.56504        8.40258
Al        -0.10555       15.36404       13.40819
Al         4.90656       15.32909        8.30375
Al         4.93209       15.38797       18.19050
Al         0.19118        7.59502       13.31334
Fe         4.88166        7.62563       18.47446
Ni         4.86957        3.66772        8.42821
Ni         4.91716        3.67036       18.03271
Ni         0.09516       11.48443       13.31220
Ni         4.93623       11.47045        8.37752
Ni         4.95238       11.56940       18.00223
Ni         0.04490        3.70127       13.36176
