# Supplementary material for: Spin Crossover and Exchange Effects on Oxygen Evolution Reaction Catalyzed by Bimetallic Metal Organic Frameworks
Source: ACS Catal. 2024 May 20;14(11):8652–65. doi: 10.1021/acscatal.4c01091 (PMC11165450; doi:10.1021/acscatal.4c01091)
Supplement: Supplementary file 2 — cs4c01091_si_002.zip [file cs4c01091_si_002.zip › xyz/Ni-Fe/Fe-site/Fe_11_s.xyz]

146
HCNOFAlFeNi
H          6.96253        1.77164        9.53101
H          2.29975        9.79062       14.10854
H          2.69854        1.72317       17.37678
H          4.26243       15.02009       14.95672
H          7.76771        9.46158       12.23390
H          5.84157        1.92295       15.99458
H          7.71838       14.99912        7.96938
H          1.00101        9.70813       11.09578
H          3.96755        1.68790       10.62641
H          8.94098        9.42989       15.49075
H          6.77764        7.26537       14.03677
H          7.14686        5.64364       17.39416
H          2.19427       13.50991       12.30966
H          2.68658        5.41217        9.32395
H          4.47117        7.97020       11.68933
H          7.66375       13.18523       14.14301
H          5.96093        5.71262       10.47005
H          0.91815       13.47294       15.51552
H          3.92294        5.51579       16.10480
H          8.70911       13.42058       11.28832
H          6.98337        0.05468       13.06385
H          2.67383       13.43115       17.33463
H          7.73531        5.73126       12.24643
H          6.93753       13.40567        9.51934
H          5.66837        0.20507       11.55519
H          2.19978        5.44681       14.25949
H          3.97806       13.52094       10.52929
H          8.90500        5.70920       15.56765
H          5.95102       13.27424       15.97835
H          0.97463        5.48938       11.16955
H          3.00341        7.81407       13.09774
H          2.72402        9.75769        9.26842
H          7.55162        2.03620       14.13902
H          7.18540        9.50757       17.31469
H          5.60686        7.27733       15.15580
H          2.20594        1.70391       12.42529
H          4.00554        9.70487       15.96752
H          2.05026        7.30809        8.15451
H          8.72765        1.79168       11.28917
H          6.00856        9.46205       10.44299
H          0.92908        1.68666       15.56651
H          3.10580       15.01543       13.85620
H          4.91458        7.75892       13.22021
H          5.10002        0.01414       13.05359
H          2.67285        7.57063        9.65719
H          7.07754        0.77536        7.41371
H          2.31607        7.61336       14.58703
H          7.46000       15.35224       14.59700
C          7.13320        2.66787       10.12428
C          2.38433       10.59100       14.83881
C          2.56586        2.56627       16.69323
C          7.58840       10.35206       11.62781
C          6.51244        2.77568       15.88550
C          1.65056       10.57204       10.96049
C          3.29805        2.53861       10.74859
C          8.28116       10.29955       15.60610
C          7.25815        4.82214       16.68127
C          2.33006       12.65594       11.64690
C          2.58168        4.59532       10.03143
C          7.56141       12.36574       14.85276
C          6.57625        4.83037       10.65233
C          1.60408       12.62487       15.61777
C          3.26380        4.65715       15.97180
C          8.11726       12.52451       11.09948
C          2.57311       12.60265       16.62630
C          7.56099        4.84047       11.64148
C          7.13490       12.52078       10.11431
C          2.30952        4.62422       14.96498
C          3.31325       12.66464       10.65432
C          8.22585        4.85647       15.67303
C          6.61019       12.41312       15.86157
C          1.62477        4.62406       11.03796
C          2.61351       10.59208        9.95795
C          7.46053        2.82819       14.87726
C          7.30907       10.33901       16.61405
C          2.32664        2.55446       11.75171
C          3.33223       10.55635       15.85104
C          8.11989        2.67812       11.10717
C          6.60943       10.35035       10.63296
C          1.59295        2.54964       15.69040
N          6.35455        3.74058        9.88846
N          1.52358       11.61679       14.73058
N          3.39392        3.62158       16.82168
N          8.35050       11.43798       11.86193
N          6.41628        3.77662       16.78010
N          1.51066       11.60079       11.81807
N          3.43536        3.56534        9.89073
N          8.39555       11.31913       14.73456
N          3.42877       11.56816       16.73396
N          8.33561        3.76170       11.87560
N          6.37845       11.43471        9.86766
N          1.47877        3.57714       14.82969
N          3.46610       11.62347        9.81355
N          8.32036        3.85523       14.78298
N          6.48331       11.39790       16.73595
N          1.49589        3.60309       11.90750
O          2.89139        7.64893        8.71303
O          7.69564       15.25048       13.66082
O          6.98809        0.09803        8.10438
O          2.12469        7.51067       13.63974
O          4.03831       14.72539       14.03506
O          4.24841        8.24005       12.62096
O          5.79906        0.50847       12.49593
O          5.85918        6.96367       14.25351
F          4.75239        5.67269        8.41113
F          4.90894        5.55136       18.36794
F         -0.02305       13.48474       13.38597
F          4.95929        1.67532        8.39204
F          4.95292        1.74181       18.29360
F          0.25810        9.47852       13.28287
F          4.84982        9.45335        8.42651
F          4.91874        9.67550       18.48357
F          9.63961        1.71027       13.43012
F          5.11345       13.47853        8.23369
F          4.97255       13.43099       18.24091
F          0.15817        5.70656       13.35635
F          6.61090        7.50461        8.23710
F          6.74012        7.60015       18.31211
F          1.67183       15.45958       13.24442
F          4.92623        7.54329       10.21172
F          3.63851        7.57980       19.61827
F         -0.05151       15.35177       15.22245
F          4.49935        7.57296        6.64015
F          4.41889        7.65142       16.49585
F          9.33407       15.37134       11.64291
F          3.13164       15.19471        8.43363
F          3.20660       15.29336       18.33006
F          8.15023        7.63650       13.11910
F          4.87482       15.43908        6.49775
F          5.29436       15.37709       16.47649
F          0.53950        7.55090       11.54921
F          5.15273       15.25141       10.08213
F          6.18863       15.39092       19.30811
F          0.09299        7.63712       15.12504
Al         4.83044        7.56504        8.40258
Al        -0.10555       15.36404       13.40819
Al         4.90656       15.32909        8.30375
Al         4.91837       15.35022       18.19961
Al         0.19118        7.59502       13.31334
Fe         4.89799        7.60528       18.33832
Ni         4.86957        3.66772        8.42821
Ni         4.92515        3.65731       18.04581
Ni         0.09516       11.48443       13.31220
Ni         4.93623       11.47045        8.37752
Ni         4.95455       11.51659       17.98030
Ni         0.04490        3.70127       13.36176
