# Supplementary material for: Spin Crossover and Exchange Effects on Oxygen Evolution Reaction Catalyzed by Bimetallic Metal Organic Frameworks
Source: ACS Catal. 2024 May 20;14(11):8652–65. doi: 10.1021/acscatal.4c01091 (PMC11165450; doi:10.1021/acscatal.4c01091)
Supplement: Supplementary file 2 — cs4c01091_si_002.zip [file cs4c01091_si_002.zip › xyz/Ni-Fe/Fe-site/Fe_12_O.xyz]

147
HCNOFAlFeNi
H          6.96253        1.77164        9.53101
H          2.24184        9.73858       14.15411
H          2.71420        1.70064       17.32580
H          4.26243       15.02009       14.95672
H          7.76771        9.46158       12.23390
H          5.82463        1.92202       15.94417
H          7.71838       14.99912        7.96938
H          1.00101        9.70813       11.09578
H          3.96755        1.68790       10.62641
H          8.91415        9.41218       15.46938
H          6.77764        7.26537       14.03677
H          7.05437        5.68015       17.31754
H          2.19427       13.50991       12.30966
H          2.68658        5.41217        9.32395
H          4.47117        7.97020       11.68933
H          7.69631       13.20433       14.15127
H          5.96093        5.71262       10.47005
H          0.91069       13.46781       15.49445
H          3.87710        5.55090       16.15636
H          8.70911       13.42058       11.28832
H          6.98337        0.05468       13.06385
H          2.70164       13.45942       17.27681
H          7.73531        5.73126       12.24643
H          6.93753       13.40567        9.51934
H          5.66837        0.20507       11.55519
H          2.15983        5.48767       14.29737
H          3.97806       13.52094       10.52929
H          8.87234        5.72629       15.54429
H          5.94902       13.28139       15.95072
H          0.97463        5.48938       11.16955
H          3.00341        7.81407       13.09774
H          2.72402        9.75769        9.26842
H          7.57507        2.02533       14.12620
H          7.08787        9.45615       17.22640
H          5.60686        7.27733       15.15580
H          2.20594        1.70391       12.42529
H          3.95519        9.65686       16.01851
H          2.05026        7.30809        8.15451
H          8.72765        1.79168       11.28917
H          6.00856        9.46205       10.44299
H          0.91712        1.69660       15.54287
H          3.10580       15.01543       13.85620
H          4.91458        7.75892       13.22021
H          5.10002        0.01414       13.05359
H          2.67285        7.57063        9.65719
H          7.07754        0.77536        7.41371
H          2.31607        7.61336       14.58703
H          7.46000       15.35224       14.59700
C          7.13320        2.66787       10.12428
C          2.34598       10.55324       14.86444
C          2.56661        2.55772       16.66275
C          7.58840       10.35206       11.62781
C          6.48816        2.78019       15.83509
C          1.65056       10.57204       10.96049
C          3.29805        2.53861       10.74859
C          8.25393       10.28340       15.57590
C          7.19662        4.84653       16.62174
C          2.33006       12.65594       11.64690
C          2.58168        4.59532       10.03143
C          7.57079       12.37397       14.84365
C          6.57625        4.83037       10.65233
C          1.59488       12.61912       15.60125
C          3.23450        4.68061       15.99601
C          8.11726       12.52451       11.09948
C          2.58140       12.61275       16.59155
C          7.56099        4.84047       11.64148
C          7.13490       12.52078       10.11431
C          2.27840        4.65622       14.98947
C          3.31325       12.66464       10.65432
C          8.19301        4.87294       15.63970
C          6.59570       12.41141       15.82825
C          1.62477        4.62406       11.03796
C          2.61351       10.59208        9.95795
C          7.45967        2.82524       14.85134
C          7.24759       10.30810       16.55396
C          2.32664        2.55446       11.75171
C          3.30200       10.52559       15.87183
C          8.11989        2.67812       11.10717
C          6.60943       10.35035       10.63296
C          1.58141        2.55695       15.67417
N          6.35455        3.74058        9.88846
N          1.50130       11.59100       14.73798
N          3.38744        3.61676       16.80659
N          8.35050       11.43798       11.86193
N          6.36739        3.79044       16.71630
N          1.51066       11.60079       11.81807
N          3.43536        3.56534        9.89073
N          8.40097       11.32286       14.73229
N          3.42796       11.57220       16.70946
N          8.33561        3.76170       11.87560
N          6.37845       11.43471        9.86766
N          1.45822        3.60247       14.83482
N          3.46610       11.62347        9.81355
N          8.31997        3.85460       14.77131
N          6.43625       11.37770       16.67415
N          1.49589        3.60309       11.90750
O          2.89139        7.64893        8.71303
O          7.69564       15.25048       13.66082
O          6.98809        0.09803        8.10438
O          2.12469        7.51067       13.63974
O          4.03831       14.72539       14.03506
O          4.24841        8.24005       12.62096
O          5.79906        0.50847       12.49593
O          5.85918        6.96367       14.25351
O          5.02603        7.61553       20.06486
F          4.75239        5.67269        8.41113
F          4.92894        5.39912       18.62256
F         -0.02305       13.48474       13.38597
F          4.95929        1.67532        8.39204
F          4.95797        1.71835       18.18793
F          0.25810        9.47852       13.28287
F          4.84982        9.45335        8.42651
F          4.90469        9.80243       18.60148
F          9.63961        1.71027       13.43012
F          5.11345       13.47853        8.23369
F          5.01194       13.44839       18.15660
F          0.15817        5.70656       13.35635
F          6.61090        7.50461        8.23710
F          6.64859        7.60217       18.06831
F          1.67183       15.45958       13.24442
F          4.92623        7.54329       10.21172
F          3.07031        7.55510       18.36623
F         -0.05151       15.35177       15.22245
F          4.49935        7.57296        6.64015
F          4.70400        7.69585       16.48019
F          9.33407       15.37134       11.64291
F          3.13164       15.19471        8.43363
F          3.21865       15.27270       18.23208
F          8.15023        7.63650       13.11910
F          4.87482       15.43908        6.49775
F          5.32744       15.36808       16.40671
F          0.53950        7.55090       11.54921
F          5.15273       15.25141       10.08213
F          6.18697       15.40319       19.26225
F          0.09299        7.63712       15.12504
Al         4.83044        7.56504        8.40258
Al        -0.10555       15.36404       13.40819
Al         4.90656       15.32909        8.30375
Al         4.93593       15.35752       18.13268
Al         0.19118        7.59502       13.31334
Fe         4.85085        7.61895       18.44854
Ni         4.86957        3.66772        8.42821
Ni         4.91595        3.65125       18.03072
Ni         0.09516       11.48443       13.31220
Ni         4.93623       11.47045        8.37752
Ni         4.94257       11.52995       17.95752
Ni         0.04490        3.70127       13.36176
