# Supplementary material for: Spin Crossover and Exchange Effects on Oxygen Evolution Reaction Catalyzed by Bimetallic Metal Organic Frameworks
Source: ACS Catal. 2024 May 20;14(11):8652–65. doi: 10.1021/acscatal.4c01091 (PMC11165450; doi:10.1021/acscatal.4c01091)
Supplement: Supplementary file 2 — cs4c01091_si_002.zip [file cs4c01091_si_002.zip › xyz/Ni-Fe/Fe-site/Fe_12_OH.xyz]

148
HCNOFAlFeNi
H          6.96253        1.77164        9.53101
H          2.27503        9.76452       14.20225
H          2.72980        1.69785       17.35058
H          4.26243       15.02009       14.95672
H          7.76771        9.46158       12.23390
H          5.79718        1.93429       15.95186
H          7.71838       14.99912        7.96938
H          1.00101        9.70813       11.09578
H          3.96755        1.68790       10.62641
H          8.88989        9.42694       15.50869
H          6.77764        7.26537       14.03677
H          7.08578        5.64861       17.37023
H          2.19427       13.50991       12.30966
H          2.68658        5.41217        9.32395
H          4.47117        7.97020       11.68933
H          7.65259       13.18103       14.14415
H          5.96093        5.71262       10.47005
H          0.94082       13.48723       15.52293
H          3.90738        5.52635       16.14439
H          8.70911       13.42058       11.28832
H          6.98337        0.05468       13.06385
H          2.69504       13.46874       17.34773
H          7.73531        5.73126       12.24643
H          6.93753       13.40567        9.51934
H          5.66837        0.20507       11.55519
H          2.17589        5.46390       14.29196
H          3.97806       13.52094       10.52929
H          8.88269        5.71091       15.56992
H          5.92061       13.29118       15.96496
H          0.97463        5.48938       11.16955
H          3.00341        7.81407       13.09774
H          2.72402        9.75769        9.26842
H          7.54722        2.03853       14.12706
H          7.10734        9.51735       17.31384
H          5.60686        7.27733       15.15580
H          2.20594        1.70391       12.42529
H          3.97712        9.69182       16.08544
H          2.05026        7.30809        8.15451
H          8.72765        1.79168       11.28917
H          6.00856        9.46205       10.44299
H          0.93612        1.68185       15.55682
H          3.10580       15.01543       13.85620
H          4.91458        7.75892       13.22021
H          5.10002        0.01414       13.05359
H          2.67285        7.57063        9.65719
H          7.07754        0.77536        7.41371
H          2.31607        7.61336       14.58703
H          7.46000       15.35224       14.59700
H          4.27630        7.63324       20.68404
C          7.13320        2.66787       10.12428
C          2.37208       10.57639       14.91855
C          2.58275        2.54871       16.67984
C          7.58840       10.35206       11.62781
C          6.47187        2.78438       15.84933
C          1.65056       10.57204       10.96049
C          3.29805        2.53861       10.74859
C          8.23103       10.29769       15.61834
C          7.21172        4.83208       16.65649
C          2.33006       12.65594       11.64690
C          2.58168        4.59532       10.03143
C          7.53483       12.36528       14.85590
C          6.57625        4.83037       10.65233
C          1.61928       12.63574       15.64597
C          3.25557        4.66415       15.99202
C          8.11726       12.52451       11.09948
C          2.58246       12.62627       16.65848
C          7.56099        4.84047       11.64148
C          7.13490       12.52078       10.11431
C          2.29833        4.63618       14.98919
C          3.31325       12.66464       10.65432
C          8.19699        4.86238       15.66761
C          6.57397       12.42540       15.85331
C          1.62477        4.62406       11.03796
C          2.61351       10.59208        9.95795
C          7.44054        2.83192       14.86216
C          7.25091       10.34399       16.61491
C          2.32664        2.55446       11.75171
C          3.31314       10.54548       15.93733
C          8.11989        2.67812       11.10717
C          6.60943       10.35035       10.63296
C          1.60040        2.54343       15.68869
N          6.35455        3.74058        9.88846
N          1.52994       11.61337       14.77757
N          3.40043        3.61132       16.81855
N          8.35050       11.43798       11.86193
N          6.36791        3.78687       16.74222
N          1.51066       11.60079       11.81807
N          3.43536        3.56534        9.89073
N          8.36646       11.31634       14.74994
N          3.42320       11.58261       16.78893
N          8.33561        3.76170       11.87560
N          6.37845       11.43471        9.86766
N          1.47345        3.58491       14.84564
N          3.46610       11.62347        9.81355
N          8.30780        3.85445       14.78583
N          6.43792       11.41281       16.72855
N          1.49589        3.60309       11.90750
O          2.89139        7.64893        8.71303
O          7.69564       15.25048       13.66082
O          6.98809        0.09803        8.10438
O          2.12469        7.51067       13.63974
O          4.03831       14.72539       14.03506
O          4.24841        8.24005       12.62096
O          5.79906        0.50847       12.49593
O          5.85918        6.96367       14.25351
O          5.16527        7.65188       20.26821
F          4.75239        5.67269        8.41113
F          4.91334        5.43811       18.64962
F         -0.02305       13.48474       13.38597
F          4.95929        1.67532        8.39204
F          4.97180        1.75486       18.26882
F          0.25810        9.47852       13.28287
F          4.84982        9.45335        8.42651
F          4.92997        9.73267       18.43914
F          9.63961        1.71027       13.43012
F          5.11345       13.47853        8.23369
F          4.99459       13.47558       18.25714
F          0.15817        5.70656       13.35635
F          6.61090        7.50461        8.23710
F          6.68708        7.59829       18.23863
F          1.67183       15.45958       13.24442
F          4.92623        7.54329       10.21172
F          3.15921        7.62765       18.72709
F         -0.05151       15.35177       15.22245
F          4.49935        7.57296        6.64015
F          4.67333        7.58570       16.64595
F          9.33407       15.37134       11.64291
F          3.13164       15.19471        8.43363
F          3.22049       15.32303       18.33518
F          8.15023        7.63650       13.11910
F          4.87482       15.43908        6.49775
F          5.29716       15.39216       16.46994
F          0.53950        7.55090       11.54921
F          5.15273       15.25141       10.08213
F          6.20039       15.42976       19.31010
F          0.09299        7.63712       15.12504
Al         4.83044        7.56504        8.40258
Al        -0.10555       15.36404       13.40819
Al         4.90656       15.32909        8.30375
Al         4.93405       15.38579       18.19420
Al         0.19118        7.59502       13.31334
Fe         4.91644        7.63526       18.50522
Ni         4.86957        3.66772        8.42821
Ni         4.91757        3.66818       18.05179
Ni         0.09516       11.48443       13.31220
Ni         4.93623       11.47045        8.37752
Ni         4.95616       11.57236       18.00765
Ni         0.04490        3.70127       13.36176
