# Supplementary material for: Spin Crossover and Exchange Effects on Oxygen Evolution Reaction Catalyzed by Bimetallic Metal Organic Frameworks
Source: ACS Catal. 2024 May 20;14(11):8652–65. doi: 10.1021/acscatal.4c01091 (PMC11165450; doi:10.1021/acscatal.4c01091)
Supplement: Supplementary file 2 — cs4c01091_si_002.zip [file cs4c01091_si_002.zip › xyz/Ni-Fe/Fe-site/Fe_12_OOH.xyz]

149
HCNOFAlFeNi
H          6.96253        1.77164        9.53101
H          2.26820        9.76638       14.19342
H          2.72883        1.69769       17.34773
H          4.26243       15.02009       14.95672
H          7.76771        9.46158       12.23390
H          5.79921        1.93554       15.95015
H          7.71838       14.99912        7.96938
H          1.00101        9.70813       11.09578
H          3.96755        1.68790       10.62641
H          8.88802        9.42943       15.51011
H          6.77764        7.26537       14.03677
H          7.08332        5.65110       17.36596
H          2.19427       13.50991       12.30966
H          2.68658        5.41217        9.32395
H          4.47117        7.97020       11.68933
H          7.65493       13.18088       14.14301
H          5.96093        5.71262       10.47005
H          0.93227       13.48459       15.51866
H          3.91453        5.52029       16.13499
H          8.70911       13.42058       11.28832
H          6.98337        0.05468       13.06385
H          2.70055       13.47449       17.33492
H          7.73531        5.73126       12.24643
H          6.93753       13.40567        9.51934
H          5.66837        0.20507       11.55519
H          2.17852        5.46468       14.29025
H          3.97806       13.52094       10.52929
H          8.87983        5.71542       15.56679
H          5.91166       13.28978       15.95841
H          0.97463        5.48938       11.16955
H          3.00341        7.81407       13.09774
H          2.72402        9.75769        9.26842
H          7.54732        2.03807       14.12734
H          7.09479        9.51627       17.31099
H          5.60686        7.27733       15.15580
H          2.20594        1.70391       12.42529
H          3.98717        9.70036       16.06151
H          2.05026        7.30809        8.15451
H          8.72765        1.79168       11.28917
H          6.00856        9.46205       10.44299
H          0.93633        1.68076       15.55568
H          3.10580       15.01543       13.85620
H          4.91458        7.75892       13.22021
H          5.10002        0.01414       13.05359
H          2.67285        7.57063        9.65719
H          7.07754        0.77536        7.41371
H          2.31607        7.61336       14.58703
H          7.46000       15.35224       14.59700
H          4.45986        7.74012       21.97995
C          7.13320        2.66787       10.12428
C          2.37109       10.57826       14.90916
C          2.58235        2.54964       16.67757
C          7.58840       10.35206       11.62781
C          6.47370        2.78640       15.84904
C          1.65056       10.57204       10.96049
C          3.29805        2.53861       10.74859
C          8.22510       10.29707       15.62005
C          7.21055        4.83286       16.65364
C          2.33006       12.65594       11.64690
C          2.58168        4.59532       10.03143
C          7.53122       12.36621       14.85504
C          6.57625        4.83037       10.65233
C          1.61615       12.63761       15.64170
C          3.25793        4.66073       15.98860
C          8.11726       12.52451       11.09948
C          2.58611       12.63372       16.64481
C          7.56099        4.84047       11.64148
C          7.13490       12.52078       10.11431
C          2.29862        4.63541       14.98634
C          3.31325       12.66464       10.65432
C          8.19658        4.86455       15.66334
C          6.56492       12.42446       15.84619
C          1.62477        4.62406       11.03796
C          2.61351       10.59208        9.95795
C          7.44257        2.83332       14.86017
C          7.23994       10.34026       16.60978
C          2.32664        2.55446       11.75171
C          3.32009       10.55262       15.91825
C          8.11989        2.67812       11.10717
C          6.60943       10.35035       10.63296
C          1.59923        2.54390       15.68527
N          6.35455        3.74058        9.88846
N          1.52304       11.61135       14.77757
N          3.40219        3.60961       16.81684
N          8.35050       11.43798       11.86193
N          6.36888        3.78718       16.74307
N          1.51066       11.60079       11.81807
N          3.43536        3.56534        9.89073
N          8.36459       11.31804       14.75450
N          3.43189       11.59178       16.76757
N          8.33561        3.76170       11.87560
N          6.37845       11.43471        9.86766
N          1.47355        3.58429       14.84108
N          3.46610       11.62347        9.81355
N          8.30886        3.85678       14.78156
N          6.42335       11.40846       16.71715
N          1.49589        3.60309       11.90750
O          4.03061        7.70020       21.09617
O          2.89139        7.64893        8.71303
O          7.69564       15.25048       13.66082
O          6.98809        0.09803        8.10438
O          2.12469        7.51067       13.63974
O          4.03831       14.72539       14.03506
O          4.24841        8.24005       12.62096
O          5.79906        0.50847       12.49593
O          5.85918        6.96367       14.25351
O          5.17808        7.61973       20.28302
F          4.75239        5.67269        8.41113
F          4.90440        5.43702       18.65332
F         -0.02305       13.48474       13.38597
F          4.95929        1.67532        8.39204
F          4.98005        1.74585       18.27907
F          0.25810        9.47852       13.28287
F          4.84982        9.45335        8.42651
F          4.94497        9.79279       18.64221
F          9.63961        1.71027       13.43012
F          5.11345       13.47853        8.23369
F          4.98874       13.46470       18.24547
F          0.15817        5.70656       13.35635
F          6.61090        7.50461        8.23710
F          6.65987        7.59130       18.30357
F          1.67183       15.45958       13.24442
F          4.92623        7.54329       10.21172
F          3.13504        7.64241       18.63538
F         -0.05151       15.35177       15.22245
F          4.49935        7.57296        6.64015
F          4.71428        7.64039       16.61946
F          9.33407       15.37134       11.64291
F          3.13164       15.19471        8.43363
F          3.21962       15.32241       18.33803
F          8.15023        7.63650       13.11910
F          4.87482       15.43908        6.49775
F          5.29744       15.39418       16.46994
F          0.53950        7.55090       11.54921
F          5.15273       15.25141       10.08213
F          6.19579       15.40863       19.31608
F          0.09299        7.63712       15.12504
Al         4.83044        7.56504        8.40258
Al        -0.10555       15.36404       13.40819
Al         4.90656       15.32909        8.30375
Al         4.93364       15.37616       18.19306
Al         0.19118        7.59502       13.31334
Fe         4.87819        7.62174       18.48101
Ni         4.86957        3.66772        8.42821
Ni         4.91732        3.66212       18.05265
Ni         0.09516       11.48443       13.31220
Ni         4.93623       11.47045        8.37752
Ni         4.94609       11.55294       18.00708
Ni         0.04490        3.70127       13.36176
