# Supplementary material for: Spin Crossover and Exchange Effects on Oxygen Evolution Reaction Catalyzed by Bimetallic Metal Organic Frameworks
Source: ACS Catal. 2024 May 20;14(11):8652–65. doi: 10.1021/acscatal.4c01091 (PMC11165450; doi:10.1021/acscatal.4c01091)
Supplement: Supplementary file 2 — cs4c01091_si_002.zip [file cs4c01091_si_002.zip › xyz/Ni-Fe/Fe-site/Fe_12_s.xyz]

146
HCNOFAlFeNi
H          6.96253        1.77164        9.53101
H          2.30120        9.79233       14.10683
H          2.62635        1.72954       17.37080
H          4.26243       15.02009       14.95672
H          7.76771        9.46158       12.23390
H          5.91319        1.90291       16.01908
H          7.71838       14.99912        7.96938
H          1.00101        9.70813       11.09578
H          3.96755        1.68790       10.62641
H          8.94934        9.43144       15.48932
H          6.77764        7.26537       14.03677
H          7.22126        5.63028       17.40071
H          2.19427       13.50991       12.30966
H          2.68658        5.41217        9.32395
H          4.47117        7.97020       11.68933
H          7.65825       13.17979       14.14130
H          5.96093        5.71262       10.47005
H          0.91032       13.46533       15.52264
H          3.83952        5.53754       16.12987
H          8.70911       13.42058       11.28832
H          6.98337        0.05468       13.06385
H          2.65214       13.41530       17.35200
H          7.73531        5.73126       12.24643
H          6.93753       13.40567        9.51934
H          5.66837        0.20507       11.55519
H          2.17893        5.44883       14.24298
H          3.97806       13.52094       10.52929
H          8.92809        5.71945       15.53689
H          5.97346       13.28154       15.99999
H          0.97463        5.48938       11.16955
H          3.00341        7.81407       13.09774
H          2.72402        9.75769        9.26842
H          7.55115        2.04584       14.11395
H          7.20865        9.51067       17.32381
H          5.60686        7.27733       15.15580
H          2.20594        1.70391       12.42529
H          3.98192        9.68762       15.98661
H          2.05026        7.30809        8.15451
H          8.72765        1.79168       11.28917
H          6.00856        9.46205       10.44299
H          0.89574        1.67936       15.53432
H          3.10580       15.01543       13.85620
H          4.91458        7.75892       13.22021
H          5.10002        0.01414       13.05359
H          2.67285        7.57063        9.65719
H          7.07754        0.77536        7.41371
H          2.31607        7.61336       14.58703
H          7.46000       15.35224       14.59700
C          7.13320        2.66787       10.12428
C          2.37833       10.58665       14.84393
C          2.49976        2.57683       16.69124
C          7.58840       10.35206       11.62781
C          6.57574        2.76123       15.90316
C          1.65056       10.57204       10.96049
C          3.29805        2.53861       10.74859
C          8.28992       10.30033       15.60752
C          7.32203        4.80800       16.68753
C          2.33006       12.65594       11.64690
C          2.58168        4.59532       10.03143
C          7.56434       12.36419       14.85590
C          6.57625        4.83037       10.65233
C          1.59422       12.61632       15.62660
C          3.19027        4.67207       15.98974
C          8.11726       12.52451       11.09948
C          2.55357       12.58712       16.64339
C          7.56099        4.84047       11.64148
C          7.13490       12.52078       10.11431
C          2.26957        4.62888       14.95359
C          3.31325       12.66464       10.65432
C          8.25981        4.85973       15.65223
C          6.62875       12.41810       15.87809
C          1.62477        4.62406       11.03796
C          2.61351       10.59208        9.95795
C          7.48417        2.83068       14.86159
C          7.32832       10.34274       16.62402
C          2.32664        2.55446       11.75171
C          3.31297       10.54221       15.86755
C          8.11989        2.67812       11.10717
C          6.60943       10.35035       10.63296
C          1.54905        2.54871       15.66676
N          6.35455        3.74058        9.88846
N          1.52184       11.61523       14.73086
N          3.31080        3.64255       16.85187
N          8.35050       11.43798       11.86193
N          6.49553        3.75207       16.81485
N          1.51066       11.60079       11.81807
N          3.43536        3.56534        9.89073
N          8.39528       11.31587       14.73029
N          3.40593       11.55014       16.75617
N          8.33561        3.76170       11.87560
N          6.37845       11.43471        9.86766
N          1.44478        3.57746       14.80235
N          3.46610       11.62347        9.81355
N          8.33352        3.86563       14.75023
N          6.50624       11.40380       16.75475
N          1.49589        3.60309       11.90750
O          2.89139        7.64893        8.71303
O          7.69564       15.25048       13.66082
O          6.98809        0.09803        8.10438
O          2.12469        7.51067       13.63974
O          4.03831       14.72539       14.03506
O          4.24841        8.24005       12.62096
O          5.79906        0.50847       12.49593
O          5.85918        6.96367       14.25351
F          4.75239        5.67269        8.41113
F          4.90991        5.55136       18.32294
F         -0.02305       13.48474       13.38597
F          4.95929        1.67532        8.39204
F          4.94146        1.76309       18.19990
F          0.25810        9.47852       13.28287
F          4.84982        9.45335        8.42651
F          4.94149        9.64226       18.42177
F          9.63961        1.71027       13.43012
F          5.11345       13.47853        8.23369
F          4.96082       13.43690       18.21698
F          0.15817        5.70656       13.35635
F          6.61090        7.50461        8.23710
F          6.75377        7.58570       18.28876
F          1.67183       15.45958       13.24442
F          4.92623        7.54329       10.21172
F          3.64229        7.57063       19.57099
F         -0.05151       15.35177       15.22245
F          4.49935        7.57296        6.64015
F          4.42537        7.64474       16.46880
F          9.33407       15.37134       11.64291
F          3.13164       15.19471        8.43363
F          3.19684       15.30967       18.30926
F          8.15023        7.63650       13.11910
F          4.87482       15.43908        6.49775
F          5.29412       15.37134       16.44744
F          0.53950        7.55090       11.54921
F          5.15273       15.25141       10.08213
F          6.16144       15.41857       19.28675
F          0.09299        7.63712       15.12504
Al         4.83044        7.56504        8.40258
Al        -0.10555       15.36404       13.40819
Al         4.90656       15.32909        8.30375
Al         4.90515       15.36016       18.16572
Al         0.19118        7.59502       13.31334
Fe         4.91533        7.60357       18.30869
Ni         4.86957        3.66772        8.42821
Ni         4.92164        3.66973       17.96863
Ni         0.09516       11.48443       13.31220
Ni         4.93623       11.47045        8.37752
Ni         4.95700       11.51565       17.96920
Ni         0.04490        3.70127       13.36176
