# Supplementary material for: Spin Crossover and Exchange Effects on Oxygen Evolution Reaction Catalyzed by Bimetallic Metal Organic Frameworks
Source: ACS Catal. 2024 May 20;14(11):8652–65. doi: 10.1021/acscatal.4c01091 (PMC11165450; doi:10.1021/acscatal.4c01091)
Supplement: Supplementary file 2 — cs4c01091_si_002.zip [file cs4c01091_si_002.zip › xyz/Ni-Fe/Fe-site/Fe_13_O.xyz]

147
HCNOFAlFeNi
H          6.96253        1.77164        9.53101
H          2.25783        9.74805       14.15013
H          2.70979        1.70391       17.30871
H          4.26243       15.02009       14.95672
H          7.76771        9.46158       12.23390
H          5.84333        1.92140       15.92423
H          7.71838       14.99912        7.96938
H          1.00101        9.70813       11.09578
H          3.96755        1.68790       10.62641
H          8.90866        9.41700       15.48363
H          6.77764        7.26537       14.03677
H          7.07029        5.68621       17.28593
H          2.19427       13.50991       12.30966
H          2.68658        5.41217        9.32395
H          4.47117        7.97020       11.68933
H          7.68676       13.19377       14.14870
H          5.96093        5.71262       10.47005
H          0.91756       13.46082       15.50641
H          3.86430        5.55602       16.13272
H          8.70911       13.42058       11.28832
H          6.98337        0.05468       13.06385
H          2.71753       13.45725       17.28564
H          7.73531        5.73126       12.24643
H          6.93753       13.40567        9.51934
H          5.66837        0.20507       11.55519
H          2.15117        5.48736       14.27573
H          3.97806       13.52094       10.52929
H          8.88467        5.73064       15.51581
H          5.92989       13.27564       15.94474
H          0.97463        5.48938       11.16955
H          3.00341        7.81407       13.09774
H          2.72402        9.75769        9.26842
H          7.59061        2.01834       14.11025
H          7.07566        9.46112       17.23922
H          5.60686        7.27733       15.15580
H          2.20594        1.70391       12.42529
H          3.97966        9.66509       16.01167
H          2.05026        7.30809        8.15451
H          8.72765        1.79168       11.28917
H          6.00856        9.46205       10.44299
H          0.91757        1.68884       15.52635
H          3.10580       15.01543       13.85620
H          4.91458        7.75892       13.22021
H          5.10002        0.01414       13.05359
H          2.67285        7.57063        9.65719
H          7.07754        0.77536        7.41371
H          2.31607        7.61336       14.58703
H          7.46000       15.35224       14.59700
C          7.13320        2.66787       10.12428
C          2.36336       10.55853       14.86529
C          2.56190        2.56176       16.64624
C          7.58840       10.35206       11.62781
C          6.50539        2.78096       15.81572
C          1.65056       10.57204       10.96049
C          3.29805        2.53861       10.74859
C          8.24438       10.28402       15.58929
C          7.21140        4.84793       16.59497
C          2.33006       12.65594       11.64690
C          2.58168        4.59532       10.03143
C          7.55876       12.36854       14.84621
C          6.57625        4.83037       10.65233
C          1.60726       12.61710       15.61208
C          3.22377        4.68341       15.97664
C          8.11726       12.52451       11.09948
C          2.59464       12.61322       16.59896
C          7.56099        4.84047       11.64148
C          7.13490       12.52078       10.11431
C          2.26945        4.65529       14.96754
C          3.31325       12.66464       10.65432
C          8.20857        4.87434       15.61236
C          6.58092       12.40908       15.82626
C          1.62477        4.62406       11.03796
C          2.61351       10.59208        9.95795
C          7.47625        2.82198       14.83083
C          7.23824       10.30856       16.56392
C          2.32664        2.55446       11.75171
C          3.32193       10.52979       15.86812
C          8.11989        2.67812       11.10717
C          6.60943       10.35035       10.63296
C          1.57705        2.55399       15.65508
N          6.35455        3.74058        9.88846
N          1.51210       11.59115       14.74710
N          3.38009        3.62220       16.78950
N          8.35050       11.43798       11.86193
N          6.38237        3.79293       16.69408
N          1.51066       11.60079       11.81807
N          3.43536        3.56534        9.89073
N          8.39330       11.32069       14.74282
N          3.44227       11.57267       16.71174
N          8.33561        3.76170       11.87560
N          6.37845       11.43471        9.86766
N          1.45553        3.59687       14.81317
N          3.46610       11.62347        9.81355
N          8.33400        3.85352       14.74738
N          6.42602       11.37863       16.67700
N          1.49589        3.60309       11.90750
O          2.89139        7.64893        8.71303
O          7.69564       15.25048       13.66082
O          6.98809        0.09803        8.10438
O          2.12469        7.51067       13.63974
O          4.03831       14.72539       14.03506
O          4.24841        8.24005       12.62096
O          5.79906        0.50847       12.49593
O          5.85918        6.96367       14.25351
O          5.04052        7.60528       20.05859
F          4.75239        5.67269        8.41113
F          4.91642        5.41823       18.58041
F         -0.02305       13.48474       13.38597
F          4.95929        1.67532        8.39204
F          4.96870        1.72798       18.16116
F          0.25810        9.47852       13.28287
F          4.84982        9.45335        8.42651
F          4.91912        9.79916       18.60405
F          9.63961        1.71027       13.43012
F          5.11345       13.47853        8.23369
F          5.01463       13.45321       18.15603
F          0.15817        5.70656       13.35635
F          6.61090        7.50461        8.23710
F          6.65520        7.59083       18.06774
F          1.67183       15.45958       13.24442
F          4.92623        7.54329       10.21172
F          3.07697        7.58664       18.36110
F         -0.05151       15.35177       15.22245
F          4.49935        7.57296        6.64015
F          4.70999        7.68948       16.48247
F          9.33407       15.37134       11.64291
F          3.13164       15.19471        8.43363
F          3.22671       15.28761       18.22069
F          8.15023        7.63650       13.11910
F          4.87482       15.43908        6.49775
F          5.34297       15.37399       16.39332
F          0.53950        7.55090       11.54921
F          5.15273       15.25141       10.08213
F          6.19458       15.41407       19.24687
F          0.09299        7.63712       15.12504
Al         4.83044        7.56504        8.40258
Al        -0.10555       15.36404       13.40819
Al         4.90656       15.32909        8.30375
Al         4.94444       15.36466       18.11758
Al         0.19118        7.59502       13.31334
Fe         4.85613        7.61646       18.44370
Ni         4.86957        3.66772        8.42821
Ni         4.92075        3.65995       17.99967
Ni         0.09516       11.48443       13.31220
Ni         4.93623       11.47045        8.37752
Ni         4.94645       11.53228       17.96635
Ni         0.04490        3.70127       13.36176
