# Supplementary material for: Spin Crossover and Exchange Effects on Oxygen Evolution Reaction Catalyzed by Bimetallic Metal Organic Frameworks
Source: ACS Catal. 2024 May 20;14(11):8652–65. doi: 10.1021/acscatal.4c01091 (PMC11165450; doi:10.1021/acscatal.4c01091)
Supplement: Supplementary file 2 — cs4c01091_si_002.zip [file cs4c01091_si_002.zip › xyz/Ni-Fe/Fe-site/Fe_13_OH.xyz]

148
HCNOFAlFeNi
H          6.96253        1.77164        9.53101
H          2.25732        9.76328       14.16636
H          2.68841        1.69940       17.32666
H          4.26243       15.02009       14.95672
H          7.76771        9.46158       12.23390
H          5.84398        1.92544       15.94218
H          7.71838       14.99912        7.96938
H          1.00101        9.70813       11.09578
H          3.96755        1.68790       10.62641
H          8.91769        9.43284       15.48562
H          6.77764        7.26537       14.03677
H          7.13221        5.65001       17.33947
H          2.19427       13.50991       12.30966
H          2.68658        5.41217        9.32395
H          4.47117        7.97020       11.68933
H          7.66255       13.18911       14.12221
H          5.96093        5.71262       10.47005
H          0.91676       13.48847       15.49530
H          3.86232        5.53536       16.14069
H          8.70911       13.42058       11.28832
H          6.98337        0.05468       13.06385
H          2.67469       13.46936       17.31014
H          7.73531        5.73126       12.24643
H          6.93753       13.40567        9.51934
H          5.66837        0.20507       11.55519
H          2.16357        5.47074       14.27060
H          3.97806       13.52094       10.52929
H          8.91012        5.71417       15.53461
H          5.94106       13.29102       15.94759
H          0.97463        5.48938       11.16955
H          3.00341        7.81407       13.09774
H          2.72402        9.75769        9.26842
H          7.56471        2.03015       14.10370
H          7.13492        9.51456       17.28450
H          5.60686        7.27733       15.15580
H          2.20594        1.70391       12.42529
H          3.94649        9.68591       16.05183
H          2.05026        7.30809        8.15451
H          8.72765        1.79168       11.28917
H          6.00856        9.46205       10.44299
H          0.91846        1.67532       15.52236
H          3.10580       15.01543       13.85620
H          4.91458        7.75892       13.22021
H          5.10002        0.01414       13.05359
H          2.67285        7.57063        9.65719
H          7.07754        0.77536        7.41371
H          2.31607        7.61336       14.58703
H          7.46000       15.35224       14.59700
H          4.27989        7.64707       20.66952
C          7.13320        2.66787       10.12428
C          2.35019       10.57515       14.88181
C          2.54803        2.55524       16.65905
C          7.58840       10.35206       11.62781
C          6.51386        2.78019       15.83708
C          1.65056       10.57204       10.96049
C          3.29805        2.53861       10.74859
C          8.25825       10.30313       15.59271
C          7.25189        4.82525       16.63171
C          2.33006       12.65594       11.64690
C          2.58168        4.59532       10.03143
C          7.55269       12.37196       14.83226
C          6.57625        4.83037       10.65233
C          1.59541       12.63730       15.61236
C          3.21659        4.66818       15.98490
C          8.11726       12.52451       11.09948
C          2.56183       12.62502       16.62231
C          7.56099        4.84047       11.64148
C          7.13490       12.52078       10.11431
C          2.27376        4.64022       14.96612
C          3.31325       12.66464       10.65432
C          8.23186        4.86020       15.63344
C          6.59471       12.42509       15.83366
C          1.62477        4.62406       11.03796
C          2.61351       10.59208        9.95795
C          7.47048        2.82571       14.83653
C          7.27455       10.34647       16.58870
C          2.32664        2.55446       11.75171
C          3.28715       10.54517       15.90430
C          8.11989        2.67812       11.10717
C          6.60943       10.35035       10.63296
C          1.57471        2.54250       15.65508
N          6.35455        3.74058        9.88846
N          1.50823       11.61337       14.74282
N          3.36407        3.61645       16.81285
N          8.35050       11.43798       11.86193
N          6.40992        3.78003       16.73282
N          1.51066       11.60079       11.81807
N          3.43536        3.56534        9.89073
N          8.38723       11.32426       14.72403
N          3.40238       11.58106       16.75788
N          8.33561        3.76170       11.87560
N          6.37845       11.43471        9.86766
N          1.45818        3.58289       14.80776
N          3.46610       11.62347        9.81355
N          8.33431        3.85181       14.74966
N          6.45691       11.41172       16.70832
N          1.49589        3.60309       11.90750
O          2.89139        7.64893        8.71303
O          7.69564       15.25048       13.66082
O          6.98809        0.09803        8.10438
O          2.12469        7.51067       13.63974
O          4.03831       14.72539       14.03506
O          4.24841        8.24005       12.62096
O          5.79906        0.50847       12.49593
O          5.85918        6.96367       14.25351
O          5.16915        7.61631       20.25483
F          4.75239        5.67269        8.41113
F          4.89728        5.45069       18.58838
F         -0.02305       13.48474       13.38597
F          4.95929        1.67532        8.39204
F          4.98039        1.74026       18.22752
F          0.25810        9.47852       13.28287
F          4.84982        9.45335        8.42651
F          4.96298        9.78052       18.60148
F          9.63961        1.71027       13.43012
F          5.11345       13.47853        8.23369
F          4.97848       13.46905       18.18850
F          0.15817        5.70656       13.35635
F          6.61090        7.50461        8.23710
F          6.69941        7.58974       18.20417
F          1.67183       15.45958       13.24442
F          4.92623        7.54329       10.21172
F          3.15887        7.64567       18.69946
F         -0.05151       15.35177       15.22245
F          4.49935        7.57296        6.64015
F          4.68396        7.65779       16.61975
F          9.33407       15.37134       11.64291
F          3.13164       15.19471        8.43363
F          3.21194       15.32070       18.31297
F          8.15023        7.63650       13.11910
F          4.87482       15.43908        6.49775
F          5.30076       15.39263       16.44088
F          0.53950        7.55090       11.54921
F          5.15273       15.25141       10.08213
F          6.18562       15.40179       19.29700
F          0.09299        7.63712       15.12504
Al         4.83044        7.56504        8.40258
Al        -0.10555       15.36404       13.40819
Al         4.90656       15.32909        8.30375
Al         4.92744       15.37290       18.17084
Al         0.19118        7.59502       13.31334
Fe         4.92303        7.62672       18.49268
Ni         4.86957        3.66772        8.42821
Ni         4.92002        3.66554       18.01363
Ni         0.09516       11.48443       13.31220
Ni         4.93623       11.47045        8.37752
Ni         4.94702       11.54579       17.97404
Ni         0.04490        3.70127       13.36176
