# Supplementary material for: Spin Crossover and Exchange Effects on Oxygen Evolution Reaction Catalyzed by Bimetallic Metal Organic Frameworks
Source: ACS Catal. 2024 May 20;14(11):8652–65. doi: 10.1021/acscatal.4c01091 (PMC11165450; doi:10.1021/acscatal.4c01091)
Supplement: Supplementary file 2 — cs4c01091_si_002.zip [file cs4c01091_si_002.zip › xyz/Ni-Fe/Fe-site/Fe_13_OOH.xyz]

149
HCNOFAlFeNi
H          6.96253        1.77164        9.53101
H          2.23834        9.75069       14.17177
H          2.72940        1.69971       17.35457
H          4.26243       15.02009       14.95672
H          7.76771        9.46158       12.23390
H          5.79664        1.94020       15.95499
H          7.71838       14.99912        7.96938
H          1.00101        9.70813       11.09578
H          3.96755        1.68790       10.62641
H          8.90547        9.42694       15.48875
H          6.77764        7.26537       14.03677
H          7.08025        5.65809       17.37166
H          2.19427       13.50991       12.30966
H          2.68658        5.41217        9.32395
H          4.47117        7.97020       11.68933
H          7.66943       13.19315       14.13446
H          5.96093        5.71262       10.47005
H          0.91339       13.48335       15.49331
H          3.91283        5.52682       16.14582
H          8.70911       13.42058       11.28832
H          6.98337        0.05468       13.06385
H          2.69228       13.47387       17.29191
H          7.73531        5.73126       12.24643
H          6.93753       13.40567        9.51934
H          5.66837        0.20507       11.55519
H          2.18310        5.46297       14.29310
H          3.97806       13.52094       10.52929
H          8.88060        5.71635       15.57420
H          5.92619       13.28714       15.94388
H          0.97463        5.48938       11.16955
H          3.00341        7.81407       13.09774
H          2.72402        9.75769        9.26842
H          7.54414        2.04599       14.12905
H          7.10348        9.50058       17.27567
H          5.60686        7.27733       15.15580
H          2.20594        1.70391       12.42529
H          3.95693        9.68405       16.03360
H          2.05026        7.30809        8.15451
H          8.72765        1.79168       11.28917
H          6.00856        9.46205       10.44299
H          0.93521        1.68682       15.56195
H          3.10580       15.01543       13.85620
H          4.91458        7.75892       13.22021
H          5.10002        0.01414       13.05359
H          2.67285        7.57063        9.65719
H          7.07754        0.77536        7.41371
H          2.31607        7.61336       14.58703
H          7.46000       15.35224       14.59700
H          4.46791        7.74370       21.98336
C          7.13320        2.66787       10.12428
C          2.34499       10.56738       14.88067
C          2.58312        2.55104       16.68412
C          7.58840       10.35206       11.62781
C          6.47114        2.79028       15.85246
C          1.65056       10.57204       10.96049
C          3.29805        2.53861       10.74859
C          8.24389       10.29691       15.59584
C          7.20836        4.83923       16.65962
C          2.33006       12.65594       11.64690
C          2.58168        4.59532       10.03143
C          7.54851       12.37196       14.83909
C          6.57625        4.83037       10.65233
C          1.59602       12.63419       15.61008
C          3.25985        4.66461       15.99544
C          8.11726       12.52451       11.09948
C          2.57475       12.62860       16.60693
C          7.56099        4.84047       11.64148
C          7.13490       12.52078       10.11431
C          2.30310        4.63634       14.99175
C          3.31325       12.66464       10.65432
C          8.19450        4.86843       15.67103
C          6.57907       12.42058       15.82996
C          1.62477        4.62406       11.03796
C          2.61351       10.59208        9.95795
C          7.43893        2.83875       14.86501
C          7.25089       10.33404       16.58272
C          2.32664        2.55446       11.75171
C          3.29680       10.54330       15.88920
C          8.11989        2.67812       11.10717
C          6.60943       10.35035       10.63296
C          1.60116        2.54654       15.69296
N          6.35455        3.74058        9.88846
N          1.50206       11.60483       14.74909
N          3.40315        3.61179       16.82254
N          8.35050       11.43798       11.86193
N          6.36689        3.79200       16.74621
N          1.51066       11.60079       11.81807
N          3.43536        3.56534        9.89073
N          8.38140       11.32286       14.73428
N          3.41956       11.58680       16.73168
N          8.33561        3.76170       11.87560
N          6.37845       11.43471        9.86766
N          1.47606        3.58678       14.84821
N          3.46610       11.62347        9.81355
N          8.30708        3.86035       14.78925
N          6.43159       11.39960       16.69351
N          1.49589        3.60309       11.90750
O          4.03674        7.68824       21.10158
O          2.89139        7.64893        8.71303
O          7.69564       15.25048       13.66082
O          6.98809        0.09803        8.10438
O          2.12469        7.51067       13.63974
O          4.03831       14.72539       14.03506
O          4.24841        8.24005       12.62096
O          5.79906        0.50847       12.49593
O          5.85918        6.96367       14.25351
O          5.18327        7.62874       20.28160
F          4.75239        5.67269        8.41113
F          4.91094        5.43500       18.64962
F         -0.02305       13.48474       13.38597
F          4.95929        1.67532        8.39204
F          4.98947        1.73622       18.25259
F          0.25810        9.47852       13.28287
F          4.84982        9.45335        8.42651
F          4.94909        9.80087       18.62769
F          9.63961        1.71027       13.43012
F          5.11345       13.47853        8.23369
F          4.97438       13.45802       18.21357
F          0.15817        5.70656       13.35635
F          6.61090        7.50461        8.23710
F          6.67628        7.60901       18.26398
F          1.67183       15.45958       13.24442
F          4.92623        7.54329       10.21172
F          3.12291        7.64940       18.61031
F         -0.05151       15.35177       15.22245
F          4.49935        7.57296        6.64015
F          4.71188        7.66043       16.57019
F          9.33407       15.37134       11.64291
F          3.13164       15.19471        8.43363
F          3.21614       15.31868       18.32863
F          8.15023        7.63650       13.11910
F          4.87482       15.43908        6.49775
F          5.29659       15.37834       16.45626
F          0.53950        7.55090       11.54921
F          5.15273       15.25141       10.08213
F          6.18767       15.38843       19.30925
F          0.09299        7.63712       15.12504
Al         4.83044        7.56504        8.40258
Al        -0.10555       15.36404       13.40819
Al         4.90656       15.32909        8.30375
Al         4.92980       15.36932       18.18195
Al         0.19118        7.59502       13.31334
Fe         4.87968        7.62967       18.46420
Ni         4.86957        3.66772        8.42821
Ni         4.91818        3.66383       18.05720
Ni         0.09516       11.48443       13.31220
Ni         4.93623       11.47045        8.37752
Ni         4.93865       11.54501       17.97575
Ni         0.04490        3.70127       13.36176
