# Supplementary material for: Spin Crossover and Exchange Effects on Oxygen Evolution Reaction Catalyzed by Bimetallic Metal Organic Frameworks
Source: ACS Catal. 2024 May 20;14(11):8652–65. doi: 10.1021/acscatal.4c01091 (PMC11165450; doi:10.1021/acscatal.4c01091)
Supplement: Supplementary file 2 — cs4c01091_si_002.zip [file cs4c01091_si_002.zip › xyz/Ni-Fe/Fe-site/Fe_13_s.xyz]

146
HCNOFAlFeNi
H          6.96253        1.77164        9.53101
H          2.31034        9.79326       14.11652
H          2.68044        1.72224       17.36197
H          4.26243       15.02009       14.95672
H          7.76771        9.46158       12.23390
H          5.86076        1.92093       15.98262
H          7.71838       14.99912        7.96938
H          1.00101        9.70813       11.09578
H          3.96755        1.68790       10.62641
H          8.93288        9.43238       15.50926
H          6.77764        7.26537       14.03677
H          7.16430        5.64287       17.37764
H          2.19427       13.50991       12.30966
H          2.68658        5.41217        9.32395
H          4.47117        7.97020       11.68933
H          7.65727       13.18041       14.14956
H          5.96093        5.71262       10.47005
H          0.92500       13.46843       15.53233
H          3.90443        5.51750       16.09825
H          8.70911       13.42058       11.28832
H          6.98337        0.05468       13.06385
H          2.68921       13.43130       17.34374
H          7.73531        5.73126       12.24643
H          6.93753       13.40567        9.51934
H          5.66837        0.20507       11.55519
H          2.19127        5.45194       14.24981
H          3.97806       13.52094       10.52929
H          8.91694        5.71402       15.54999
H          5.93837       13.27378       15.98091
H          0.97463        5.48938       11.16955
H          3.00341        7.81407       13.09774
H          2.72402        9.75769        9.26842
H          7.56255        2.03294       14.12478
H          7.16894        9.50943       17.32580
H          5.60686        7.27733       15.15580
H          2.20594        1.70391       12.42529
H          4.02341        9.70984       15.97009
H          2.05026        7.30809        8.15451
H          8.72765        1.79168       11.28917
H          6.00856        9.46205       10.44299
H          0.91840        1.68278       15.54913
H          3.10580       15.01543       13.85620
H          4.91458        7.75892       13.22021
H          5.10002        0.01414       13.05359
H          2.67285        7.57063        9.65719
H          7.07754        0.77536        7.41371
H          2.31607        7.61336       14.58703
H          7.46000       15.35224       14.59700
C          7.13320        2.66787       10.12428
C          2.39493       10.59286       14.84707
C          2.55047        2.56720       16.67956
C          7.58840       10.35206       11.62781
C          6.53075        2.77506       15.87325
C          1.65056       10.57204       10.96049
C          3.29805        2.53861       10.74859
C          8.27132       10.30049       15.61977
C          7.27481        4.81996       16.66532
C          2.33006       12.65594       11.64690
C          2.58168        4.59532       10.03143
C          7.55296       12.36310       14.86074
C          6.57625        4.83037       10.65233
C          1.61374       12.62285       15.63030
C          3.24637        4.65731       15.96525
C          8.11726       12.52451       11.09948
C          2.58509       12.60250       16.63627
C          7.56099        4.84047       11.64148
C          7.13490       12.52078       10.11431
C          2.29655        4.62686       14.95302
C          3.31325       12.66464       10.65432
C          8.24151        4.85818       15.65451
C          6.59938       12.41359       15.86698
C          1.62477        4.62406       11.03796
C          2.61351       10.59208        9.95795
C          7.47485        2.82695       14.86045
C          7.29660       10.34041       16.62487
C          2.32664        2.55446       11.75171
C          3.34604       10.55853       15.85673
C          8.11989        2.67812       11.10717
C          6.60943       10.35035       10.63296
C          1.57923        2.54840       15.67274
N          6.35455        3.74058        9.88846
N          1.53128       11.61648       14.74112
N          3.37874        3.62111       16.81371
N          8.35050       11.43798       11.86193
N          6.43412        3.77382       16.77013
N          1.51066       11.60079       11.81807
N          3.43536        3.56534        9.89073
N          8.38884       11.31742       14.74539
N          3.44181       11.56925       16.74079
N          8.33561        3.76170       11.87560
N          6.37845       11.43471        9.86766
N          1.46991        3.57652       14.81089
N          3.46610       11.62347        9.81355
N          8.33369        3.85585       14.76333
N          6.47239       11.40007       16.74307
N          1.49589        3.60309       11.90750
O          2.89139        7.64893        8.71303
O          7.69564       15.25048       13.66082
O          6.98809        0.09803        8.10438
O          2.12469        7.51067       13.63974
O          4.03831       14.72539       14.03506
O          4.24841        8.24005       12.62096
O          5.79906        0.50847       12.49593
O          5.85918        6.96367       14.25351
F          4.75239        5.67269        8.41113
F          4.90619        5.54204       18.42604
F         -0.02305       13.48474       13.38597
F          4.95929        1.67532        8.39204
F          4.94957        1.74694       18.27480
F          0.25810        9.47852       13.28287
F          4.84982        9.45335        8.42651
F          4.92698        9.67970       18.49240
F          9.63961        1.71027       13.43012
F          5.11345       13.47853        8.23369
F          4.97475       13.43659       18.24774
F          0.15817        5.70656       13.35635
F          6.61090        7.50461        8.23710
F          6.74605        7.60186       18.29673
F          1.67183       15.45958       13.24442
F          4.92623        7.54329       10.21172
F          3.63751        7.59627       19.61514
F         -0.05151       15.35177       15.22245
F          4.49935        7.57296        6.64015
F          4.41719        7.64458       16.49557
F          9.33407       15.37134       11.64291
F          3.13164       15.19471        8.43363
F          3.20560       15.29662       18.32806
F          8.15023        7.63650       13.11910
F          4.87482       15.43908        6.49775
F          5.29398       15.37694       16.47392
F          0.53950        7.55090       11.54921
F          5.15273       15.25141       10.08213
F          6.18427       15.39962       19.31010
F          0.09299        7.63712       15.12504
Al         4.83044        7.56504        8.40258
Al        -0.10555       15.36404       13.40819
Al         4.90656       15.32909        8.30375
Al         4.91742       15.35938       18.19819
Al         0.19118        7.59502       13.31334
Fe         4.90163        7.61242       18.33803
Ni         4.86957        3.66772        8.42821
Ni         4.92703        3.66554       18.02730
Ni         0.09516       11.48443       13.31220
Ni         4.93623       11.47045        8.37752
Ni         4.95636       11.52218       17.99597
Ni         0.04490        3.70127       13.36176
