# Supplementary material for: Spin Crossover and Exchange Effects on Oxygen Evolution Reaction Catalyzed by Bimetallic Metal Organic Frameworks
Source: ACS Catal. 2024 May 20;14(11):8652–65. doi: 10.1021/acscatal.4c01091 (PMC11165450; doi:10.1021/acscatal.4c01091)
Supplement: Supplementary file 2 — cs4c01091_si_002.zip [file cs4c01091_si_002.zip › xyz/Ni-Fe/Fe-site/Fe_14_O.xyz]

147
HCNOFAlFeNi
H          6.96253        1.77164        9.53101
H          2.25929        9.74883       14.14699
H          2.71615        1.70049       17.30074
H          4.26243       15.02009       14.95672
H          7.76771        9.46158       12.23390
H          5.83515        1.92171       15.92594
H          7.71838       14.99912        7.96938
H          1.00101        9.70813       11.09578
H          3.96755        1.68790       10.62641
H          8.91291        9.42181       15.48078
H          6.77764        7.26537       14.03677
H          7.06015        5.68854       17.28536
H          2.19427       13.50991       12.30966
H          2.68658        5.41217        9.32395
H          4.47117        7.97020       11.68933
H          7.68722       13.19672       14.14443
H          5.96093        5.71262       10.47005
H          0.90911       13.45771       15.50527
H          3.87358        5.55261       16.12560
H          8.70911       13.42058       11.28832
H          6.98337        0.05468       13.06385
H          2.70596       13.45554       17.28678
H          7.73531        5.73126       12.24643
H          6.93753       13.40567        9.51934
H          5.66837        0.20507       11.55519
H          2.15115        5.49000       14.27317
H          3.97806       13.52094       10.52929
H          8.88304        5.72784       15.51923
H          5.93549       13.28092       15.94445
H          0.97463        5.48938       11.16955
H          3.00341        7.81407       13.09774
H          2.72402        9.75769        9.26842
H          7.58868        2.01601       14.11395
H          7.08340        9.46687       17.23893
H          5.60686        7.27733       15.15580
H          2.20594        1.70391       12.42529
H          3.97741        9.66711       16.01167
H          2.05026        7.30809        8.15451
H          8.72765        1.79168       11.28917
H          6.00856        9.46205       10.44299
H          0.91227        1.69396       15.52606
H          3.10580       15.01543       13.85620
H          4.91458        7.75892       13.22021
H          5.10002        0.01414       13.05359
H          2.67285        7.57063        9.65719
H          7.07754        0.77536        7.41371
H          2.31607        7.61336       14.58703
H          7.46000       15.35224       14.59700
C          7.13320        2.66787       10.12428
C          2.36151       10.55853       14.86359
C          2.56641        2.55850       16.63855
C          7.58840       10.35206       11.62781
C          6.49799        2.78065       15.81572
C          1.65056       10.57204       10.96049
C          3.29805        2.53861       10.74859
C          8.24882       10.28883       15.58673
C          7.20350        4.85057       16.59440
C          2.33006       12.65594       11.64690
C          2.58168        4.59532       10.03143
C          7.56087       12.37227       14.84336
C          6.57625        4.83037       10.65233
C          1.59958       12.61477       15.61151
C          3.23099        4.68139       15.96838
C          8.11726       12.52451       11.09948
C          2.58618       12.61151       16.59953
C          7.56099        4.84047       11.64148
C          7.13490       12.52078       10.11431
C          2.27187        4.65762       14.96441
C          3.31325       12.66464       10.65432
C          8.20410        4.87372       15.61578
C          6.58565       12.41359       15.82597
C          1.62477        4.62406       11.03796
C          2.61351       10.59208        9.95795
C          7.47199        2.81965       14.83425
C          7.24413       10.31447       16.56335
C          2.32664        2.55446       11.75171
C          3.31842       10.53072       15.86812
C          8.11989        2.67812       11.10717
C          6.60943       10.35035       10.63296
C          1.57625        2.55586       15.65394
N          6.35455        3.74058        9.88846
N          1.50861       11.58976       14.74510
N          3.38606        3.61862       16.77953
N          8.35050       11.43798       11.86193
N          6.37466        3.79495       16.69181
N          1.51066       11.60079       11.81807
N          3.43536        3.56534        9.89073
N          8.39560       11.32472       14.73941
N          3.43622       11.57313       16.71260
N          8.33561        3.76170       11.87560
N          6.37845       11.43471        9.86766
N          1.45130        3.60293       14.81659
N          3.46610       11.62347        9.81355
N          8.33179        3.84963       14.75479
N          6.43172       11.38407       16.67813
N          1.49589        3.60309       11.90750
O          2.89139        7.64893        8.71303
O          7.69564       15.25048       13.66082
O          6.98809        0.09803        8.10438
O          2.12469        7.51067       13.63974
O          4.03831       14.72539       14.03506
O          4.24841        8.24005       12.62096
O          5.79906        0.50847       12.49593
O          5.85918        6.96367       14.25351
O          5.03998        7.61227       20.05774
F          4.75239        5.67269        8.41113
F          4.92192        5.41263       18.58582
F         -0.02305       13.48474       13.38597
F          4.95929        1.67532        8.39204
F          4.95739        1.73063       18.16572
F          0.25810        9.47852       13.28287
F          4.84982        9.45335        8.42651
F          4.91321        9.79559       18.59095
F          9.63961        1.71027       13.43012
F          5.11345       13.47853        8.23369
F          5.01022       13.45771       18.15632
F          0.15817        5.70656       13.35635
F          6.61090        7.50461        8.23710
F          6.65491        7.59083       18.06746
F          1.67183       15.45958       13.24442
F          4.92623        7.54329       10.21172
F          3.07682        7.56830       18.35797
F         -0.05151       15.35177       15.22245
F          4.49935        7.57296        6.64015
F          4.70999        7.68948       16.48190
F          9.33407       15.37134       11.64291
F          3.13164       15.19471        8.43363
F          3.21919       15.29041       18.21585
F          8.15023        7.63650       13.11910
F          4.87482       15.43908        6.49775
F          5.33875       15.37834       16.39332
F          0.53950        7.55090       11.54921
F          5.15273       15.25141       10.08213
F          6.19023       15.42199       19.24260
F          0.09299        7.63712       15.12504
Al         4.83044        7.56504        8.40258
Al        -0.10555       15.36404       13.40819
Al         4.90656       15.32909        8.30375
Al         4.93745       15.36311       18.11616
Al         0.19118        7.59502       13.31334
Fe         4.85579        7.62252       18.44256
Ni         4.86957        3.66772        8.42821
Ni         4.91734        3.65964       18.00167
Ni         0.09516       11.48443       13.31220
Ni         4.93623       11.47045        8.37752
Ni         4.94526       11.53461       17.96179
Ni         0.04490        3.70127       13.36176
