# Supplementary material for: Spin Crossover and Exchange Effects on Oxygen Evolution Reaction Catalyzed by Bimetallic Metal Organic Frameworks
Source: ACS Catal. 2024 May 20;14(11):8652–65. doi: 10.1021/acscatal.4c01091 (PMC11165450; doi:10.1021/acscatal.4c01091)
Supplement: Supplementary file 2 — cs4c01091_si_002.zip [file cs4c01091_si_002.zip › xyz/Ni-Fe/Fe-site/Fe_14_OH.xyz]

148
HCNOFAlFeNi
H          6.96253        1.77164        9.53101
H          2.25560        9.75955       14.16778
H          2.69066        1.69754       17.31954
H          4.26243       15.02009       14.95672
H          7.76771        9.46158       12.23390
H          5.84223        1.92544       15.94303
H          7.71838       14.99912        7.96938
H          1.00101        9.70813       11.09578
H          3.96755        1.68790       10.62641
H          8.92736        9.44108       15.48818
H          6.77764        7.26537       14.03677
H          7.12788        5.65483       17.33235
H          2.19427       13.50991       12.30966
H          2.68658        5.41217        9.32395
H          4.47117        7.97020       11.68933
H          7.66603       13.19284       14.12449
H          5.96093        5.71262       10.47005
H          0.90884       13.47946       15.49900
H          3.86143        5.53754       16.14211
H          8.70911       13.42058       11.28832
H          6.98337        0.05468       13.06385
H          2.67829       13.46999       17.30672
H          7.73531        5.73126       12.24643
H          6.93753       13.40567        9.51934
H          5.66837        0.20507       11.55519
H          2.15935        5.47477       14.27089
H          3.97806       13.52094       10.52929
H          8.91885        5.70656       15.53603
H          5.93834       13.29055       15.94816
H          0.97463        5.48938       11.16955
H          3.00341        7.81407       13.09774
H          2.72402        9.75769        9.26842
H          7.56688        2.02704       14.10456
H          7.13221        9.51207       17.27995
H          5.60686        7.27733       15.15580
H          2.20594        1.70391       12.42529
H          3.94865        9.68343       16.05439
H          2.05026        7.30809        8.15451
H          8.72765        1.79168       11.28917
H          6.00856        9.46205       10.44299
H          0.90837        1.68309       15.52378
H          3.10580       15.01543       13.85620
H          4.91458        7.75892       13.22021
H          5.10002        0.01414       13.05359
H          2.67285        7.57063        9.65719
H          7.07754        0.77536        7.41371
H          2.31607        7.61336       14.58703
H          7.46000       15.35224       14.59700
H          4.28467        7.65794       20.65841
C          7.13320        2.66787       10.12428
C          2.35090       10.57064       14.88381
C          2.54853        2.55353       16.65279
C          7.58840       10.35206       11.62781
C          6.51084        2.78050       15.83423
C          1.65056       10.57204       10.96049
C          3.29805        2.53861       10.74859
C          8.26183       10.30639       15.59499
C          7.24923        4.82897       16.62630
C          2.33006       12.65594       11.64690
C          2.58168        4.59532       10.03143
C          7.55325       12.37584       14.83396
C          6.57625        4.83037       10.65233
C          1.59302       12.63264       15.61578
C          3.21696        4.67020       15.98205
C          8.11726       12.52451       11.09948
C          2.56358       12.62534       16.62003
C          7.56099        4.84047       11.64148
C          7.13490       12.52078       10.11431
C          2.27207        4.64473       14.96612
C          3.31325       12.66464       10.65432
C          8.23431        4.85756       15.63429
C          6.59218       12.42540       15.83138
C          1.62477        4.62406       11.03796
C          2.61351       10.59208        9.95795
C          7.47001        2.82275       14.83681
C          7.27369       10.34399       16.58472
C          2.32664        2.55446       11.75171
C          3.28989       10.54268       15.90344
C          8.11989        2.67812       11.10717
C          6.60943       10.35035       10.63296
C          1.57020        2.54623       15.65565
N          6.35455        3.74058        9.88846
N          1.50401       11.60529       14.75051
N          3.36427        3.61567       16.80659
N          8.35050       11.43798       11.86193
N          6.40668        3.78376       16.72627
N          1.51066       11.60079       11.81807
N          3.43536        3.56534        9.89073
N          8.39282       11.33187       14.73143
N          3.40462       11.58090       16.75446
N          8.33561        3.76170       11.87560
N          6.37845       11.43471        9.86766
N          1.45091        3.59082       14.81374
N          3.46610       11.62347        9.81355
N          8.33816        3.84513       14.75536
N          6.45469       11.40893       16.70234
N          1.49589        3.60309       11.90750
O          2.89139        7.64893        8.71303
O          7.69564       15.25048       13.66082
O          6.98809        0.09803        8.10438
O          2.12469        7.51067       13.63974
O          4.03831       14.72539       14.03506
O          4.24841        8.24005       12.62096
O          5.79906        0.50847       12.49593
O          5.85918        6.96367       14.25351
O          5.17509        7.61631       20.24742
F          4.75239        5.67269        8.41113
F          4.89922        5.45116       18.58411
F         -0.02305       13.48474       13.38597
F          4.95929        1.67532        8.39204
F          4.97415        1.74135       18.21072
F          0.25810        9.47852       13.28287
F          4.84982        9.45335        8.42651
F          4.97914        9.78145       18.59408
F          9.63961        1.71027       13.43012
F          5.11345       13.47853        8.23369
F          4.97526       13.47014       18.17711
F          0.15817        5.70656       13.35635
F          6.61090        7.50461        8.23710
F          6.70863        7.58197       18.20047
F          1.67183       15.45958       13.24442
F          4.92623        7.54329       10.21172
F          3.16751        7.66074       18.68921
F         -0.05151       15.35177       15.22245
F          4.49935        7.57296        6.64015
F          4.69383        7.65282       16.61006
F          9.33407       15.37134       11.64291
F          3.13164       15.19471        8.43363
F          3.21143       15.32287       18.30043
F          8.15023        7.63650       13.11910
F          4.87482       15.43908        6.49775
F          5.30065       15.39511       16.42607
F          0.53950        7.55090       11.54921
F          5.15273       15.25141       10.08213
F          6.19466       15.40366       19.26823
F          0.09299        7.63712       15.12504
Al         4.83044        7.56504        8.40258
Al        -0.10555       15.36404       13.40819
Al         4.90656       15.32909        8.30375
Al         4.92635       15.37523       18.15461
Al         0.19118        7.59502       13.31334
Fe         4.93190        7.62532       18.48471
Ni         4.86957        3.66772        8.42821
Ni         4.91883        3.66787       18.00936
Ni         0.09516       11.48443       13.31220
Ni         4.93623       11.47045        8.37752
Ni         4.94809       11.54579       17.97176
Ni         0.04490        3.70127       13.36176
