# Supplementary material for: Spin Crossover and Exchange Effects on Oxygen Evolution Reaction Catalyzed by Bimetallic Metal Organic Frameworks
Source: ACS Catal. 2024 May 20;14(11):8652–65. doi: 10.1021/acscatal.4c01091 (PMC11165450; doi:10.1021/acscatal.4c01091)
Supplement: Supplementary file 2 — cs4c01091_si_002.zip [file cs4c01091_si_002.zip › xyz/Ni-Fe/Fe-site/Fe_14_OOH.xyz]

149
HCNOFAlFeNi
H          6.96253        1.77164        9.53101
H          2.25560        9.75924       14.16778
H          2.68950        1.69707       17.31982
H          4.26243       15.02009       14.95672
H          7.76771        9.46158       12.23390
H          5.84116        1.92575       15.94417
H          7.71838       14.99912        7.96938
H          1.00101        9.70813       11.09578
H          3.96755        1.68790       10.62641
H          8.92474        9.43952       15.48875
H          6.77764        7.26537       14.03677
H          7.11977        5.65871       17.32780
H          2.19427       13.50991       12.30966
H          2.68658        5.41217        9.32395
H          4.47117        7.97020       11.68933
H          7.66486       13.19268       14.12734
H          5.96093        5.71262       10.47005
H          0.90855       13.47962       15.49758
H          3.86300        5.53552       16.13898
H          8.70911       13.42058       11.28832
H          6.98337        0.05468       13.06385
H          2.67635       13.46936       17.30700
H          7.73531        5.73126       12.24643
H          6.93753       13.40567        9.51934
H          5.66837        0.20507       11.55519
H          2.16073        5.47353       14.26975
H          3.97806       13.52094       10.52929
H          8.91405        5.70920       15.53318
H          5.93824       13.29024       15.95300
H          0.97463        5.48938       11.16955
H          3.00341        7.81407       13.09774
H          2.72402        9.75769        9.26842
H          7.56669        2.02673       14.10626
H          7.12717        9.50943       17.27909
H          5.60686        7.27733       15.15580
H          2.20594        1.70391       12.42529
H          3.94671        9.68296       16.05496
H          2.05026        7.30809        8.15451
H          8.72765        1.79168       11.28917
H          6.00856        9.46205       10.44299
H          0.90808        1.68262       15.52350
H          3.10580       15.01543       13.85620
H          4.91458        7.75892       13.22021
H          5.10002        0.01414       13.05359
H          2.67285        7.57063        9.65719
H          7.07754        0.77536        7.41371
H          2.31607        7.61336       14.58703
H          7.46000       15.35224       14.59700
H          4.47616        7.74649       21.94719
C          7.13320        2.66787       10.12428
C          2.35022       10.57033       14.88409
C          2.54756        2.55306       16.65307
C          7.58840       10.35206       11.62781
C          6.50869        2.78158       15.83452
C          1.65056       10.57204       10.96049
C          3.29805        2.53861       10.74859
C          8.25921       10.30484       15.59556
C          7.24327        4.83255       16.62260
C          2.33006       12.65594       11.64690
C          2.58168        4.59532       10.03143
C          7.55179       12.37506       14.83681
C          6.57625        4.83037       10.65233
C          1.59204       12.63248       15.61549
C          3.21736        4.66881       15.98148
C          8.11726       12.52451       11.09948
C          2.56145       12.62471       16.62032
C          7.56099        4.84047       11.64148
C          7.13490       12.52078       10.11431
C          2.27266        4.64364       14.96555
C          3.31325       12.66464       10.65432
C          8.22962        4.86020       15.63201
C          6.59131       12.42446       15.83452
C          1.62477        4.62406       11.03796
C          2.61351       10.59208        9.95795
C          7.46836        2.82322       14.83767
C          7.27069       10.34212       16.58529
C          2.32664        2.55446       11.75171
C          3.28785       10.54206       15.90458
C          8.11989        2.67812       11.10717
C          6.60943       10.35035       10.63296
C          1.56971        2.54560       15.65537
N          6.35455        3.74058        9.88846
N          1.50323       11.60498       14.75023
N          3.36369        3.61490       16.80744
N          8.35050       11.43798       11.86193
N          6.40248        3.78609       16.72541
N          1.51066       11.60079       11.81807
N          3.43536        3.56534        9.89073
N          8.39127       11.33094       14.73286
N          3.40200       11.58012       16.75589
N          8.33561        3.76170       11.87560
N          6.37845       11.43471        9.86766
N          1.45082        3.59019       14.81346
N          3.46610       11.62347        9.81355
N          8.33601        3.84622       14.75507
N          6.45266       11.40753       16.70519
N          1.49589        3.60309       11.90750
O          4.04181        7.69958       21.06683
O          2.89139        7.64893        8.71303
O          7.69564       15.25048       13.66082
O          6.98809        0.09803        8.10438
O          2.12469        7.51067       13.63974
O          4.03831       14.72539       14.03506
O          4.24841        8.24005       12.62096
O          5.79906        0.50847       12.49593
O          5.85918        6.96367       14.25351
O          5.18845        7.61320       20.24571
F          4.75239        5.67269        8.41113
F          4.89422        5.44277       18.60234
F         -0.02305       13.48474       13.38597
F          4.95929        1.67532        8.39204
F          4.98168        1.73684       18.21015
F          0.25810        9.47852       13.28287
F          4.84982        9.45335        8.42651
F          4.96229        9.78208       18.60291
F          9.63961        1.71027       13.43012
F          5.11345       13.47853        8.23369
F          4.97954       13.47107       18.17910
F          0.15817        5.70656       13.35635
F          6.61090        7.50461        8.23710
F          6.66537        7.58586       18.24518
F          1.67183       15.45958       13.24442
F          4.92623        7.54329       10.21172
F          3.12971        7.65173       18.60604
F         -0.05151       15.35177       15.22245
F          4.49935        7.57296        6.64015
F          4.70432        7.65561       16.57446
F          9.33407       15.37134       11.64291
F          3.13164       15.19471        8.43363
F          3.20998       15.32148       18.31325
F          8.15023        7.63650       13.11910
F          4.87482       15.43908        6.49775
F          5.30320       15.39185       16.43576
F          0.53950        7.55090       11.54921
F          5.15273       15.25141       10.08213
F          6.17170       15.40133       19.30383
F          0.09299        7.63712       15.12504
Al         4.83044        7.56504        8.40258
Al        -0.10555       15.36404       13.40819
Al         4.90656       15.32909        8.30375
Al         4.92462       15.37274       18.16372
Al         0.19118        7.59502       13.31334
Fe         4.87873        7.62672       18.45025
Ni         4.86957        3.66772        8.42821
Ni         4.91573        3.66632       18.01106
Ni         0.09516       11.48443       13.31220
Ni         4.93623       11.47045        8.37752
Ni         4.94333       11.54470       17.97233
Ni         0.04490        3.70127       13.36176
