# Supplementary material for: Spin Crossover and Exchange Effects on Oxygen Evolution Reaction Catalyzed by Bimetallic Metal Organic Frameworks
Source: ACS Catal. 2024 May 20;14(11):8652–65. doi: 10.1021/acscatal.4c01091 (PMC11165450; doi:10.1021/acscatal.4c01091)
Supplement: Supplementary file 2 — cs4c01091_si_002.zip [file cs4c01091_si_002.zip › xyz/Ni-Fe/Fe-site/Fe_14_s.xyz]

146
HCNOFAlFeNi
H          6.96253        1.77164        9.53101
H          2.32112        9.79746       14.13959
H          2.56600        1.75222       17.47163
H          4.26243       15.02009       14.95672
H          7.76771        9.46158       12.23390
H          5.97233        1.87277       16.10395
H          7.71838       14.99912        7.96938
H          1.00101        9.70813       11.09578
H          3.96755        1.68790       10.62641
H          8.91745        9.42616       15.53147
H          6.77764        7.26537       14.03677
H          7.27139        5.60636       17.47903
H          2.19427       13.50991       12.30966
H          2.68658        5.41217        9.32395
H          4.47117        7.97020       11.68933
H          7.64772       13.16922       14.17149
H          5.96093        5.71262       10.47005
H          0.93146       13.46393       15.55511
H          3.76988        5.56612       16.23753
H          8.70911       13.42058       11.28832
H          6.98337        0.05468       13.06385
H          2.70405       13.43783       17.36795
H          7.73531        5.73126       12.24643
H          6.93753       13.40567        9.51934
H          5.66837        0.20507       11.55519
H          2.17112        5.43920       14.30136
H          3.97806       13.52094       10.52929
H          8.93655        5.72070       15.57420
H          5.90618       13.25731       15.99059
H          0.97463        5.48938       11.16955
H          3.00341        7.81407       13.09774
H          2.72402        9.75769        9.26842
H          7.56049        2.04677       14.16095
H          7.13799        9.49483       17.34488
H          5.60686        7.27733       15.15580
H          2.20594        1.70391       12.42529
H          4.05107        9.72133       15.98661
H          2.05026        7.30809        8.15451
H          8.72765        1.79168       11.28917
H          6.00856        9.46205       10.44299
H          0.88908        1.67128       15.58274
H          3.10580       15.01543       13.85620
H          4.91458        7.75892       13.22021
H          5.10002        0.01414       13.05359
H          2.67285        7.57063        9.65719
H          7.07754        0.77536        7.41371
H          2.31607        7.61336       14.58703
H          7.46000       15.35224       14.59700
C          7.13320        2.66787       10.12428
C          2.41320       10.59736       14.87042
C          2.44657        2.59314       16.78494
C          7.58840       10.35206       11.62781
C          6.62433        2.73669       15.97949
C          1.65056       10.57204       10.96049
C          3.29805        2.53861       10.74859
C          8.24882       10.28899       15.64426
C          7.36628        4.79060       16.75902
C          2.33006       12.65594       11.64690
C          2.58168        4.59532       10.03143
C          7.53319       12.35176       14.88238
C          6.57625        4.83037       10.65233
C          1.62765       12.62425       15.65679
C          3.13255        4.69506       16.08743
C          8.11726       12.52451       11.09948
C          2.60175       12.61275       16.65706
C          7.56099        4.84047       11.64148
C          7.13490       12.52078       10.11431
C          2.24796        4.62748       15.02365
C          3.31325       12.66464       10.65432
C          8.27659        4.85554       15.70122
C          6.56883       12.39899       15.87638
C          1.62477        4.62406       11.03796
C          2.61351       10.59208        9.95795
C          7.50417        2.82555       14.91656
C          7.26803       10.32115       16.64025
C          2.32664        2.55446       11.75171
C          3.37197       10.56738       15.87040
C          8.11989        2.67812       11.10717
C          6.60943       10.35035       10.63296
C          1.53046        2.54762       15.73084
N          6.35455        3.74058        9.88846
N          1.54200       11.61477       14.77187
N          3.24615        3.66725       16.95611
N          8.35050       11.43798       11.86193
N          6.55164        3.72457       16.89716
N          1.51066       11.60079       11.81807
N          3.43536        3.56534        9.89073
N          8.37527       11.31074       14.77643
N          3.46303       11.58152       16.75162
N          8.33561        3.76170       11.87560
N          6.37845       11.43471        9.86766
N          1.44714        3.56316       14.84934
N          3.46610       11.62347        9.81355
N          8.34021        3.86859       14.78953
N          6.44186       11.38174       16.74820
N          1.49589        3.60309       11.90750
O          2.89139        7.64893        8.71303
O          7.69564       15.25048       13.66082
O          6.98809        0.09803        8.10438
O          2.12469        7.51067       13.63974
O          4.03831       14.72539       14.03506
O          4.24841        8.24005       12.62096
O          5.79906        0.50847       12.49593
O          5.85918        6.96367       14.25351
F          4.75239        5.67269        8.41113
F          4.93163        5.52666       18.22183
F         -0.02305       13.48474       13.38597
F          4.95929        1.67532        8.39204
F          4.91912        1.76853       18.13695
F          0.25810        9.47852       13.28287
F          4.84982        9.45335        8.42651
F          4.89680        9.68001       18.51405
F          9.63961        1.71027       13.43012
F          5.11345       13.47853        8.23369
F          4.99732       13.42695       18.30072
F          0.15817        5.70656       13.35635
F          6.61090        7.50461        8.23710
F          6.73202        7.60357       18.33547
F          1.67183       15.45958       13.24442
F          4.92623        7.54329       10.21172
F          3.63644        7.50942       19.58010
F         -0.05151       15.35177       15.22245
F          4.49935        7.57296        6.64015
F          4.41103        7.68497       16.47620
F          9.33407       15.37134       11.64291
F          3.13164       15.19471        8.43363
F          3.20526       15.29149       18.33347
F          8.15023        7.63650       13.11910
F          4.87482       15.43908        6.49775
F          5.30165       15.31837       16.46538
F          0.53950        7.55090       11.54921
F          5.15273       15.25141       10.08213
F          6.14611       15.47326       19.30754
F          0.09299        7.63712       15.12504
Al         4.83044        7.56504        8.40258
Al        -0.10555       15.36404       13.40819
Al         4.90656       15.32909        8.30375
Al         4.90783       15.35332       18.17654
Al         0.19118        7.59502       13.31334
Fe         4.89642        7.59378       18.30727
Ni         4.86957        3.66772        8.42821
Ni         4.91947        3.66119       17.93929
Ni         0.09516       11.48443       13.31220
Ni         4.93623       11.47045        8.37752
Ni         4.95357       11.51829       18.02360
Ni         0.04490        3.70127       13.36176
