# Supplementary material for: Spin Crossover and Exchange Effects on Oxygen Evolution Reaction Catalyzed by Bimetallic Metal Organic Frameworks
Source: ACS Catal. 2024 May 20;14(11):8652–65. doi: 10.1021/acscatal.4c01091 (PMC11165450; doi:10.1021/acscatal.4c01091)
Supplement: Supplementary file 2 — cs4c01091_si_002.zip [file cs4c01091_si_002.zip › xyz/Ni-Fe/Fe-site/Fe_15_O.xyz]

147
HCNOFAlFeNi
H          6.96253        1.77164        9.53101
H          2.26898        9.75396       14.16351
H          2.71974        1.70173       17.32324
H          4.26243       15.02009       14.95672
H          7.76771        9.46158       12.23390
H          5.82804        1.92249       15.94958
H          7.71838       14.99912        7.96938
H          1.00101        9.70813       11.09578
H          3.96755        1.68790       10.62641
H          8.89619        9.41824       15.50385
H          6.77764        7.26537       14.03677
H          7.05578        5.68605       17.31327
H          2.19427       13.50991       12.30966
H          2.68658        5.41217        9.32395
H          4.47117        7.97020       11.68933
H          7.68112       13.19222       14.16551
H          5.96093        5.71262       10.47005
H          0.91960       13.46129       15.51923
H          3.88862        5.54670       16.14012
H          8.70911       13.42058       11.28832
H          6.98337        0.05468       13.06385
H          2.71372       13.45865       17.30643
H          7.73531        5.73126       12.24643
H          6.93753       13.40567        9.51934
H          5.66837        0.20507       11.55519
H          2.16521        5.48456       14.28684
H          3.97806       13.52094       10.52929
H          8.87407        5.72924       15.54059
H          5.93204       13.28589       15.97151
H          0.97463        5.48938       11.16955
H          3.00341        7.81407       13.09774
H          2.72402        9.75769        9.26842
H          7.58017        2.02145       14.13304
H          7.07139        9.47153       17.26912
H          5.60686        7.27733       15.15580
H          2.20594        1.70391       12.42529
H          3.99030        9.67395       16.02705
H          2.05026        7.30809        8.15451
H          8.72765        1.79168       11.28917
H          6.00856        9.46205       10.44299
H          0.91937        1.69489       15.54258
H          3.10580       15.01543       13.85620
H          4.91458        7.75892       13.22021
H          5.10002        0.01414       13.05359
H          2.67285        7.57063        9.65719
H          7.07754        0.77536        7.41371
H          2.31607        7.61336       14.58703
H          7.46000       15.35224       14.59700
C          7.13320        2.66787       10.12428
C          2.37208       10.56412       14.87982
C          2.57255        2.55710       16.65734
C          7.58840       10.35206       11.62781
C          6.49068        2.78112       15.83793
C          1.65056       10.57204       10.96049
C          3.29805        2.53861       10.74859
C          8.23424       10.28682       15.61122
C          7.19843        4.85057       16.61975
C          2.33006       12.65594       11.64690
C          2.58168        4.59532       10.03143
C          7.55262       12.36947       14.86558
C          6.57625        4.83037       10.65233
C          1.61084       12.61928       15.62660
C          3.24387        4.67766       15.98319
C          8.11726       12.52451       11.09948
C          2.59490       12.61710       16.61633
C          7.56099        4.84047       11.64148
C          7.13490       12.52078       10.11431
C          2.28515        4.65296       14.97922
C          3.31325       12.66464       10.65432
C          8.19523        4.87527       15.63799
C          6.57997       12.41747       15.85018
C          1.62477        4.62406       11.03796
C          2.61351       10.59208        9.95795
C          7.46231        2.82446       14.85447
C          7.23389       10.31664       16.59127
C          2.32664        2.55446       11.75171
C          3.32928       10.53569       15.88350
C          8.11989        2.67812       11.10717
C          6.60943       10.35035       10.63296
C          1.58522        2.55524       15.67103
N          6.35455        3.74058        9.88846
N          1.51889       11.59488       14.75934
N          3.39436        3.61598       16.79719
N          8.35050       11.43798       11.86193
N          6.36960        3.79433       16.71601
N          1.51066       11.60079       11.81807
N          3.43536        3.56534        9.89073
N          8.38328       11.31867       14.75934
N          3.44456       11.57826       16.72826
N          8.33561        3.76170       11.87560
N          6.37845       11.43471        9.86766
N          1.46232        3.60029       14.83055
N          3.46610       11.62347        9.81355
N          8.32134        3.85460       14.77244
N          6.42525       11.38920       16.70405
N          1.49589        3.60309       11.90750
O          2.89139        7.64893        8.71303
O          7.69564       15.25048       13.66082
O          6.98809        0.09803        8.10438
O          2.12469        7.51067       13.63974
O          4.03831       14.72539       14.03506
O          4.24841        8.24005       12.62096
O          5.79906        0.50847       12.49593
O          5.85918        6.96367       14.25351
O          5.03940        7.61196       20.06030
F          4.75239        5.67269        8.41113
F          4.91708        5.40906       18.61487
F         -0.02305       13.48474       13.38597
F          4.95929        1.67532        8.39204
F          4.95604        1.72876       18.19278
F          0.25810        9.47852       13.28287
F          4.84982        9.45335        8.42651
F          4.90589        9.79777       18.60661
F          9.63961        1.71027       13.43012
F          5.11345       13.47853        8.23369
F          5.00184       13.45849       18.18024
F          0.15817        5.70656       13.35635
F          6.61090        7.50461        8.23710
F          6.65304        7.59285       18.06803
F          1.67183       15.45958       13.24442
F          4.92623        7.54329       10.21172
F          3.07659        7.57327       18.35996
F         -0.05151       15.35177       15.22245
F          4.49935        7.57296        6.64015
F          4.71208        7.69585       16.48275
F          9.33407       15.37134       11.64291
F          3.13164       15.19471        8.43363
F          3.21637       15.28916       18.26113
F          8.15023        7.63650       13.11910
F          4.87482       15.43908        6.49775
F          5.31246       15.37834       16.41326
F          0.53950        7.55090       11.54921
F          5.15273       15.25141       10.08213
F          6.19837       15.41469       19.25342
F          0.09299        7.63712       15.12504
Al         4.83044        7.56504        8.40258
Al        -0.10555       15.36404       13.40819
Al         4.90656       15.32909        8.30375
Al         4.93209       15.36311       18.14094
Al         0.19118        7.59502       13.31334
Fe         4.85508        7.62594       18.44512
Ni         4.86957        3.66772        8.42821
Ni         4.91638        3.65855       18.02815
Ni         0.09516       11.48443       13.31220
Ni         4.93623       11.47045        8.37752
Ni         4.94240       11.53880       17.98629
Ni         0.04490        3.70127       13.36176
