# Supplementary material for: Spin Crossover and Exchange Effects on Oxygen Evolution Reaction Catalyzed by Bimetallic Metal Organic Frameworks
Source: ACS Catal. 2024 May 20;14(11):8652–65. doi: 10.1021/acscatal.4c01091 (PMC11165450; doi:10.1021/acscatal.4c01091)
Supplement: Supplementary file 2 — cs4c01091_si_002.zip [file cs4c01091_si_002.zip › xyz/Ni-Fe/Fe-site/Fe_15_OH.xyz]

148
HCNOFAlFeNi
H          6.96253        1.77164        9.53101
H          2.26881        9.76328       14.18601
H          2.71216        1.70002       17.33378
H          4.26243       15.02009       14.95672
H          7.76771        9.46158       12.23390
H          5.81686        1.93181       15.94502
H          7.71838       14.99912        7.96938
H          1.00101        9.70813       11.09578
H          3.96755        1.68790       10.62641
H          8.90248        9.43517       15.50356
H          6.77764        7.26537       14.03677
H          7.10608        5.65405       17.34773
H          2.19427       13.50991       12.30966
H          2.68658        5.41217        9.32395
H          4.47117        7.97020       11.68933
H          7.65752       13.18585       14.13532
H          5.96093        5.71262       10.47005
H          0.92354       13.48024       15.51495
H          3.89323        5.53024       16.13556
H          8.70911       13.42058       11.28832
H          6.98337        0.05468       13.06385
H          2.69830       13.47496       17.32324
H          7.73531        5.73126       12.24643
H          6.93753       13.40567        9.51934
H          5.66837        0.20507       11.55519
H          2.16960        5.47136       14.27801
H          3.97806       13.52094       10.52929
H          8.90091        5.70936       15.55027
H          5.91732       13.28869       15.95300
H          0.97463        5.48938       11.16955
H          3.00341        7.81407       13.09774
H          2.72402        9.75769        9.26842
H          7.55964        2.03108       14.11623
H          7.10630        9.51347       17.29874
H          5.60686        7.27733       15.15580
H          2.20594        1.70391       12.42529
H          3.98039        9.69585       16.05980
H          2.05026        7.30809        8.15451
H          8.72765        1.79168       11.28917
H          6.00856        9.46205       10.44299
H          0.92285        1.68557       15.53888
H          3.10580       15.01543       13.85620
H          4.91458        7.75892       13.22021
H          5.10002        0.01414       13.05359
H          2.67285        7.57063        9.65719
H          7.07754        0.77536        7.41371
H          2.31607        7.61336       14.58703
H          7.46000       15.35224       14.59700
H          4.28025        7.67581       20.67607
C          7.13320        2.66787       10.12428
C          2.36820       10.57530       14.90118
C          2.56850        2.55306       16.66389
C          7.58840       10.35206       11.62781
C          6.49028        2.78314       15.83993
C          1.65056       10.57204       10.96049
C          3.29805        2.53861       10.74859
C          8.23889       10.30220       15.61179
C          7.22925        4.83224       16.63798
C          2.33006       12.65594       11.64690
C          2.58168        4.59532       10.03143
C          7.53820       12.37087       14.84707
C          6.57625        4.83037       10.65233
C          1.61013       12.63528       15.63344
C          3.24299        4.66679       15.98091
C          8.11726       12.52451       11.09948
C          2.58388       12.63233       16.63456
C          7.56099        4.84047       11.64148
C          7.13490       12.52078       10.11431
C          2.28834        4.64255       14.97466
C          3.31325       12.66464       10.65432
C          8.21609        4.86020       15.64939
C          6.57271       12.42446       15.83964
C          1.62477        4.62406       11.03796
C          2.61351       10.59208        9.95795
C          7.45675        2.82602       14.84963
C          7.25102       10.34212       16.60095
C          2.32664        2.55446       11.75171
C          3.31660       10.55138       15.91255
C          8.11989        2.67812       11.10717
C          6.60943       10.35035       10.63296
C          1.58635        2.54778       15.67075
N          6.35455        3.74058        9.88846
N          1.51762       11.60716       14.76988
N          3.38844        3.61303       16.80630
N          8.35050       11.43798       11.86193
N          6.38562        3.78718       16.73054
N          1.51066       11.60079       11.81807
N          3.43536        3.56534        9.89073
N          8.37641       11.32566       14.74767
N          3.42985       11.59115       16.76130
N          8.33561        3.76170       11.87560
N          6.37845       11.43471        9.86766
N          1.46317        3.59113       14.82884
N          3.46610       11.62347        9.81355
N          8.32499        3.84808       14.77102
N          6.43347       11.40877       16.71146
N          1.49589        3.60309       11.90750
O          2.89139        7.64893        8.71303
O          7.69564       15.25048       13.66082
O          6.98809        0.09803        8.10438
O          2.12469        7.51067       13.63974
O          4.03831       14.72539       14.03506
O          4.24841        8.24005       12.62096
O          5.79906        0.50847       12.49593
O          5.85918        6.96367       14.25351
O          5.16913        7.61895       20.26366
F          4.75239        5.67269        8.41113
F          4.89253        5.44728       18.60689
F         -0.02305       13.48474       13.38597
F          4.95929        1.67532        8.39204
F          4.97534        1.75098       18.25202
F          0.25810        9.47852       13.28287
F          4.84982        9.45335        8.42651
F          4.96557        9.79823       18.64107
F          9.63961        1.71027       13.43012
F          5.11345       13.47853        8.23369
F          4.98919       13.46905       18.23721
F          0.15817        5.70656       13.35635
F          6.61090        7.50461        8.23710
F          6.69755        7.59067       18.21556
F          1.67183       15.45958       13.24442
F          4.92623        7.54329       10.21172
F          3.16095        7.65313       18.70573
F         -0.05151       15.35177       15.22245
F          4.49935        7.57296        6.64015
F          4.68788        7.66680       16.63370
F          9.33407       15.37134       11.64291
F          3.13164       15.19471        8.43363
F          3.21786       15.32303       18.33091
F          8.15023        7.63650       13.11910
F          4.87482       15.43908        6.49775
F          5.29764       15.39309       16.46253
F          0.53950        7.55090       11.54921
F          5.15273       15.25141       10.08213
F          6.19298       15.41826       19.31067
F          0.09299        7.63712       15.12504
Al         4.83044        7.56504        8.40258
Al        -0.10555       15.36404       13.40819
Al         4.90656       15.32909        8.30375
Al         4.93158       15.37818       18.18936
Al         0.19118        7.59502       13.31334
Fe         4.92340        7.62967       18.50123
Ni         4.86957        3.66772        8.42821
Ni         4.91913        3.66740       18.03299
Ni         0.09516       11.48443       13.31220
Ni         4.93623       11.47045        8.37752
Ni         4.95162       11.55449       18.00252
Ni         0.04490        3.70127       13.36176
