# Supplementary material for: Spin Crossover and Exchange Effects on Oxygen Evolution Reaction Catalyzed by Bimetallic Metal Organic Frameworks
Source: ACS Catal. 2024 May 20;14(11):8652–65. doi: 10.1021/acscatal.4c01091 (PMC11165450; doi:10.1021/acscatal.4c01091)
Supplement: Supplementary file 2 — cs4c01091_si_002.zip [file cs4c01091_si_002.zip › xyz/Ni-Fe/Fe-site/Fe_15_OOH.xyz]

149
HCNOFAlFeNi
H          6.96253        1.77164        9.53101
H          2.26580        9.76219       14.18858
H          2.71422        1.69862       17.33349
H          4.26243       15.02009       14.95672
H          7.76771        9.46158       12.23390
H          5.81550        1.93165       15.94474
H          7.71838       14.99912        7.96938
H          1.00101        9.70813       11.09578
H          3.96755        1.68790       10.62641
H          8.90073        9.43424       15.50556
H          6.77764        7.26537       14.03677
H          7.09731        5.65529       17.34545
H          2.19427       13.50991       12.30966
H          2.68658        5.41217        9.32395
H          4.47117        7.97020       11.68933
H          7.65684       13.18476       14.13674
H          5.96093        5.71262       10.47005
H          0.92052       13.48024       15.51382
H          3.89705        5.52713       16.13300
H          8.70911       13.42058       11.28832
H          6.98337        0.05468       13.06385
H          2.69450       13.47605       17.32352
H          7.73531        5.73126       12.24643
H          6.93753       13.40567        9.51934
H          5.66837        0.20507       11.55519
H          2.17039        5.47042       14.27943
H          3.97806       13.52094       10.52929
H          8.89632        5.71138       15.54942
H          5.91819       13.28947       15.95528
H          0.97463        5.48938       11.16955
H          3.00341        7.81407       13.09774
H          2.72402        9.75769        9.26842
H          7.55886        2.03154       14.11680
H          7.10172        9.51378       17.30017
H          5.60686        7.27733       15.15580
H          2.20594        1.70391       12.42529
H          3.97911        9.69834       16.06094
H          2.05026        7.30809        8.15451
H          8.72765        1.79168       11.28917
H          6.00856        9.46205       10.44299
H          0.92413        1.68449       15.53916
H          3.10580       15.01543       13.85620
H          4.91458        7.75892       13.22021
H          5.10002        0.01414       13.05359
H          2.67285        7.57063        9.65719
H          7.07754        0.77536        7.41371
H          2.31607        7.61336       14.58703
H          7.46000       15.35224       14.59700
H          4.46327        7.73873       21.96713
C          7.13320        2.66787       10.12428
C          2.36547       10.57499       14.90289
C          2.56997        2.55135       16.66361
C          7.58840       10.35206       11.62781
C          6.48735        2.78407       15.83879
C          1.65056       10.57204       10.96049
C          3.29805        2.53861       10.74859
C          8.23608       10.30049       15.61236
C          7.22339        4.83426       16.63541
C          2.33006       12.65594       11.64690
C          2.58168        4.59532       10.03143
C          7.53665       12.36947       14.84792
C          6.57625        4.83037       10.65233
C          1.60682       12.63528       15.63372
C          3.24505        4.66477       15.98063
C          8.11726       12.52451       11.09948
C          2.57959       12.63310       16.63541
C          7.56099        4.84047       11.64148
C          7.13490       12.52078       10.11431
C          2.28952        4.64115       14.97523
C          3.31325       12.66464       10.65432
C          8.21120        4.86238       15.64796
C          6.57165       12.42400       15.84107
C          1.62477        4.62406       11.03796
C          2.61351       10.59208        9.95795
C          7.45460        2.82726       14.84906
C          7.24782       10.34119       16.60123
C          2.32664        2.55446       11.75171
C          3.31309       10.55200       15.91455
C          8.11989        2.67812       11.10717
C          6.60943       10.35035       10.63296
C          1.58772        2.54654       15.67103
N          6.35455        3.74058        9.88846
N          1.51490       11.60669       14.77074
N          3.38991        3.61148       16.80716
N          8.35050       11.43798       11.86193
N          6.38084        3.78858       16.72912
N          1.51066       11.60079       11.81807
N          3.43536        3.56534        9.89073
N          8.37409       11.32379       14.74795
N          3.42527       11.59193       16.76329
N          8.33561        3.76170       11.87560
N          6.37845       11.43471        9.86766
N          1.46367        3.59035       14.82969
N          3.46610       11.62347        9.81355
N          8.32235        3.84963       14.77074
N          6.43084       11.40830       16.71288
N          1.49589        3.60309       11.90750
O          4.03184        7.70517       21.08449
O          2.89139        7.64893        8.71303
O          7.69564       15.25048       13.66082
O          6.98809        0.09803        8.10438
O          2.12469        7.51067       13.63974
O          4.03831       14.72539       14.03506
O          4.24841        8.24005       12.62096
O          5.79906        0.50847       12.49593
O          5.85918        6.96367       14.25351
O          5.18103        7.61600       20.26935
F          4.75239        5.67269        8.41113
F          4.90802        5.43407       18.64107
F         -0.02305       13.48474       13.38597
F          4.95929        1.67532        8.39204
F          4.98054        1.74570       18.24888
F          0.25810        9.47852       13.28287
F          4.84982        9.45335        8.42651
F          4.94925        9.79357       18.63253
F          9.63961        1.71027       13.43012
F          5.11345       13.47853        8.23369
F          4.98714       13.46999       18.23806
F          0.15817        5.70656       13.35635
F          6.61090        7.50461        8.23710
F          6.66564        7.58757       18.28449
F          1.67183       15.45958       13.24442
F          4.92623        7.54329       10.21172
F          3.13289        7.64396       18.62171
F         -0.05151       15.35177       15.22245
F          4.49935        7.57296        6.64015
F          4.71300        7.64116       16.60180
F          9.33407       15.37134       11.64291
F          3.13164       15.19471        8.43363
F          3.21785       15.32412       18.33347
F          8.15023        7.63650       13.11910
F          4.87482       15.43908        6.49775
F          5.29825       15.39045       16.46111
F          0.53950        7.55090       11.54921
F          5.15273       15.25141       10.08213
F          6.19135       15.41515       19.31352
F          0.09299        7.63712       15.12504
Al         4.83044        7.56504        8.40258
Al        -0.10555       15.36404       13.40819
Al         4.90656       15.32909        8.30375
Al         4.93199       15.37616       18.18708
Al         0.19118        7.59502       13.31334
Fe         4.88002        7.62454       18.47189
Ni         4.86957        3.66772        8.42821
Ni         4.91788        3.66570       18.03584
Ni         0.09516       11.48443       13.31220
Ni         4.93623       11.47045        8.37752
Ni         4.94579       11.55371       18.00223
Ni         0.04490        3.70127       13.36176
