# Supplementary material for: Spin Crossover and Exchange Effects on Oxygen Evolution Reaction Catalyzed by Bimetallic Metal Organic Frameworks
Source: ACS Catal. 2024 May 20;14(11):8652–65. doi: 10.1021/acscatal.4c01091 (PMC11165450; doi:10.1021/acscatal.4c01091)
Supplement: Supplementary file 2 — cs4c01091_si_002.zip [file cs4c01091_si_002.zip › xyz/Ni-Fe/Fe-site/Fe_15_s.xyz]

146
HCNOFAlFeNi
H          6.96253        1.77164        9.53101
H          2.30540        9.79015       14.11310
H          2.67086        1.71525       17.35001
H          4.26243       15.02009       14.95672
H          7.76771        9.46158       12.23390
H          5.87074        1.91472       15.98547
H          7.71838       14.99912        7.96938
H          1.00101        9.70813       11.09578
H          3.96755        1.68790       10.62641
H          8.94754        9.43735       15.50128
H          6.77764        7.26537       14.03677
H          7.17054        5.64178       17.37052
H          2.19427       13.50991       12.30966
H          2.68658        5.41217        9.32395
H          4.47117        7.97020       11.68933
H          7.65880       13.18352       14.14585
H          5.96093        5.71262       10.47005
H          0.90859       13.46268       15.52606
H          3.89334        5.51641       16.10253
H          8.70911       13.42058       11.28832
H          6.98337        0.05468       13.06385
H          2.67595       13.43301       17.33748
H          7.73531        5.73126       12.24643
H          6.93753       13.40567        9.51934
H          5.66837        0.20507       11.55519
H          2.18570        5.45520       14.24753
H          3.97806       13.52094       10.52929
H          8.92868        5.70672       15.54543
H          5.94433       13.27191       15.98433
H          0.97463        5.48938       11.16955
H          3.00341        7.81407       13.09774
H          2.72402        9.75769        9.26842
H          7.56619        2.02766       14.12022
H          7.17920        9.50462       17.31669
H          5.60686        7.27733       15.15580
H          2.20594        1.70391       12.42529
H          4.00952        9.70580       15.97806
H          2.05026        7.30809        8.15451
H          8.72765        1.79168       11.28917
H          6.00856        9.46205       10.44299
H          0.90123        1.68666       15.54230
H          3.10580       15.01543       13.85620
H          4.91458        7.75892       13.22021
H          5.10002        0.01414       13.05359
H          2.67285        7.57063        9.65719
H          7.07754        0.77536        7.41371
H          2.31607        7.61336       14.58703
H          7.46000       15.35224       14.59700
C          7.13320        2.66787       10.12428
C          2.38795       10.58835       14.84536
C          2.53990        2.56207       16.66931
C          7.58840       10.35206       11.62781
C          6.53858        2.77009       15.87154
C          1.65056       10.57204       10.96049
C          3.29805        2.53861       10.74859
C          8.28192       10.30188       15.61407
C          7.28164        4.81841       16.65848
C          2.33006       12.65594       11.64690
C          2.58168        4.59532       10.03143
C          7.55644       12.36621       14.85703
C          6.57625        4.83037       10.65233
C          1.60051       12.62036       15.62660
C          3.23684        4.65576       15.96325
C          8.11726       12.52451       11.09948
C          2.57223       12.60374       16.63029
C          7.56099        4.84047       11.64148
C          7.13490       12.52078       10.11431
C          2.28971        4.62966       14.94988
C          3.31325       12.66464       10.65432
C          8.24992        4.85383       15.65053
C          6.60465       12.41173       15.86442
C          1.62477        4.62406       11.03796
C          2.61351       10.59208        9.95795
C          7.47967        2.82027       14.85732
C          7.30588       10.33637       16.61633
C          2.32664        2.55446       11.75171
C          3.33458       10.55573       15.85759
C          8.11989        2.67812       11.10717
C          6.60943       10.35035       10.63296
C          1.56629        2.54825       15.66676
N          6.35455        3.74058        9.88846
N          1.51937       11.60824       14.74225
N          3.36630        3.61769       16.81171
N          8.35050       11.43798       11.86193
N          6.44369        3.76963       16.76928
N          1.51066       11.60079       11.81807
N          3.43536        3.56534        9.89073
N          8.39988       11.32581       14.74624
N          3.42750       11.56847       16.74136
N          8.33561        3.76170       11.87560
N          6.37845       11.43471        9.86766
N          1.45534        3.58398       14.81203
N          3.46610       11.62347        9.81355
N          8.34331        3.84590       14.76447
N          6.48127       11.39665       16.74022
N          1.49589        3.60309       11.90750
O          2.89139        7.64893        8.71303
O          7.69564       15.25048       13.66082
O          6.98809        0.09803        8.10438
O          2.12469        7.51067       13.63974
O          4.03831       14.72539       14.03506
O          4.24841        8.24005       12.62096
O          5.79906        0.50847       12.49593
O          5.85918        6.96367       14.25351
F          4.75239        5.67269        8.41113
F          4.90734        5.54453       18.41322
F         -0.02305       13.48474       13.38597
F          4.95929        1.67532        8.39204
F          4.94833        1.74321       18.26626
F          0.25810        9.47852       13.28287
F          4.84982        9.45335        8.42651
F          4.92595        9.67426       18.47531
F          9.63961        1.71027       13.43012
F          5.11345       13.47853        8.23369
F          4.97231       13.43767       18.23749
F          0.15817        5.70656       13.35635
F          6.61090        7.50461        8.23710
F          6.74780        7.60155       18.29930
F          1.67183       15.45958       13.24442
F          4.92623        7.54329       10.21172
F          3.63517        7.59596       19.60972
F         -0.05151       15.35177       15.22245
F          4.49935        7.57296        6.64015
F          4.42761        7.64474       16.48617
F          9.33407       15.37134       11.64291
F          3.13164       15.19471        8.43363
F          3.20346       15.29646       18.32094
F          8.15023        7.63650       13.11910
F          4.87482       15.43908        6.49775
F          5.29231       15.37880       16.46595
F          0.53950        7.55090       11.54921
F          5.15273       15.25141       10.08213
F          6.18965       15.39729       19.29643
F          0.09299        7.63712       15.12504
Al         4.83044        7.56504        8.40258
Al        -0.10555       15.36404       13.40819
Al         4.90656       15.32909        8.30375
Al         4.91566       15.36047       18.19192
Al         0.19118        7.59502       13.31334
Fe         4.90272        7.60932       18.33461
Ni         4.86957        3.66772        8.42821
Ni         4.92480        3.66430       18.01619
Ni         0.09516       11.48443       13.31220
Ni         4.93623       11.47045        8.37752
Ni         4.95462       11.52109       17.98714
Ni         0.04490        3.70127       13.36176
