# Supplementary material for: Spin Crossover and Exchange Effects on Oxygen Evolution Reaction Catalyzed by Bimetallic Metal Organic Frameworks
Source: ACS Catal. 2024 May 20;14(11):8652–65. doi: 10.1021/acscatal.4c01091 (PMC11165450; doi:10.1021/acscatal.4c01091)
Supplement: Supplementary file 2 — cs4c01091_si_002.zip [file cs4c01091_si_002.zip › xyz/Ni-Fe/Fe-site/Fe_16_O.xyz]

147
HCNOFAlFeNi
H          6.96253        1.77164        9.53101
H          2.28881        9.75769       14.18373
H          2.72174        1.70763       17.34944
H          4.26243       15.02009       14.95672
H          7.76771        9.46158       12.23390
H          5.82062        1.92451       15.96838
H          7.71838       14.99912        7.96938
H          1.00101        9.70813       11.09578
H          3.96755        1.68790       10.62641
H          8.88331        9.40954       15.51951
H          6.77764        7.26537       14.03677
H          7.04790        5.68590       17.34346
H          2.19427       13.50991       12.30966
H          2.68658        5.41217        9.32395
H          4.47117        7.97020       11.68933
H          7.67160       13.17792       14.17120
H          5.96093        5.71262       10.47005
H          0.93303       13.46191       15.53318
H          3.89686        5.55167       16.16120
H          8.70911       13.42058       11.28832
H          6.98337        0.05468       13.06385
H          2.71770       13.45958       17.33207
H          7.73531        5.73126       12.24643
H          6.93753       13.40567        9.51934
H          5.66837        0.20507       11.55519
H          2.17847        5.48208       14.30136
H          3.97806       13.52094       10.52929
H          8.85941        5.73701       15.56052
H          5.92778       13.28387       15.98433
H          0.97463        5.48938       11.16955
H          3.00341        7.81407       13.09774
H          2.72402        9.75769        9.26842
H          7.57289        2.03092       14.15013
H          7.06632        9.47261       17.29590
H          5.60686        7.27733       15.15580
H          2.20594        1.70391       12.42529
H          4.00315        9.67504       16.05496
H          2.05026        7.30809        8.15451
H          8.72765        1.79168       11.28917
H          6.00856        9.46205       10.44299
H          0.93104        1.69660       15.55682
H          3.10580       15.01543       13.85620
H          4.91458        7.75892       13.22021
H          5.10002        0.01414       13.05359
H          2.67285        7.57063        9.65719
H          7.07754        0.77536        7.41371
H          2.31607        7.61336       14.58703
H          7.46000       15.35224       14.59700
C          7.13320        2.66787       10.12428
C          2.38880       10.56723       14.90175
C          2.57574        2.56098       16.68184
C          7.58840       10.35206       11.62781
C          6.48435        2.78236       15.85872
C          1.65056       10.57204       10.96049
C          3.29805        2.53861       10.74859
C          8.22261       10.27920       15.62774
C          7.19102        4.85274       16.64709
C          2.33006       12.65594       11.64690
C          2.58168        4.59532       10.03143
C          7.54286       12.35922       14.87669
C          6.57625        4.83037       10.65233
C          1.62456       12.62052       15.64540
C          3.25163        4.68232       16.00483
C          8.11726       12.52451       11.09948
C          2.60151       12.61928       16.64082
C          7.56099        4.84047       11.64148
C          7.13490       12.52078       10.11431
C          2.29673        4.65280       14.99745
C          3.31325       12.66464       10.65432
C          8.18233        4.88133       15.66021
C          6.57522       12.41483       15.86471
C          1.62477        4.62406       11.03796
C          2.61351       10.59208        9.95795
C          7.45437        2.83145       14.87498
C          7.22875       10.31385       16.61377
C          2.32664        2.55446       11.75171
C          3.34203       10.53678       15.90914
C          8.11989        2.67812       11.10717
C          6.60943       10.35035       10.63296
C          1.59572        2.55726       15.68955
N          6.35455        3.74058        9.88846
N          1.53571       11.59737       14.77700
N          3.39470        3.62173       16.82111
N          8.35050       11.43798       11.86193
N          6.36698        3.79308       16.74051
N          1.51066       11.60079       11.81807
N          3.43536        3.56534        9.89073
N          8.37140       11.30717       14.77187
N          3.44922       11.57935       16.75446
N          8.33561        3.76170       11.87560
N          6.37845       11.43471        9.86766
N          1.47567        3.59967       14.84678
N          3.46610       11.62347        9.81355
N          8.30977        3.86377       14.79210
N          6.42611       11.39106       16.72570
N          1.49589        3.60309       11.90750
O          2.89139        7.64893        8.71303
O          7.69564       15.25048       13.66082
O          6.98809        0.09803        8.10438
O          2.12469        7.51067       13.63974
O          4.03831       14.72539       14.03506
O          4.24841        8.24005       12.62096
O          5.79906        0.50847       12.49593
O          5.85918        6.96367       14.25351
O          5.00518        7.61786       20.07625
F          4.75239        5.67269        8.41113
F          4.91598        5.36354       18.67952
F         -0.02305       13.48474       13.38597
F          4.95929        1.67532        8.39204
F          4.95474        1.73311       18.21926
F          0.25810        9.47852       13.28287
F          4.84982        9.45335        8.42651
F          4.90040        9.82651       18.64136
F          9.63961        1.71027       13.43012
F          5.11345       13.47853        8.23369
F          4.99302       13.45243       18.23521
F          0.15817        5.70656       13.35635
F          6.61090        7.50461        8.23710
F          6.64153        7.58306       18.09024
F          1.67183       15.45958       13.24442
F          4.92623        7.54329       10.21172
F          3.06564        7.55386       18.36936
F         -0.05151       15.35177       15.22245
F          4.49935        7.57296        6.64015
F          4.70941        7.68963       16.48532
F          9.33407       15.37134       11.64291
F          3.13164       15.19471        8.43363
F          3.21080       15.29258       18.26939
F          8.15023        7.63650       13.11910
F          4.87482       15.43908        6.49775
F          5.30680       15.36870       16.44601
F          0.53950        7.55090       11.54921
F          5.15273       15.25141       10.08213
F          6.17800       15.41702       19.29244
F          0.09299        7.63712       15.12504
Al         4.83044        7.56504        8.40258
Al        -0.10555       15.36404       13.40819
Al         4.90656       15.32909        8.30375
Al         4.92480       15.36125       18.16800
Al         0.19118        7.59502       13.31334
Fe         4.84576        7.62283       18.45680
Ni         4.86957        3.66772        8.42821
Ni         4.91588        3.64690       18.05635
Ni         0.09516       11.48443       13.31220
Ni         4.93623       11.47045        8.37752
Ni         4.94641       11.54874       18.01562
Ni         0.04490        3.70127       13.36176
