# Supplementary material for: Spin Crossover and Exchange Effects on Oxygen Evolution Reaction Catalyzed by Bimetallic Metal Organic Frameworks
Source: ACS Catal. 2024 May 20;14(11):8652–65. doi: 10.1021/acscatal.4c01091 (PMC11165450; doi:10.1021/acscatal.4c01091)
Supplement: Supplementary file 2 — cs4c01091_si_002.zip [file cs4c01091_si_002.zip › xyz/Ni-Fe/Fe-site/Fe_16_OH.xyz]

148
HCNOFAlFeNi
H          6.96253        1.77164        9.53101
H          2.27638        9.76607       14.19769
H          2.73067        1.69924       17.35200
H          4.26243       15.02009       14.95672
H          7.76771        9.46158       12.23390
H          5.79795        1.93538       15.95357
H          7.71838       14.99912        7.96938
H          1.00101        9.70813       11.09578
H          3.96755        1.68790       10.62641
H          8.88634        9.43207       15.52008
H          6.77764        7.26537       14.03677
H          7.08869        5.65001       17.37080
H          2.19427       13.50991       12.30966
H          2.68658        5.41217        9.32395
H          4.47117        7.97020       11.68933
H          7.64948       13.18025       14.14699
H          5.96093        5.71262       10.47005
H          0.93823       13.48148       15.52806
H          3.91217        5.52371       16.13927
H          8.70911       13.42058       11.28832
H          6.98337        0.05468       13.06385
H          2.71408       13.47418       17.33833
H          7.73531        5.73126       12.24643
H          6.93753       13.40567        9.51934
H          5.66837        0.20507       11.55519
H          2.17648        5.46343       14.28968
H          3.97806       13.52094       10.52929
H          8.88346        5.71215       15.56907
H          5.90118       13.28620       15.96012
H          0.97463        5.48938       11.16955
H          3.00341        7.81407       13.09774
H          2.72402        9.75769        9.26842
H          7.54986        2.03698       14.13047
H          7.09001        9.51735       17.31840
H          5.60686        7.27733       15.15580
H          2.20594        1.70391       12.42529
H          3.99856        9.70083       16.06493
H          2.05026        7.30809        8.15451
H          8.72765        1.79168       11.28917
H          6.00856        9.46205       10.44299
H          0.93661        1.68153       15.55768
H          3.10580       15.01543       13.85620
H          4.91458        7.75892       13.22021
H          5.10002        0.01414       13.05359
H          2.67285        7.57063        9.65719
H          7.07754        0.77536        7.41371
H          2.31607        7.61336       14.58703
H          7.46000       15.35224       14.59700
H          4.27661        7.66726       20.69145
C          7.13320        2.66787       10.12428
C          2.37947       10.57748       14.91371
C          2.58342        2.54918       16.67984
C          7.58840       10.35206       11.62781
C          6.47323        2.78500       15.85075
C          1.65056       10.57204       10.96049
C          3.29805        2.53861       10.74859
C          8.22226       10.29893       15.62774
C          7.21357        4.83317       16.65734
C          2.33006       12.65594       11.64690
C          2.58168        4.59532       10.03143
C          7.52606       12.36605       14.85960
C          6.57625        4.83037       10.65233
C          1.62434       12.63559       15.64768
C          3.25771        4.66352       15.98917
C          8.11726       12.52451       11.09948
C          2.59701       12.63310       16.64908
C          7.56099        4.84047       11.64148
C          7.13490       12.52078       10.11431
C          2.29950        4.63603       14.98776
C          3.31325       12.66464       10.65432
C          8.19834        4.86315       15.66818
C          6.55792       12.42322       15.84933
C          1.62477        4.62406       11.03796
C          2.61351       10.59208        9.95795
C          7.44249        2.83161       14.86415
C          7.23603       10.34119       16.61690
C          2.32664        2.55446       11.75171
C          3.33032       10.55262       15.92167
C          8.11989        2.67812       11.10717
C          6.60943       10.35035       10.63296
C          1.60079        2.54359       15.68926
N          6.35455        3.74058        9.88846
N          1.52861       11.60918       14.78412
N          3.40189        3.61148       16.81655
N          8.35050       11.43798       11.86193
N          6.36965        3.78796       16.74307
N          1.51066       11.60079       11.81807
N          3.43536        3.56534        9.89073
N          8.36234       11.31960       14.76162
N          3.44144       11.59053       16.77212
N          8.33561        3.76170       11.87560
N          6.37845       11.43471        9.86766
N          1.47393        3.58491       14.84593
N          3.46610       11.62347        9.81355
N          8.30926        3.85445       14.78697
N          6.41964       11.40893       16.72257
N          1.49589        3.60309       11.90750
O          2.89139        7.64893        8.71303
O          7.69564       15.25048       13.66082
O          6.98809        0.09803        8.10438
O          2.12469        7.51067       13.63974
O          4.03831       14.72539       14.03506
O          4.24841        8.24005       12.62096
O          5.79906        0.50847       12.49593
O          5.85918        6.96367       14.25351
O          5.16582        7.61895       20.27847
F          4.75239        5.67269        8.41113
F          4.89267        5.45411       18.61829
F         -0.02305       13.48474       13.38597
F          4.95929        1.67532        8.39204
F          4.97801        1.75735       18.27708
F          0.25810        9.47852       13.28287
F          4.84982        9.45335        8.42651
F          4.95851        9.79264       18.65047
F          9.63961        1.71027       13.43012
F          5.11345       13.47853        8.23369
F          4.98863       13.46579       18.24717
F          0.15817        5.70656       13.35635
F          6.61090        7.50461        8.23710
F          6.69274        7.59596       18.24888
F          1.67183       15.45958       13.24442
F          4.92623        7.54329       10.21172
F          3.16477        7.65002       18.72224
F         -0.05151       15.35177       15.22245
F          4.49935        7.57296        6.64015
F          4.69499        7.66540       16.65706
F          9.33407       15.37134       11.64291
F          3.13164       15.19471        8.43363
F          3.22184       15.32443       18.33547
F          8.15023        7.63650       13.11910
F          4.87482       15.43908        6.49775
F          5.29869       15.39620       16.47136
F          0.53950        7.55090       11.54921
F          5.15273       15.25141       10.08213
F          6.19582       15.41640       19.31409
F          0.09299        7.63712       15.12504
Al         4.83044        7.56504        8.40258
Al        -0.10555       15.36404       13.40819
Al         4.90656       15.32909        8.30375
Al         4.93429       15.38020       18.19363
Al         0.19118        7.59502       13.31334
Fe         4.92301        7.62967       18.51518
Ni         4.86957        3.66772        8.42821
Ni         4.91796        3.66756       18.04951
Ni         0.09516       11.48443       13.31220
Ni         4.93623       11.47045        8.37752
Ni         4.95142       11.55589       18.01875
Ni         0.04490        3.70127       13.36176
