# Supplementary material for: Spin Crossover and Exchange Effects on Oxygen Evolution Reaction Catalyzed by Bimetallic Metal Organic Frameworks
Source: ACS Catal. 2024 May 20;14(11):8652–65. doi: 10.1021/acscatal.4c01091 (PMC11165450; doi:10.1021/acscatal.4c01091)
Supplement: Supplementary file 2 — cs4c01091_si_002.zip [file cs4c01091_si_002.zip › xyz/Ni-Fe/Fe-site/Fe_16_OOH.xyz]

149
HCNOFAlFeNi
H          6.96253        1.77164        9.53101
H          2.27299        9.76421       14.19883
H          2.73058        1.69738       17.34916
H          4.26243       15.02009       14.95672
H          7.76771        9.46158       12.23390
H          5.79697        1.93585       15.95243
H          7.71838       14.99912        7.96938
H          1.00101        9.70813       11.09578
H          3.96755        1.68790       10.62641
H          8.88450        9.43082       15.52094
H          6.77764        7.26537       14.03677
H          7.08166        5.65265       17.36738
H          2.19427       13.50991       12.30966
H          2.68658        5.41217        9.32395
H          4.47117        7.97020       11.68933
H          7.65066       13.17932       14.14728
H          5.96093        5.71262       10.47005
H          0.93386       13.48008       15.52663
H          3.91599        5.52091       16.13613
H          8.70911       13.42058       11.28832
H          6.98337        0.05468       13.06385
H          2.71163       13.47620       17.33520
H          7.73531        5.73126       12.24643
H          6.93753       13.40567        9.51934
H          5.66837        0.20507       11.55519
H          2.17764        5.46406       14.29082
H          3.97806       13.52094       10.52929
H          8.87915        5.71510       15.56651
H          5.90243       13.28760       15.96012
H          0.97463        5.48938       11.16955
H          3.00341        7.81407       13.09774
H          2.72402        9.75769        9.26842
H          7.54780        2.03900       14.12877
H          7.08340        9.51611       17.31669
H          5.60686        7.27733       15.15580
H          2.20594        1.70391       12.42529
H          3.99777        9.70253       16.06351
H          2.05026        7.30809        8.15451
H          8.72765        1.79168       11.28917
H          6.00856        9.46205       10.44299
H          0.93671        1.68169       15.55568
H          3.10580       15.01543       13.85620
H          4.91458        7.75892       13.22021
H          5.10002        0.01414       13.05359
H          2.67285        7.57063        9.65719
H          7.07754        0.77536        7.41371
H          2.31607        7.61336       14.58703
H          7.46000       15.35224       14.59700
H          4.45995        7.74028       21.98137
C          7.13320        2.66787       10.12428
C          2.37656       10.57670       14.91371
C          2.58402        2.54809       16.67813
C          7.58840       10.35206       11.62781
C          6.47107        2.78640       15.84961
C          1.65056       10.57204       10.96049
C          3.29805        2.53861       10.74859
C          8.22023       10.29769       15.62831
C          7.20868        4.83565       16.65421
C          2.33006       12.65594       11.64690
C          2.58168        4.59532       10.03143
C          7.52617       12.36528       14.85988
C          6.57625        4.83037       10.65233
C          1.62075       12.63512       15.64654
C          3.26016        4.66150       15.98803
C          8.11726       12.52451       11.09948
C          2.59467       12.63450       16.64652
C          7.56099        4.84047       11.64148
C          7.13490       12.52078       10.11431
C          2.30037        4.63572       14.98748
C          3.31325       12.66464       10.65432
C          8.19413        4.86595       15.66562
C          6.55734       12.42307       15.84904
C          1.62477        4.62406       11.03796
C          2.61351       10.59208        9.95795
C          7.44014        2.83347       14.86273
C          7.23215       10.33948       16.61548
C          2.32664        2.55446       11.75171
C          3.32837       10.55309       15.92053
C          8.11989        2.67812       11.10717
C          6.60943       10.35035       10.63296
C          1.60108        2.54343       15.68784
N          6.35455        3.74058        9.88846
N          1.52550       11.60778       14.78384
N          3.40356        3.60930       16.81627
N          8.35050       11.43798       11.86193
N          6.36623        3.78936       16.74222
N          1.51066       11.60079       11.81807
N          3.43536        3.56534        9.89073
N          8.36167       11.31836       14.76219
N          3.44006       11.59286       16.76928
N          8.33561        3.76170       11.87560
N          6.37845       11.43471        9.86766
N          1.47373        3.58569       14.84564
N          3.46610       11.62347        9.81355
N          8.30681        3.85647       14.78555
N          6.41595       11.40784       16.72114
N          1.49589        3.60309       11.90750
O          4.03013        7.69942       21.09788
O          2.89139        7.64893        8.71303
O          7.69564       15.25048       13.66082
O          6.98809        0.09803        8.10438
O          2.12469        7.51067       13.63974
O          4.03831       14.72539       14.03506
O          4.24841        8.24005       12.62096
O          5.79906        0.50847       12.49593
O          5.85918        6.96367       14.25351
O          5.17750        7.61973       20.28502
F          4.75239        5.67269        8.41113
F          4.90072        5.43345       18.65987
F         -0.02305       13.48474       13.38597
F          4.95929        1.67532        8.39204
F          4.98042        1.74865       18.28135
F          0.25810        9.47852       13.28287
F          4.84982        9.45335        8.42651
F          4.94466        9.79590       18.65731
F          9.63961        1.71027       13.43012
F          5.11345       13.47853        8.23369
F          4.98931       13.46610       18.24746
F          0.15817        5.70656       13.35635
F          6.61090        7.50461        8.23710
F          6.65846        7.58555       18.30670
F          1.67183       15.45958       13.24442
F          4.92623        7.54329       10.21172
F          3.13447        7.64116       18.63623
F         -0.05151       15.35177       15.22245
F          4.49935        7.57296        6.64015
F          4.71586        7.63681       16.62288
F          9.33407       15.37134       11.64291
F          3.13164       15.19471        8.43363
F          3.21933       15.32210       18.33888
F          8.15023        7.63650       13.11910
F          4.87482       15.43908        6.49775
F          5.29744       15.39418       16.47250
F          0.53950        7.55090       11.54921
F          5.15273       15.25141       10.08213
F          6.19381       15.41174       19.31836
F          0.09299        7.63712       15.12504
Al         4.83044        7.56504        8.40258
Al        -0.10555       15.36404       13.40819
Al         4.90656       15.32909        8.30375
Al         4.93306       15.37616       18.19448
Al         0.19118        7.59502       13.31334
Fe         4.87753        7.61941       18.48329
Ni         4.86957        3.66772        8.42821
Ni         4.91673        3.66274       18.05265
Ni         0.09516       11.48443       13.31220
Ni         4.93623       11.47045        8.37752
Ni         4.94599       11.55325       18.01648
Ni         0.04490        3.70127       13.36176
