# Supplementary material for: Spin Crossover and Exchange Effects on Oxygen Evolution Reaction Catalyzed by Bimetallic Metal Organic Frameworks
Source: ACS Catal. 2024 May 20;14(11):8652–65. doi: 10.1021/acscatal.4c01091 (PMC11165450; doi:10.1021/acscatal.4c01091)
Supplement: Supplementary file 2 — cs4c01091_si_002.zip [file cs4c01091_si_002.zip › xyz/Ni-Fe/Fe-site/Fe_16_s.xyz]

146
HCNOFAlFeNi
H          6.96253        1.77164        9.53101
H          2.31025        9.79217       14.11937
H          2.69013        1.71587       17.35713
H          4.26243       15.02009       14.95672
H          7.76771        9.46158       12.23390
H          5.85074        1.92047       15.98547
H          7.71838       14.99912        7.96938
H          1.00101        9.70813       11.09578
H          3.96755        1.68790       10.62641
H          8.93701        9.43875       15.51325
H          6.77764        7.26537       14.03677
H          7.15338        5.64411       17.37792
H          2.19427       13.50991       12.30966
H          2.68658        5.41217        9.32395
H          4.47117        7.97020       11.68933
H          7.65697       13.18056       14.15240
H          5.96093        5.71262       10.47005
H          0.92009       13.46144       15.53546
H          3.91566        5.51361       16.09939
H          8.70911       13.42058       11.28832
H          6.98337        0.05468       13.06385
H          2.69542       13.43394       17.34488
H          7.73531        5.73126       12.24643
H          6.93753       13.40567        9.51934
H          5.66837        0.20507       11.55519
H          2.19067        5.45442       14.25465
H          3.97806       13.52094       10.52929
H          8.92100        5.70470       15.55711
H          5.92875       13.27145       15.98347
H          0.97463        5.48938       11.16955
H          3.00341        7.81407       13.09774
H          2.72402        9.75769        9.26842
H          7.56267        2.02999       14.12933
H          7.16030        9.50617       17.32666
H          5.60686        7.27733       15.15580
H          2.20594        1.70391       12.42529
H          4.03138        9.71155       15.97521
H          2.05026        7.30809        8.15451
H          8.72765        1.79168       11.28917
H          6.00856        9.46205       10.44299
H          0.91034        1.69163       15.55454
H          3.10580       15.01543       13.85620
H          4.91458        7.75892       13.22021
H          5.10002        0.01414       13.05359
H          2.67285        7.57063        9.65719
H          7.07754        0.77536        7.41371
H          2.31607        7.61336       14.58703
H          7.46000       15.35224       14.59700
C          7.13320        2.66787       10.12428
C          2.39962       10.59022       14.85162
C          2.55733        2.56114       16.67557
C          7.58840       10.35206       11.62781
C          6.51936        2.77475       15.87183
C          1.65056       10.57204       10.96049
C          3.29805        2.53861       10.74859
C          8.26849       10.30142       15.62603
C          7.26515        4.82338       16.66361
C          2.33006       12.65594       11.64690
C          2.58168        4.59532       10.03143
C          7.54750       12.36450       14.86472
C          6.57625        4.83037       10.65233
C          1.61492       12.62099       15.63629
C          3.25661        4.65498       15.96297
C          8.11726       12.52451       11.09948
C          2.59031       12.60716       16.63570
C          7.56099        4.84047       11.64148
C          7.13490       12.52078       10.11431
C          2.30120        4.62966       14.95757
C          3.31325       12.66464       10.65432
C          8.23774        4.85523       15.66163
C          6.58937       12.41188       15.86499
C          1.62477        4.62406       11.03796
C          2.61351       10.59208        9.95795
C          7.46855        2.82322       14.86558
C          7.28876       10.33466       16.62374
C          2.32664        2.55446       11.75171
C          3.35383       10.55915       15.85616
C          8.11989        2.67812       11.10717
C          6.60943       10.35035       10.63296
C          1.57941        2.55073       15.67872
N          6.35455        3.74058        9.88846
N          1.52997       11.60933       14.75308
N          3.38716        3.61521       16.80829
N          8.35050       11.43798       11.86193
N          6.42260        3.77739       16.76500
N          1.51066       11.60079       11.81807
N          3.43536        3.56534        9.89073
N          8.39035       11.32379       14.75820
N          3.44800       11.57344       16.73709
N          8.33561        3.76170       11.87560
N          6.37845       11.43471        9.86766
N          1.46497        3.58584       14.82485
N          3.46610       11.62347        9.81355
N          8.33327        3.84746       14.77672
N          6.46318       11.39494       16.73795
N          1.49589        3.60309       11.90750
O          2.89139        7.64893        8.71303
O          7.69564       15.25048       13.66082
O          6.98809        0.09803        8.10438
O          2.12469        7.51067       13.63974
O          4.03831       14.72539       14.03506
O          4.24841        8.24005       12.62096
O          5.79906        0.50847       12.49593
O          5.85918        6.96367       14.25351
F          4.75239        5.67269        8.41113
F          4.91260        5.53132       18.46249
F         -0.02305       13.48474       13.38597
F          4.95929        1.67532        8.39204
F          4.95052        1.74911       18.27480
F          0.25810        9.47852       13.28287
F          4.84982        9.45335        8.42651
F          4.92160        9.68327       18.49582
F          9.63961        1.71027       13.43012
F          5.11345       13.47853        8.23369
F          4.97487       13.43379       18.25116
F          0.15817        5.70656       13.35635
F          6.61090        7.50461        8.23710
F          6.74320        7.60481       18.30129
F          1.67183       15.45958       13.24442
F          4.92623        7.54329       10.21172
F          3.63194        7.59860       19.61542
F         -0.05151       15.35177       15.22245
F          4.49935        7.57296        6.64015
F          4.41876        7.63091       16.50525
F          9.33407       15.37134       11.64291
F          3.13164       15.19471        8.43363
F          3.20753       15.29879       18.33290
F          8.15023        7.63650       13.11910
F          4.87482       15.43908        6.49775
F          5.29486       15.37616       16.47592
F          0.53950        7.55090       11.54921
F          5.15273       15.25141       10.08213
F          6.18329       15.40024       19.31095
F          0.09299        7.63712       15.12504
Al         4.83044        7.56504        8.40258
Al        -0.10555       15.36404       13.40819
Al         4.90656       15.32909        8.30375
Al         4.91790       15.36078       18.19790
Al         0.19118        7.59502       13.31334
Fe         4.90079        7.60823       18.34430
Ni         4.86957        3.66772        8.42821
Ni         4.92567        3.66538       18.03584
Ni         0.09516       11.48443       13.31220
Ni         4.93623       11.47045        8.37752
Ni         4.95538       11.52264       17.99967
Ni         0.04490        3.70127       13.36176
