# Supplementary material for: Spin Crossover and Exchange Effects on Oxygen Evolution Reaction Catalyzed by Bimetallic Metal Organic Frameworks
Source: ACS Catal. 2024 May 20;14(11):8652–65. doi: 10.1021/acscatal.4c01091 (PMC11165450; doi:10.1021/acscatal.4c01091)
Supplement: Supplementary file 2 — cs4c01091_si_002.zip [file cs4c01091_si_002.zip › xyz/Ni-Fe/Fe-site/Fe_17_O.xyz]

147
HCNOFAlFeNi
H          6.96253        1.77164        9.53101
H          2.29151        9.77322       14.17804
H          2.72098        1.69256       17.35030
H          4.26243       15.02009       14.95672
H          7.76771        9.46158       12.23390
H          5.81522        1.91860       15.96496
H          7.71838       14.99912        7.96938
H          1.00101        9.70813       11.09578
H          3.96755        1.68790       10.62641
H          8.88389        9.42243       15.52578
H          6.77764        7.26537       14.03677
H          7.06697        5.65048       17.37137
H          2.19427       13.50991       12.30966
H          2.68658        5.41217        9.32395
H          4.47117        7.97020       11.68933
H          7.65680       13.17792       14.16323
H          5.96093        5.71262       10.47005
H          0.92741       13.47076       15.53518
H          3.91689        5.51750       16.14297
H          8.70911       13.42058       11.28832
H          6.98337        0.05468       13.06385
H          2.71062       13.46843       17.33719
H          7.73531        5.73126       12.24643
H          6.93753       13.40567        9.51934
H          5.66837        0.20507       11.55519
H          2.18173        5.46390       14.29481
H          3.97806       13.52094       10.52929
H          8.86672        5.72287       15.57021
H          5.91248       13.28558       15.97835
H          0.97463        5.48938       11.16955
H          3.00341        7.81407       13.09774
H          2.72402        9.75769        9.26842
H          7.56362        2.03248       14.14073
H          7.08329        9.50524       17.32295
H          5.60686        7.27733       15.15580
H          2.20594        1.70391       12.42529
H          4.01614        9.70611       16.04186
H          2.05026        7.30809        8.15451
H          8.72765        1.79168       11.28917
H          6.00856        9.46205       10.44299
H          0.92499        1.68604       15.56052
H          3.10580       15.01543       13.85620
H          4.91458        7.75892       13.22021
H          5.10002        0.01414       13.05359
H          2.67285        7.57063        9.65719
H          7.07754        0.77536        7.41371
H          2.31607        7.61336       14.58703
H          7.46000       15.35224       14.59700
C          7.13320        2.66787       10.12428
C          2.39005       10.58152       14.89776
C          2.57742        2.54452       16.67984
C          7.58840       10.35206       11.62781
C          6.48119        2.77537       15.85844
C          1.65056       10.57204       10.96049
C          3.29805        2.53861       10.74859
C          8.22097       10.29008       15.63401
C          7.20179        4.83301       16.65962
C          2.33006       12.65594       11.64690
C          2.58168        4.59532       10.03143
C          7.53126       12.36170       14.87241
C          6.57625        4.83037       10.65233
C          1.61972       12.62969       15.64711
C          3.26137        4.65731       15.99116
C          8.11726       12.52451       11.09948
C          2.59646       12.62953       16.64367
C          7.56099        4.84047       11.64148
C          7.13490       12.52078       10.11431
C          2.30175        4.63447       14.99061
C          3.31325       12.66464       10.65432
C          8.18749        4.86921       15.66989
C          6.56390       12.41903       15.86243
C          1.62477        4.62406       11.03796
C          2.61351       10.59208        9.95795
C          7.44903        2.82866       14.87128
C          7.23348       10.33125       16.62374
C          2.32664        2.55446       11.75171
C          3.34450       10.55666       15.90202
C          8.11989        2.67812       11.10717
C          6.60943       10.35035       10.63296
C          1.59358        2.54436       15.69040
N          6.35455        3.74058        9.88846
N          1.53125       11.60762       14.77757
N          3.40197        3.60153       16.81485
N          8.35050       11.43798       11.86193
N          6.36875        3.77926       16.74820
N          1.51066       11.60079       11.81807
N          3.43536        3.56534        9.89073
N          8.36357       11.31261       14.76988
N          3.44911       11.59333       16.75532
N          8.33561        3.76170       11.87560
N          6.37845       11.43471        9.86766
N          1.47256        3.58631       14.84735
N          3.46610       11.62347        9.81355
N          8.30670        3.85895       14.79124
N          6.42096       11.40193       16.73168
N          1.49589        3.60309       11.90750
O          2.89139        7.64893        8.71303
O          7.69564       15.25048       13.66082
O          6.98809        0.09803        8.10438
O          2.12469        7.51067       13.63974
O          4.03831       14.72539       14.03506
O          4.24841        8.24005       12.62096
O          5.79906        0.50847       12.49593
O          5.85918        6.96367       14.25351
O          5.01869        7.60885       20.18647
F          4.75239        5.67269        8.41113
F          4.88999        5.42460       18.59949
F         -0.02305       13.48474       13.38597
F          4.95929        1.67532        8.39204
F          4.95571        1.73342       18.26284
F          0.25810        9.47852       13.28287
F          4.84982        9.45335        8.42651
F          4.88580        9.78922       18.60348
F          9.63961        1.71027       13.43012
F          5.11345       13.47853        8.23369
F          4.98645       13.45896       18.24604
F          0.15817        5.70656       13.35635
F          6.61090        7.50461        8.23710
F          6.63975        7.61118       18.29502
F          1.67183       15.45958       13.24442
F          4.92623        7.54329       10.21172
F          3.08368        7.60031       18.67411
F         -0.05151       15.35177       15.22245
F          4.49935        7.57296        6.64015
F          4.66950        7.63883       16.57247
F          9.33407       15.37134       11.64291
F          3.13164       15.19471        8.43363
F          3.21007       15.29771       18.27793
F          8.15023        7.63650       13.11910
F          4.87482       15.43908        6.49775
F          5.30593       15.37989       16.45797
F          0.53950        7.55090       11.54921
F          5.15273       15.25141       10.08213
F          6.19080       15.41127       19.29728
F          0.09299        7.63712       15.12504
Al         4.83044        7.56504        8.40258
Al        -0.10555       15.36404       13.40819
Al         4.90656       15.32909        8.30375
Al         4.92682       15.36466       18.18110
Al         0.19118        7.59502       13.31334
Fe         4.84307        7.61771       18.46477
Ni         4.86957        3.66772        8.42821
Ni         4.91383        3.64767       18.05493
Ni         0.09516       11.48443       13.31220
Ni         4.93623       11.47045        8.37752
Ni         4.94143       11.55123       18.01932
Ni         0.04490        3.70127       13.36176
