# Supplementary material for: Spin Crossover and Exchange Effects on Oxygen Evolution Reaction Catalyzed by Bimetallic Metal Organic Frameworks
Source: ACS Catal. 2024 May 20;14(11):8652–65. doi: 10.1021/acscatal.4c01091 (PMC11165450; doi:10.1021/acscatal.4c01091)
Supplement: Supplementary file 2 — cs4c01091_si_002.zip [file cs4c01091_si_002.zip › xyz/Ni-Fe/Fe-site/Fe_17_OH.xyz]

148
HCNOFAlFeNi
H          6.96253        1.77164        9.53101
H          2.27448        9.74883       14.22731
H          2.72753        1.70220       17.36795
H          4.26243       15.02009       14.95672
H          7.76771        9.46158       12.23390
H          5.80725        1.94082       15.97920
H          7.71838       14.99912        7.96938
H          1.00101        9.70813       11.09578
H          3.96755        1.68790       10.62641
H          8.88758        9.42352       15.53774
H          6.77764        7.26537       14.03677
H          7.08057        5.67906       17.37849
H          2.19427       13.50991       12.30966
H          2.68658        5.41217        9.32395
H          4.47117        7.97020       11.68933
H          7.65088       13.17513       14.16608
H          5.96093        5.71262       10.47005
H          0.94065       13.47138       15.54514
H          3.88770        5.55230       16.18740
H          8.70911       13.42058       11.28832
H          6.98337        0.05468       13.06385
H          2.71144       13.46362       17.35770
H          7.73531        5.73126       12.24643
H          6.93753       13.40567        9.51934
H          5.66837        0.20507       11.55519
H          2.17491        5.47679       14.32130
H          3.97806       13.52094       10.52929
H          8.87847        5.72707       15.58530
H          5.90717       13.27983       15.98119
H          0.97463        5.48938       11.16955
H          3.00341        7.81407       13.09774
H          2.72402        9.75769        9.26842
H          7.55195        2.04351       14.15297
H          7.08466        9.49203       17.32580
H          5.60686        7.27733       15.15580
H          2.20594        1.70391       12.42529
H          3.97451        9.66416       16.11249
H          2.05026        7.30809        8.15451
H          8.72765        1.79168       11.28917
H          6.00856        9.46205       10.44299
H          0.94146        1.68464       15.56793
H          3.10580       15.01543       13.85620
H          4.91458        7.75892       13.22021
H          5.10002        0.01414       13.05359
H          2.67285        7.57063        9.65719
H          7.07754        0.77536        7.41371
H          2.31607        7.61336       14.58703
H          7.46000       15.35224       14.59700
H          4.28687        7.66245       20.74300
C          7.13320        2.66787       10.12428
C          2.37532       10.56132       14.94162
C          2.58065        2.55493       16.69864
C          7.58840       10.35206       11.62781
C          6.47763        2.79386       15.87211
C          1.65056       10.57204       10.96049
C          3.29805        2.53861       10.74859
C          8.22282       10.29039       15.64198
C          7.20817        4.85041       16.67358
C          2.33006       12.65594       11.64690
C          2.58168        4.59532       10.03143
C          7.52835       12.35953       14.87640
C          6.57625        4.83037       10.65233
C          1.62424       12.62425       15.66648
C          3.24677        4.68015       16.02705
C          8.11726       12.52451       11.09948
C          2.59390       12.62067       16.67044
C          7.56099        4.84047       11.64148
C          7.13490       12.52078       10.11431
C          2.29483        4.64721       15.01681
C          3.31325       12.66464       10.65432
C          8.19503        4.87620       15.68214
C          6.56091       12.41483       15.86585
C          1.62477        4.62406       11.03796
C          2.61351       10.59208        9.95795
C          7.44466        2.84031       14.88381
C          7.23284       10.32627       16.63143
C          2.32664        2.55446       11.75171
C          3.32019       10.52870       15.95784
C          8.11989        2.67812       11.10717
C          6.60943       10.35035       10.63296
C          1.60280        2.54793       15.70265
N          6.35455        3.74058        9.88846
N          1.53327       11.59877       14.80036
N          3.39433        3.61971       16.84361
N          8.35050       11.43798       11.86193
N          6.37170        3.79961       16.76130
N          1.51066       11.60079       11.81807
N          3.43536        3.56534        9.89073
N          8.36377       11.31199       14.77700
N          3.43484       11.57609       16.79662
N          8.33561        3.76170       11.87560
N          6.37845       11.43471        9.86766
N          1.47885        3.59082       14.86045
N          3.46610       11.62347        9.81355
N          8.30908        3.86563       14.80349
N          6.42119       11.39759       16.73567
N          1.49589        3.60309       11.90750
O          2.89139        7.64893        8.71303
O          7.69564       15.25048       13.66082
O          6.98809        0.09803        8.10438
O          2.12469        7.51067       13.63974
O          4.03831       14.72539       14.03506
O          4.24841        8.24005       12.62096
O          5.79906        0.50847       12.49593
O          5.85918        6.96367       14.25351
O          5.16229        7.62252       20.30638
F          4.75239        5.67269        8.41113
F          4.90737        5.40626       18.67383
F         -0.02305       13.48474       13.38597
F          4.95929        1.67532        8.39204
F          4.98469        1.75051       18.26768
F          0.25810        9.47852       13.28287
F          4.84982        9.45335        8.42651
F          4.96198        9.82138       18.66129
F          9.63961        1.71027       13.43012
F          5.11345       13.47853        8.23369
F          4.98486       13.46300       18.24547
F          0.15817        5.70656       13.35635
F          6.61090        7.50461        8.23710
F          6.73298        7.59238       18.15433
F          1.67183       15.45958       13.24442
F          4.92623        7.54329       10.21172
F          3.11728        7.66043       18.61829
F         -0.05151       15.35177       15.22245
F          4.49935        7.57296        6.64015
F          4.69797        7.64582       16.53687
F          9.33407       15.37134       11.64291
F          3.13164       15.19471        8.43363
F          3.22233       15.32443       18.33518
F          8.15023        7.63650       13.11910
F          4.87482       15.43908        6.49775
F          5.29201       15.39123       16.46680
F          0.53950        7.55090       11.54921
F          5.15273       15.25141       10.08213
F          6.21049       15.40863       19.29472
F          0.09299        7.63712       15.12504
Al         4.83044        7.56504        8.40258
Al        -0.10555       15.36404       13.40819
Al         4.90656       15.32909        8.30375
Al         4.93481       15.37585       18.19363
Al         0.19118        7.59502       13.31334
Fe         4.92206        7.62718       18.50066
Ni         4.86957        3.66772        8.42821
Ni         4.91945        3.66321       18.07686
Ni         0.09516       11.48443       13.31220
Ni         4.93623       11.47045        8.37752
Ni         4.95260       11.55402       18.03727
Ni         0.04490        3.70127       13.36176
