# Supplementary material for: Spin Crossover and Exchange Effects on Oxygen Evolution Reaction Catalyzed by Bimetallic Metal Organic Frameworks
Source: ACS Catal. 2024 May 20;14(11):8652–65. doi: 10.1021/acscatal.4c01091 (PMC11165450; doi:10.1021/acscatal.4c01091)
Supplement: Supplementary file 2 — cs4c01091_si_002.zip [file cs4c01091_si_002.zip › xyz/Ni-Fe/Fe-site/Fe_17_OOH.xyz]

149
HCNOFAlFeNi
H          6.96253        1.77164        9.53101
H          2.27486        9.76126       14.20139
H          2.73267        1.70422       17.35314
H          4.26243       15.02009       14.95672
H          7.76771        9.46158       12.23390
H          5.79632        1.94470       15.96069
H          7.71838       14.99912        7.96938
H          1.00101        9.70813       11.09578
H          3.96755        1.68790       10.62641
H          8.88737        9.42539       15.52207
H          6.77764        7.26537       14.03677
H          7.08473        5.66990       17.36511
H          2.19427       13.50991       12.30966
H          2.68658        5.41217        9.32395
H          4.47117        7.97020       11.68933
H          7.64864       13.17621       14.15582
H          5.96093        5.71262       10.47005
H          0.93816       13.47791       15.53090
H          3.90898        5.53303       16.13642
H          8.70911       13.42058       11.28832
H          6.98337        0.05468       13.06385
H          2.71305       13.46890       17.34118
H          7.73531        5.73126       12.24643
H          6.93753       13.40567        9.51934
H          5.66837        0.20507       11.55519
H          2.17704        5.46607       14.29025
H          3.97806       13.52094       10.52929
H          8.88203        5.71977       15.56821
H          5.90144       13.27828       15.96952
H          0.97463        5.48938       11.16955
H          3.00341        7.81407       13.09774
H          2.72402        9.75769        9.26842
H          7.54641        2.04164       14.13702
H          7.08636        9.49871       17.31469
H          5.60686        7.27733       15.15580
H          2.20594        1.70391       12.42529
H          3.99242        9.68995       16.06778
H          2.05026        7.30809        8.15451
H          8.72765        1.79168       11.28917
H          6.00856        9.46205       10.44299
H          0.94020        1.68293       15.55825
H          3.10580       15.01543       13.85620
H          4.91458        7.75892       13.22021
H          5.10002        0.01414       13.05359
H          2.67285        7.57063        9.65719
H          7.07754        0.77536        7.41371
H          2.31607        7.61336       14.58703
H          7.46000       15.35224       14.59700
H          4.44542        7.73049       22.06169
C          7.13320        2.66787       10.12428
C          2.37766       10.57344       14.91628
C          2.58475        2.55446       16.68155
C          7.58840       10.35206       11.62781
C          6.47111        2.79448       15.85645
C          1.65056       10.57204       10.96049
C          3.29805        2.53861       10.74859
C          8.22203       10.29132       15.62973
C          7.20986        4.84637       16.65677
C          2.33006       12.65594       11.64690
C          2.58168        4.59532       10.03143
C          7.52543       12.36046       14.86672
C          6.57625        4.83037       10.65233
C          1.62360       12.63170       15.65053
C          3.25718        4.66927       15.99059
C          8.11726       12.52451       11.09948
C          2.59550       12.62782       16.65193
C          7.56099        4.84047       11.64148
C          7.13490       12.52078       10.11431
C          2.29958        4.63820       14.98748
C          3.31325       12.66464       10.65432
C          8.19614        4.87123       15.66761
C          6.55702       12.41452       15.85616
C          1.62477        4.62406       11.03796
C          2.61351       10.59208        9.95795
C          7.44000        2.83798       14.86928
C          7.23312       10.32814       16.61775
C          2.32664        2.55446       11.75171
C          3.32755       10.54548       15.92537
C          8.11989        2.67812       11.10717
C          6.60943       10.35035       10.63296
C          1.60321        2.54576       15.68983
N          6.35455        3.74058        9.88846
N          1.52854       11.60591       14.78555
N          3.40125        3.61847       16.81969
N          8.35050       11.43798       11.86193
N          6.36731        3.80023       16.74649
N          1.51066       11.60079       11.81807
N          3.43536        3.56534        9.89073
N          8.36238       11.31447       14.76618
N          3.43877       11.58416       16.77497
N          8.33561        3.76170       11.87560
N          6.37845       11.43471        9.86766
N          1.47548        3.58647       14.84564
N          3.46610       11.62347        9.81355
N          8.30796        3.85989       14.78982
N          6.41721       11.39650       16.72598
N          1.49589        3.60309       11.90750
O          4.05825        7.71340       21.15626
O          2.89139        7.64893        8.71303
O          7.69564       15.25048       13.66082
O          6.98809        0.09803        8.10438
O          2.12469        7.51067       13.63974
O          4.03831       14.72539       14.03506
O          4.24841        8.24005       12.62096
O          5.79906        0.50847       12.49593
O          5.85918        6.96367       14.25351
O          5.20399        7.62998       20.37616
F          4.75239        5.67269        8.41113
F          4.88668        5.47275       18.63139
F         -0.02305       13.48474       13.38597
F          4.95929        1.67532        8.39204
F          4.97789        1.75999       18.27452
F          0.25810        9.47852       13.28287
F          4.84982        9.45335        8.42651
F          4.93067        9.75535       18.62740
F          9.63961        1.71027       13.43012
F          5.11345       13.47853        8.23369
F          4.98665       13.45818       18.24689
F          0.15817        5.70656       13.35635
F          6.61090        7.50461        8.23710
F          6.68596        7.57949       18.25287
F          1.67183       15.45958       13.24442
F          4.92623        7.54329       10.21172
F          3.08653        7.63340       18.61373
F         -0.05151       15.35177       15.22245
F          4.49935        7.57296        6.64015
F          4.68824        7.65732       16.51693
F          9.33407       15.37134       11.64291
F          3.13164       15.19471        8.43363
F          3.22058       15.32350       18.33689
F          8.15023        7.63650       13.11910
F          4.87482       15.43908        6.49775
F          5.29666       15.39387       16.47079
F          0.53950        7.55090       11.54921
F          5.15273       15.25141       10.08213
F          6.19244       15.41376       19.31580
F          0.09299        7.63712       15.12504
Al         4.83044        7.56504        8.40258
Al        -0.10555       15.36404       13.40819
Al         4.90656       15.32909        8.30375
Al         4.93267       15.37663       18.19221
Al         0.19118        7.59502       13.31334
Fe         4.86292        7.61988       18.42518
Ni         4.86957        3.66772        8.42821
Ni         4.91583        3.67875       18.05578
Ni         0.09516       11.48443       13.31220
Ni         4.93623       11.47045        8.37752
Ni         4.94630       11.53849       18.02132
Ni         0.04490        3.70127       13.36176
