# Supplementary material for: Spin Crossover and Exchange Effects on Oxygen Evolution Reaction Catalyzed by Bimetallic Metal Organic Frameworks
Source: ACS Catal. 2024 May 20;14(11):8652–65. doi: 10.1021/acscatal.4c01091 (PMC11165450; doi:10.1021/acscatal.4c01091)
Supplement: Supplementary file 2 — cs4c01091_si_002.zip [file cs4c01091_si_002.zip › xyz/Ni-Fe/Fe-site/Fe_17_s.xyz]

146
HCNOFAlFeNi
H          6.96253        1.77164        9.53101
H          2.31976        9.79683       14.13332
H          2.72115        1.70841       17.36966
H          4.26243       15.02009       14.95672
H          7.76771        9.46158       12.23390
H          5.82207        1.92590       15.98319
H          7.71838       14.99912        7.96938
H          1.00101        9.70813       11.09578
H          3.96755        1.68790       10.62641
H          8.91944        9.43331       15.52920
H          6.77764        7.26537       14.03677
H          7.12038        5.64318       17.39701
H          2.19427       13.50991       12.30966
H          2.68658        5.41217        9.32395
H          4.47117        7.97020       11.68933
H          7.64963       13.17357       14.16294
H          5.96093        5.71262       10.47005
H          0.93342       13.46253       15.55312
H          3.94241        5.50429       16.10110
H          8.70911       13.42058       11.28832
H          6.98337        0.05468       13.06385
H          2.71215       13.43550       17.36226
H          7.73531        5.73126       12.24643
H          6.93753       13.40567        9.51934
H          5.66837        0.20507       11.55519
H          2.19617        5.44883       14.27231
H          3.97806       13.52094       10.52929
H          8.89614        5.70920       15.57761
H          5.90874       13.26585       15.98490
H          0.97463        5.48938       11.16955
H          3.00341        7.81407       13.09774
H          2.72402        9.75769        9.26842
H          7.55582        2.03481       14.14301
H          7.13889        9.50508       17.34346
H          5.60686        7.27733       15.15580
H          2.20594        1.70391       12.42529
H          4.05411        9.71931       15.98006
H          2.05026        7.30809        8.15451
H          8.72765        1.79168       11.28917
H          6.00856        9.46205       10.44299
H          0.92918        1.68573       15.57391
H          3.10580       15.01543       13.85620
H          4.91458        7.75892       13.22021
H          5.10002        0.01414       13.05359
H          2.67285        7.57063        9.65719
H          7.07754        0.77536        7.41371
H          2.31607        7.61336       14.58703
H          7.46000       15.35224       14.59700
C          7.13320        2.66787       10.12428
C          2.41302       10.59488       14.86586
C          2.58272        2.55197       16.68810
C          7.58840       10.35206       11.62781
C          6.49471        2.77739       15.87610
C          1.65056       10.57204       10.96049
C          3.29805        2.53861       10.74859
C          8.25071       10.29614       15.64170
C          7.23718        4.82649       16.67956
C          2.33006       12.65594       11.64690
C          2.58168        4.59532       10.03143
C          7.53537       12.35844       14.87612
C          6.57625        4.83037       10.65233
C          1.62970       12.62269       15.65423
C          3.27906        4.64861       15.96952
C          8.11726       12.52451       11.09948
C          2.60605       12.61058       16.65193
C          7.56099        4.84047       11.64148
C          7.13490       12.52078       10.11431
C          2.31361        4.62360       14.97466
C          3.31325       12.66464       10.65432
C          8.21288        4.85896       15.68100
C          6.57197       12.40784       15.87097
C          1.62477        4.62406       11.03796
C          2.61351       10.59208        9.95795
C          7.45372        2.82772       14.87925
C          7.27059       10.33016       16.63769
C          2.32664        2.55446       11.75171
C          3.37258       10.56350       15.86499
C          8.11989        2.67812       11.10717
C          6.60943       10.35035       10.63296
C          1.59873        2.54498       15.69809
N          6.35455        3.74058        9.88846
N          1.54250       11.61321       14.76960
N          3.41312        3.60682       16.81114
N          8.35050       11.43798       11.86193
N          6.39454        3.77988       16.76899
N          1.51066       11.60079       11.81807
N          3.43536        3.56534        9.89073
N          8.37658       11.31649       14.77244
N          3.46598       11.57779       16.74535
N          8.33561        3.76170       11.87560
N          6.37845       11.43471        9.86766
N          1.47689        3.58010       14.84593
N          3.46610       11.62347        9.81355
N          8.31628        3.85352       14.79523
N          6.44490       11.39153       16.74421
N          1.49589        3.60309       11.90750
O          2.89139        7.64893        8.71303
O          7.69564       15.25048       13.66082
O          6.98809        0.09803        8.10438
O          2.12469        7.51067       13.63974
O          4.03831       14.72539       14.03506
O          4.24841        8.24005       12.62096
O          5.79906        0.50847       12.49593
O          5.85918        6.96367       14.25351
F          4.75239        5.67269        8.41113
F          4.89971        5.51159       18.51262
F         -0.02305       13.48474       13.38597
F          4.95929        1.67532        8.39204
F          4.96479        1.75439       18.31667
F          0.25810        9.47852       13.28287
F          4.84982        9.45335        8.42651
F          4.91252        9.68591       18.51205
F          9.63961        1.71027       13.43012
F          5.11345       13.47853        8.23369
F          4.97237       13.42897       18.28249
F          0.15817        5.70656       13.35635
F          6.61090        7.50461        8.23710
F          6.72691        7.59658       18.33945
F          1.67183       15.45958       13.24442
F          4.92623        7.54329       10.21172
F          3.61523        7.60590       19.63194
F         -0.05151       15.35177       15.22245
F          4.49935        7.57296        6.64015
F          4.42007        7.61304       16.52975
F          9.33407       15.37134       11.64291
F          3.13164       15.19471        8.43363
F          3.21250       15.31122       18.34173
F          8.15023        7.63650       13.11910
F          4.87482       15.43908        6.49775
F          5.29009       15.37538       16.49329
F          0.53950        7.55090       11.54921
F          5.15273       15.25141       10.08213
F          6.19745       15.39573       19.31380
F          0.09299        7.63712       15.12504
Al         4.83044        7.56504        8.40258
Al        -0.10555       15.36404       13.40819
Al         4.90656       15.32909        8.30375
Al         4.92297       15.35985       18.21214
Al         0.19118        7.59502       13.31334
Fe         4.88770        7.60093       18.36651
Ni         4.86957        3.66772        8.42821
Ni         4.92464        3.66057       18.05692
Ni         0.09516       11.48443       13.31220
Ni         4.93623       11.47045        8.37752
Ni         4.95587       11.52202       18.01676
Ni         0.04490        3.70127       13.36176
