# Supplementary material for: Spin Crossover and Exchange Effects on Oxygen Evolution Reaction Catalyzed by Bimetallic Metal Organic Frameworks
Source: ACS Catal. 2024 May 20;14(11):8652–65. doi: 10.1021/acscatal.4c01091 (PMC11165450; doi:10.1021/acscatal.4c01091)
Supplement: Supplementary file 2 — cs4c01091_si_002.zip [file cs4c01091_si_002.zip › xyz/Ni-Fe/Fe-site/Fe_1_O.xyz]

147
HCNOFAlFeNi
H          6.96253        1.77164        9.53101
H          2.28635        9.76126       14.16608
H          2.72760        1.71773       17.34545
H          4.26243       15.02009       14.95672
H          7.76771        9.46158       12.23390
H          5.81672        1.93724       15.97151
H          7.71838       14.99912        7.96938
H          1.00101        9.70813       11.09578
H          3.96755        1.68790       10.62641
H          8.88975        9.40768       15.50726
H          6.77764        7.26537       14.03677
H          7.05517        5.70221       17.32466
H          2.19427       13.50991       12.30966
H          2.68658        5.41217        9.32395
H          4.47117        7.97020       11.68933
H          7.67322       13.18227       14.17206
H          5.96093        5.71262       10.47005
H          0.93514       13.46626       15.52578
H          3.89574        5.55696       16.14126
H          8.70911       13.42058       11.28832
H          6.98337        0.05468       13.06385
H          2.70205       13.44420       17.33691
H          7.73531        5.73126       12.24643
H          6.93753       13.40567        9.51934
H          5.66837        0.20507       11.55519
H          2.17442        5.47773       14.28228
H          3.97806       13.52094       10.52929
H          8.86867        5.73546       15.54514
H          5.94082       13.28387       15.99059
H          0.97463        5.48938       11.16955
H          3.00341        7.81407       13.09774
H          2.72402        9.75769        9.26842
H          7.57027        2.02890       14.15240
H          7.08542        9.47013       17.28992
H          5.60686        7.27733       15.15580
H          2.20594        1.70391       12.42529
H          3.98869        9.66851       16.04414
H          2.05026        7.30809        8.15451
H          8.72765        1.79168       11.28917
H          6.00856        9.46205       10.44299
H          0.93660        1.69567       15.55170
H          3.10580       15.01543       13.85620
H          4.91458        7.75892       13.22021
H          5.10002        0.01414       13.05359
H          2.67285        7.57063        9.65719
H          7.07754        0.77536        7.41371
H          2.31607        7.61336       14.58703
H          7.46000       15.35224       14.59700
C          7.13320        2.66787       10.12428
C          2.38043       10.56738       14.88865
C          2.57889        2.56829       16.67529
C          7.58840       10.35206       11.62781
C          6.48369        2.79184       15.85901
C          1.65056       10.57204       10.96049
C          3.29805        2.53861       10.74859
C          8.23351       10.28060       15.61977
C          7.19677        4.86439       16.63484
C          2.33006       12.65594       11.64690
C          2.58168        4.59532       10.03143
C          7.55132       12.36108       14.87640
C          6.57625        4.83037       10.65233
C          1.61923       12.61803       15.63799
C          3.25041        4.68776       15.98832
C          8.11726       12.52451       11.09948
C          2.58876       12.60561       16.64339
C          7.56099        4.84047       11.64148
C          7.13490       12.52078       10.11431
C          2.29577        4.65187       14.98178
C          3.31325       12.66464       10.65432
C          8.18815        4.88335       15.64967
C          6.58798       12.41468       15.87126
C          1.62477        4.62406       11.03796
C          2.61351       10.59208        9.95795
C          7.45397        2.83239       14.87469
C          7.24384       10.31493       16.61149
C          2.32664        2.55446       11.75171
C          3.32622       10.52854       15.90401
C          8.11989        2.67812       11.10717
C          6.60943       10.35035       10.63296
C          1.59931        2.55819       15.68299
N          6.35455        3.74058        9.88846
N          1.53237       11.60110       14.76276
N          3.39275        3.63385       16.81342
N          8.35050       11.43798       11.86193
N          6.36861        3.80831       16.73567
N          1.51066       11.60079       11.81807
N          3.43536        3.56534        9.89073
N          8.37733       11.30810       14.76276
N          3.43154       11.56257       16.75931
N          8.33561        3.76170       11.87560
N          6.37845       11.43471        9.86766
N          1.47480        3.59796       14.83795
N          3.46610       11.62347        9.81355
N          8.31271        3.86159       14.78669
N          6.44073       11.38982       16.73083
N          1.49589        3.60309       11.90750
O          2.89139        7.64893        8.71303
O          7.69564       15.25048       13.66082
O          6.98809        0.09803        8.10438
O          2.12469        7.51067       13.63974
O          4.03831       14.72539       14.03506
O          4.24841        8.24005       12.62096
O          5.79906        0.50847       12.49593
O          5.85918        6.96367       14.25351
O          5.06712        7.64008       20.06600
F          4.75239        5.67269        8.41113
F          4.87252        5.47804       18.53825
F         -0.02305       13.48474       13.38597
F          4.95929        1.67532        8.39204
F          4.96168        1.75362       18.24860
F          0.25810        9.47852       13.28287
F          4.84982        9.45335        8.42651
F          4.88288        9.72817       18.47389
F          9.63961        1.71027       13.43012
F          5.11345       13.47853        8.23369
F          4.99464       13.43332       18.23179
F          0.15817        5.70656       13.35635
F          6.61090        7.50461        8.23710
F          6.64444        7.58539       18.10819
F          1.67183       15.45958       13.24442
F          4.92623        7.54329       10.21172
F          3.06966        7.57561       18.38616
F         -0.05151       15.35177       15.22245
F          4.49935        7.57296        6.64015
F          4.70062        7.64412       16.50554
F          9.33407       15.37134       11.64291
F          3.13164       15.19471        8.43363
F          3.21450       15.29227       18.27167
F          8.15023        7.63650       13.11910
F          4.87482       15.43908        6.49775
F          5.31470       15.37802       16.45427
F          0.53950        7.55090       11.54921
F          5.15273       15.25141       10.08213
F          6.17652       15.40754       19.29671
F          0.09299        7.63712       15.12504
Al         4.83044        7.56504        8.40258
Al        -0.10555       15.36404       13.40819
Al         4.90656       15.32909        8.30375
Al         4.92599       15.37119       18.16971
Al         0.19118        7.59502       13.31334
Fe         4.83677        7.61429       18.45737
Ni         4.86957        3.66772        8.42821
Ni         4.91429        3.67595       18.03812
Ni         0.09516       11.48443       13.31220
Ni         4.93623       11.47045        8.37752
Ni         4.94410       11.53321       17.99341
Ni         0.04490        3.70127       13.36176
