# Supplementary material for: Spin Crossover and Exchange Effects on Oxygen Evolution Reaction Catalyzed by Bimetallic Metal Organic Frameworks
Source: ACS Catal. 2024 May 20;14(11):8652–65. doi: 10.1021/acscatal.4c01091 (PMC11165450; doi:10.1021/acscatal.4c01091)
Supplement: Supplementary file 2 — cs4c01091_si_002.zip [file cs4c01091_si_002.zip › xyz/Ni-Fe/Fe-site/Fe_1_OH.xyz]

148
HCNOFAlFeNi
H          6.96253        1.77164        9.53101
H          2.26867        9.76887       14.18146
H          2.71198        1.69878       17.33292
H          4.26243       15.02009       14.95672
H          7.76771        9.46158       12.23390
H          5.81648        1.93119       15.93790
H          7.71838       14.99912        7.96938
H          1.00101        9.70813       11.09578
H          3.96755        1.68790       10.62641
H          8.90588        9.43595       15.49787
H          6.77764        7.26537       14.03677
H          7.10092        5.65421       17.34346
H          2.19427       13.50991       12.30966
H          2.68658        5.41217        9.32395
H          4.47117        7.97020       11.68933
H          7.65182       13.17948       14.13133
H          5.96093        5.71262       10.47005
H          0.93439       13.48661       15.50669
H          3.87954        5.53800       16.14496
H          8.70911       13.42058       11.28832
H          6.98337        0.05468       13.06385
H          2.68679       13.46548       17.33321
H          7.73531        5.73126       12.24643
H          6.93753       13.40567        9.51934
H          5.66837        0.20507       11.55519
H          2.16147        5.47804       14.28769
H          3.97806       13.52094       10.52929
H          8.89707        5.71402       15.55056
H          5.93248       13.29180       15.96496
H          0.97463        5.48938       11.16955
H          3.00341        7.81407       13.09774
H          2.72402        9.75769        9.26842
H          7.55985        2.02968       14.11424
H          7.12459        9.51580       17.30188
H          5.60686        7.27733       15.15580
H          2.20594        1.70391       12.42529
H          3.95809        9.68405       16.07547
H          2.05026        7.30809        8.15451
H          8.72765        1.79168       11.28917
H          6.00856        9.46205       10.44299
H          0.92719        1.67827       15.53689
H          3.10580       15.01543       13.85620
H          4.91458        7.75892       13.22021
H          5.10002        0.01414       13.05359
H          2.67285        7.57063        9.65719
H          7.07754        0.77536        7.41371
H          2.31607        7.61336       14.58703
H          7.46000       15.35224       14.59700
H          4.28123        7.63775       20.66012
C          7.13320        2.66787       10.12428
C          2.36439       10.57670       14.90203
C          2.56704        2.55291       16.66389
C          7.58840       10.35206       11.62781
C          6.48842        2.78438       15.83395
C          1.65056       10.57204       10.96049
C          3.29805        2.53861       10.74859
C          8.24394       10.30328       15.60980
C          7.22516        4.83208       16.63370
C          2.33006       12.65594       11.64690
C          2.58168        4.59532       10.03143
C          7.53949       12.36761       14.84707
C          6.57625        4.83037       10.65233
C          1.61323       12.63699       15.63144
C          3.23410        4.67036       15.98803
C          8.11726       12.52451       11.09948
C          2.57333       12.62378       16.64453
C          7.56099        4.84047       11.64148
C          7.13490       12.52078       10.11431
C          2.27897        4.64550       14.98007
C          3.31325       12.66464       10.65432
C          8.21500        4.86160       15.64568
C          6.58603       12.42695       15.85047
C          1.62477        4.62406       11.03796
C          2.61351       10.59208        9.95795
C          7.45791        2.82679       14.84536
C          7.26657       10.34616       16.60779
C          2.32664        2.55446       11.75171
C          3.29848       10.54066       15.92537
C          8.11989        2.67812       11.10717
C          6.60943       10.35035       10.63296
C          1.58490        2.54560       15.66875
N          6.35455        3.74058        9.88846
N          1.52399       11.61492       14.76248
N          3.38561        3.61350       16.80744
N          8.35050       11.43798       11.86193
N          6.38045        3.78842       16.72342
N          1.51066       11.60079       11.81807
N          3.43536        3.56534        9.89073
N          8.37411       11.32100       14.74026
N          3.40865       11.57577       16.78038
N          8.33561        3.76170       11.87560
N          6.37845       11.43471        9.86766
N          1.46026        3.58988       14.82770
N          3.46610       11.62347        9.81355
N          8.32576        3.84979       14.76675
N          6.45406       11.41514       16.72769
N          1.49589        3.60309       11.90750
O          2.89139        7.64893        8.71303
O          7.69564       15.25048       13.66082
O          6.98809        0.09803        8.10438
O          2.12469        7.51067       13.63974
O          4.03831       14.72539       14.03506
O          4.24841        8.24005       12.62096
O          5.79906        0.50847       12.49593
O          5.85918        6.96367       14.25351
O          5.16820        7.66229       20.24087
F          4.75239        5.67269        8.41113
F          4.91000        5.42988       18.62171
F         -0.02305       13.48474       13.38597
F          4.95929        1.67532        8.39204
F          4.97562        1.75238       18.24831
F          0.25810        9.47852       13.28287
F          4.84982        9.45335        8.42651
F          4.92983        9.71294       18.38218
F          9.63961        1.71027       13.43012
F          5.11345       13.47853        8.23369
F          4.98224       13.47418       18.24461
F          0.15817        5.70656       13.35635
F          6.61090        7.50461        8.23710
F          6.68716        7.58772       18.19278
F          1.67183       15.45958       13.24442
F          4.92623        7.54329       10.21172
F          3.15046        7.62547       18.70259
F         -0.05151       15.35177       15.22245
F          4.49935        7.57296        6.64015
F          4.65722        7.55479       16.61035
F          9.33407       15.37134       11.64291
F          3.13164       15.19471        8.43363
F          3.21529       15.32816       18.33148
F          8.15023        7.63650       13.11910
F          4.87482       15.43908        6.49775
F          5.29763       15.39511       16.46225
F          0.53950        7.55090       11.54921
F          5.15273       15.25141       10.08213
F          6.19003       15.42277       19.30953
F          0.09299        7.63712       15.12504
Al         4.83044        7.56504        8.40258
Al        -0.10555       15.36404       13.40819
Al         4.90656       15.32909        8.30375
Al         4.92912       15.36964       18.18765
Al         0.19118        7.59502       13.31334
Fe         4.91219        7.64318       18.47588
Ni         4.86957        3.66772        8.42821
Ni         4.91926        3.66337       18.03214
Ni         0.09516       11.48443       13.31220
Ni         4.93623       11.47045        8.37752
Ni         4.95320       11.56490       17.98486
Ni         0.04490        3.70127       13.36176
