# Supplementary material for: Spin Crossover and Exchange Effects on Oxygen Evolution Reaction Catalyzed by Bimetallic Metal Organic Frameworks
Source: ACS Catal. 2024 May 20;14(11):8652–65. doi: 10.1021/acscatal.4c01091 (PMC11165450; doi:10.1021/acscatal.4c01091)
Supplement: Supplementary file 2 — cs4c01091_si_002.zip [file cs4c01091_si_002.zip › xyz/Ni-Fe/Fe-site/Fe_1_OOH.xyz]

149
HCNOFAlFeNi
H          6.96253        1.77164        9.53101
H          2.26104        9.76110       14.18516
H          2.71491        1.69738       17.33463
H          4.26243       15.02009       14.95672
H          7.76771        9.46158       12.23390
H          5.81365        1.93243       15.93961
H          7.71838       14.99912        7.96938
H          1.00101        9.70813       11.09578
H          3.96755        1.68790       10.62641
H          8.89243        9.42554       15.50157
H          6.77764        7.26537       14.03677
H          7.09556        5.65483       17.34830
H          2.19427       13.50991       12.30966
H          2.68658        5.41217        9.32395
H          4.47117        7.97020       11.68933
H          7.65771       13.18538       14.14557
H          5.96093        5.71262       10.47005
H          0.92944       13.48521       15.51097
H          3.89118        5.53117       16.13870
H          8.70911       13.42058       11.28832
H          6.98337        0.05468       13.06385
H          2.69892       13.47138       17.32210
H          7.73531        5.73126       12.24643
H          6.93753       13.40567        9.51934
H          5.66837        0.20507       11.55519
H          2.16696        5.47244       14.28655
H          3.97806       13.52094       10.52929
H          8.88868        5.71650       15.55056
H          5.91241       13.28201       15.95471
H          0.97463        5.48938       11.16955
H          3.00341        7.81407       13.09774
H          2.72402        9.75769        9.26842
H          7.55885        2.03325       14.11680
H          7.09558        9.50229       17.29447
H          5.60686        7.27733       15.15580
H          2.20594        1.70391       12.42529
H          3.97566        9.69166       16.05354
H          2.05026        7.30809        8.15451
H          8.72765        1.79168       11.28917
H          6.00856        9.46205       10.44299
H          0.93138        1.67905       15.53745
H          3.10580       15.01543       13.85620
H          4.91458        7.75892       13.22021
H          5.10002        0.01414       13.05359
H          2.67285        7.57063        9.65719
H          7.07754        0.77536        7.41371
H          2.31607        7.61336       14.58703
H          7.46000       15.35224       14.59700
H          4.46466        7.73608       21.99647
C          7.13320        2.66787       10.12428
C          2.36285       10.57453       14.89862
C          2.57104        2.55182       16.66674
C          7.58840       10.35206       11.62781
C          6.48588        2.78485       15.83793
C          1.65056       10.57204       10.96049
C          3.29805        2.53861       10.74859
C          8.23096       10.29443       15.61008
C          7.22018        4.83363       16.63769
C          2.33006       12.65594       11.64690
C          2.58168        4.59532       10.03143
C          7.53687       12.36636       14.85276
C          6.57625        4.83037       10.65233
C          1.61139       12.63637       15.62945
C          3.24104        4.66694       15.98775
C          8.11726       12.52451       11.09948
C          2.58390       12.62953       16.63256
C          7.56099        4.84047       11.64148
C          7.13490       12.52078       10.11431
C          2.28543        4.64162       14.98064
C          3.31325       12.66464       10.65432
C          8.20749        4.86424       15.64768
C          6.56732       12.41732       15.84306
C          1.62477        4.62406       11.03796
C          2.61351       10.59208        9.95795
C          7.45468        2.82943       14.84877
C          7.24116       10.33280       16.59896
C          2.32664        2.55446       11.75171
C          3.31215       10.54812       15.90971
C          8.11989        2.67812       11.10717
C          6.60943       10.35035       10.63296
C          1.59017        2.54467       15.67132
N          6.35455        3.74058        9.88846
N          1.51741       11.60980       14.76504
N          3.38991        3.61194       16.81057
N          8.35050       11.43798       11.86193
N          6.37803        3.78780       16.72912
N          1.51066       11.60079       11.81807
N          3.43536        3.56534        9.89073
N          8.37189       11.31929       14.74852
N          3.42803       11.58758       16.75760
N          8.33561        3.76170       11.87560
N          6.37845       11.43471        9.86766
N          1.46554        3.58740       14.82912
N          3.46610       11.62347        9.81355
N          8.32018        3.85352       14.76903
N          6.42371       11.39914       16.71060
N          1.49589        3.60309       11.90750
O          4.03463        7.70843       21.11269
O          2.89139        7.64893        8.71303
O          7.69564       15.25048       13.66082
O          6.98809        0.09803        8.10438
O          2.12469        7.51067       13.63974
O          4.03831       14.72539       14.03506
O          4.24841        8.24005       12.62096
O          5.79906        0.50847       12.49593
O          5.85918        6.96367       14.25351
O          5.18038        7.62423       20.29385
F          4.75239        5.67269        8.41113
F          4.90513        5.43019       18.64250
F         -0.02305       13.48474       13.38597
F          4.95929        1.67532        8.39204
F          4.98867        1.73948       18.24604
F          0.25810        9.47852       13.28287
F          4.84982        9.45335        8.42651
F          4.93924        9.79078       18.64050
F          9.63961        1.71027       13.43012
F          5.11345       13.47853        8.23369
F          4.98411       13.45896       18.24404
F          0.15817        5.70656       13.35635
F          6.61090        7.50461        8.23710
F          6.67064        7.58415       18.28990
F          1.67183       15.45958       13.24442
F          4.92623        7.54329       10.21172
F          3.12400        7.63573       18.63082
F         -0.05151       15.35177       15.22245
F          4.49935        7.57296        6.64015
F          4.71399        7.65204       16.59468
F          9.33407       15.37134       11.64291
F          3.13164       15.19471        8.43363
F          3.21884       15.32225       18.33119
F          8.15023        7.63650       13.11910
F          4.87482       15.43908        6.49775
F          5.30585       15.37787       16.46338
F          0.53950        7.55090       11.54921
F          5.15273       15.25141       10.08213
F          6.18962       15.40024       19.31437
F          0.09299        7.63712       15.12504
Al         4.83044        7.56504        8.40258
Al        -0.10555       15.36404       13.40819
Al         4.90656       15.32909        8.30375
Al         4.93322       15.36808       18.18651
Al         0.19118        7.59502       13.31334
Fe         4.87768        7.62423       18.48015
Ni         4.86957        3.66772        8.42821
Ni         4.91848        3.66274       18.03755
Ni         0.09516       11.48443       13.31220
Ni         4.93623       11.47045        8.37752
Ni         4.94177       11.54424       18.00053
Ni         0.04490        3.70127       13.36176
