# Supplementary material for: Spin Crossover and Exchange Effects on Oxygen Evolution Reaction Catalyzed by Bimetallic Metal Organic Frameworks
Source: ACS Catal. 2024 May 20;14(11):8652–65. doi: 10.1021/acscatal.4c01091 (PMC11165450; doi:10.1021/acscatal.4c01091)
Supplement: Supplementary file 2 — cs4c01091_si_002.zip [file cs4c01091_si_002.zip › xyz/Ni-Fe/Fe-site/Fe_1_s.xyz]

146
HCNOFAlFeNi
H          6.96253        1.77164        9.53101
H          2.32023        9.79885       14.12620
H          2.68208        1.72395       17.36340
H          4.26243       15.02009       14.95672
H          7.76771        9.46158       12.23390
H          5.85597        1.92404       15.98518
H          7.71838       14.99912        7.96938
H          1.00101        9.70813       11.09578
H          3.96755        1.68790       10.62641
H          8.92741        9.43486       15.52094
H          6.77764        7.26537       14.03677
H          7.16272        5.64520       17.37792
H          2.19427       13.50991       12.30966
H          2.68658        5.41217        9.32395
H          4.47117        7.97020       11.68933
H          7.65060       13.17420       14.16095
H          5.96093        5.71262       10.47005
H          0.93332       13.46300       15.54742
H          3.90647        5.51858       16.09683
H          8.70911       13.42058       11.28832
H          6.98337        0.05468       13.06385
H          2.70256       13.42913       17.36397
H          7.73531        5.73126       12.24643
H          6.93753       13.40567        9.51934
H          5.66837        0.20507       11.55519
H          2.19243        5.45365       14.25095
H          3.97806       13.52094       10.52929
H          8.91518        5.71464       15.55113
H          5.91983       13.26647       15.99173
H          0.97463        5.48938       11.16955
H          3.00341        7.81407       13.09774
H          2.72402        9.75769        9.26842
H          7.55994        2.03015       14.13076
H          7.15176        9.50197       17.33691
H          5.60686        7.27733       15.15580
H          2.20594        1.70391       12.42529
H          4.03852        9.70859       15.98604
H          2.05026        7.30809        8.15451
H          8.72765        1.79168       11.28917
H          6.00856        9.46205       10.44299
H          0.92201        1.68122       15.55027
H          3.10580       15.01543       13.85620
H          4.91458        7.75892       13.22021
H          5.10002        0.01414       13.05359
H          2.67285        7.57063        9.65719
H          7.07754        0.77536        7.41371
H          2.31607        7.61336       14.58703
H          7.46000       15.35224       14.59700
C          7.13320        2.66787       10.12428
C          2.40982       10.59410       14.86188
C          2.55143        2.56937       16.68127
C          7.58840       10.35206       11.62781
C          6.52771        2.77692       15.87695
C          1.65056       10.57204       10.96049
C          3.29805        2.53861       10.74859
C          8.25908       10.29707       15.63543
C          7.27305        4.82152       16.66674
C          2.33006       12.65594       11.64690
C          2.58168        4.59532       10.03143
C          7.54004       12.35922       14.87441
C          6.57625        4.83037       10.65233
C          1.62660       12.62145       15.65053
C          3.24753        4.65902       15.96582
C          8.11726       12.52451       11.09948
C          2.59753       12.60436       16.65336
C          7.56099        4.84047       11.64148
C          7.13490       12.52078       10.11431
C          2.29732        4.62764       14.95359
C          3.31325       12.66464       10.65432
C          8.24015        4.85834       15.65594
C          6.58132       12.40738       15.87382
C          1.62477        4.62406       11.03796
C          2.61351       10.59208        9.95795
C          7.47320        2.82617       14.86472
C          7.28140       10.32923       16.63370
C          2.32664        2.55446       11.75171
C          3.36212       10.55651       15.86784
C          8.11989        2.67812       11.10717
C          6.60943       10.35035       10.63296
C          1.58108        2.54871       15.67331
N          6.35455        3.74058        9.88846
N          1.54113       11.61352       14.76333
N          3.37764        3.62484       16.81769
N          8.35050       11.43798       11.86193
N          6.43137        3.77677       16.77355
N          1.51066       11.60079       11.81807
N          3.43536        3.56534        9.89073
N          8.38222       11.31820       14.76703
N          3.45359       11.56832       16.75190
N          8.33561        3.76170       11.87560
N          6.37845       11.43471        9.86766
N          1.47020        3.57746       14.81232
N          3.46610       11.62347        9.81355
N          8.33283        3.85445       14.76618
N          6.45582       11.38982       16.74621
N          1.49589        3.60309       11.90750
O          2.89139        7.64893        8.71303
O          7.69564       15.25048       13.66082
O          6.98809        0.09803        8.10438
O          2.12469        7.51067       13.63974
O          4.03831       14.72539       14.03506
O          4.24841        8.24005       12.62096
O          5.79906        0.50847       12.49593
O          5.85918        6.96367       14.25351
F          4.75239        5.67269        8.41113
F          4.90618        5.55509       18.37278
F         -0.02305       13.48474       13.38597
F          4.95929        1.67532        8.39204
F          4.95280        1.74430       18.28221
F          0.25810        9.47852       13.28287
F          4.84982        9.45335        8.42651
F          4.93348        9.65810       18.41265
F          9.63961        1.71027       13.43012
F          5.11345       13.47853        8.23369
F          4.97011       13.43161       18.27736
F          0.15817        5.70656       13.35635
F          6.61090        7.50461        8.23710
F          6.73754        7.59456       18.33119
F          1.67183       15.45958       13.24442
F          4.92623        7.54329       10.21172
F          3.63434        7.60248       19.61115
F         -0.05151       15.35177       15.22245
F          4.49935        7.57296        6.64015
F          4.42307        7.62796       16.49101
F          9.33407       15.37134       11.64291
F          3.13164       15.19471        8.43363
F          3.20586       15.30190       18.33404
F          8.15023        7.63650       13.11910
F          4.87482       15.43908        6.49775
F          5.29362       15.37243       16.48332
F          0.53950        7.55090       11.54921
F          5.15273       15.25141       10.08213
F          6.18730       15.39838       19.31295
F          0.09299        7.63712       15.12504
Al         4.83044        7.56504        8.40258
Al        -0.10555       15.36404       13.40819
Al         4.90656       15.32909        8.30375
Al         4.91718       15.36560       18.20474
Al         0.19118        7.59502       13.31334
Fe         4.89705        7.60062       18.33575
Ni         4.86957        3.66772        8.42821
Ni         4.92491        3.66305       18.02929
Ni         0.09516       11.48443       13.31220
Ni         4.93623       11.47045        8.37752
Ni         4.95750       11.52528       18.01049
Ni         0.04490        3.70127       13.36176
