# Supplementary material for: Spin Crossover and Exchange Effects on Oxygen Evolution Reaction Catalyzed by Bimetallic Metal Organic Frameworks
Source: ACS Catal. 2024 May 20;14(11):8652–65. doi: 10.1021/acscatal.4c01091 (PMC11165450; doi:10.1021/acscatal.4c01091)
Supplement: Supplementary file 2 — cs4c01091_si_002.zip [file cs4c01091_si_002.zip › xyz/Ni-Fe/Fe-site/Fe_2_O.xyz]

147
HCNOFAlFeNi
H          6.96253        1.77164        9.53101
H          2.24962        9.75240       14.17604
H          2.49130        1.77910       17.50210
H          4.26243       15.02009       14.95672
H          7.76771        9.46158       12.23390
H          6.08574        1.77785       16.14126
H          7.71838       14.99912        7.96938
H          1.00101        9.70813       11.09578
H          3.96755        1.68790       10.62641
H          8.88817        9.41078       15.47451
H          6.77764        7.26537       14.03677
H          7.24073        5.58104       17.47020
H          2.19427       13.50991       12.30966
H          2.68658        5.41217        9.32395
H          4.47117        7.97020       11.68933
H          7.68075       13.19082       14.14785
H          5.96093        5.71262       10.47005
H          0.91492       13.47403       15.50613
H          3.57839        5.67347       16.40073
H          8.70911       13.42058       11.28832
H          6.98337        0.05468       13.06385
H          2.69135       13.46797       17.30159
H          7.73531        5.73126       12.24643
H          6.93753       13.40567        9.51934
H          5.66837        0.20507       11.55519
H          2.06471        5.51221       14.39820
H          3.97806       13.52094       10.52929
H          8.91111        5.72380       15.57961
H          5.92452       13.27673       15.93876
H          0.97463        5.48938       11.16955
H          3.00341        7.81407       13.09774
H          2.72402        9.75769        9.26842
H          7.64286        1.99799       14.19285
H          7.06256        9.45475       17.22640
H          5.60686        7.27733       15.15580
H          2.20594        1.70391       12.42529
H          3.96742        9.67473       16.03018
H          2.05026        7.30809        8.15451
H          8.72765        1.79168       11.28917
H          6.00856        9.46205       10.44299
H          0.86513        1.68449       15.58103
H          3.10580       15.01543       13.85620
H          4.91458        7.75892       13.22021
H          5.10002        0.01414       13.05359
H          2.67285        7.57063        9.65719
H          7.07754        0.77536        7.41371
H          2.31607        7.61336       14.58703
H          7.46000       15.35224       14.59700
C          7.13320        2.66787       10.12428
C          2.35520       10.56894       14.88495
C          2.36000        2.63183       16.83421
C          7.58840       10.35206       11.62781
C          6.70905        2.66072       16.01509
C          1.65056       10.57204       10.96049
C          3.29805        2.53861       10.74859
C          8.22825       10.28091       15.58303
C          7.37613        4.75083       16.77440
C          2.33006       12.65594       11.64690
C          2.58168        4.59532       10.03143
C          7.55031       12.36528       14.84450
C          6.57625        4.83037       10.65233
C          1.60142       12.62906       15.61891
C          2.98495        4.77988       16.20677
C          8.11726       12.52451       11.09948
C          2.58043       12.62502       16.61348
C          7.56099        4.84047       11.64148
C          7.13490       12.52078       10.11431
C          2.14160        4.69444       15.11109
C          3.31325       12.66464       10.65432
C          8.28062        4.83736       15.71062
C          6.57420       12.40924       15.82597
C          1.62477        4.62406       11.03796
C          2.61351       10.59208        9.95795
C          7.57085        2.77724       14.94447
C          7.22578       10.30856       16.56079
C          2.32664        2.55446       11.75171
C          3.31170       10.54253       15.88920
C          8.11989        2.67812       11.10717
C          6.60943       10.35035       10.63296
C          1.47668        2.57652       15.75562
N          6.35455        3.74058        9.88846
N          1.50958       11.60296       14.75479
N          3.13649        3.72038       17.03472
N          8.35050       11.43798       11.86193
N          6.59285        3.66026       16.91880
N          1.51066       11.60079       11.81807
N          3.43536        3.56534        9.89073
N          8.38107       11.31556       14.73770
N          3.42940       11.58680       16.73111
N          8.33561        3.76170       11.87560
N          6.37845       11.43471        9.86766
N          1.40100        3.59796       14.87953
N          3.46610       11.62347        9.81355
N          8.36431        3.85041       14.80007
N          6.41879       11.38096       16.67956
N          1.49589        3.60309       11.90750
O          2.89139        7.64893        8.71303
O          7.69564       15.25048       13.66082
O          6.98809        0.09803        8.10438
O          2.12469        7.51067       13.63974
O          4.03831       14.72539       14.03506
O          4.24841        8.24005       12.62096
O          5.79906        0.50847       12.49593
O          5.85918        6.96367       14.25351
O          5.07458        7.44884       19.90394
F          4.75239        5.67269        8.41113
F          4.98903        5.40875       18.04040
F         -0.02305       13.48474       13.38597
F          4.95929        1.67532        8.39204
F          4.78867        1.79121       17.86980
F          0.25810        9.47852       13.28287
F          4.84982        9.45335        8.42651
F          4.87835        9.77151       18.58667
F          9.63961        1.71027       13.43012
F          5.11345       13.47853        8.23369
F          5.03994       13.46610       18.23066
F          0.15817        5.70656       13.35635
F          6.61090        7.50461        8.23710
F          6.64210        7.63448       17.89628
F          1.67183       15.45958       13.24442
F          4.92623        7.54329       10.21172
F          3.07776        7.51191       18.28933
F         -0.05151       15.35177       15.22245
F          4.49935        7.57296        6.64015
F          4.63995        7.85384       16.37993
F          9.33407       15.37134       11.64291
F          3.13164       15.19471        8.43363
F          3.18342       15.27021       18.24176
F          8.15023        7.63650       13.11910
F          4.87482       15.43908        6.49775
F          5.31206       15.29460       16.37224
F          0.53950        7.55090       11.54921
F          5.15273       15.25141       10.08213
F          6.22285        0.09430       19.18820
F          0.09299        7.63712       15.12504
Al         4.83044        7.56504        8.40258
Al        -0.10555       15.36404       13.40819
Al         4.90656       15.32909        8.30375
Al         4.88260       15.32987       18.07344
Al         0.19118        7.59502       13.31334
Fe         4.85637        7.64784       18.30328
Ni         4.86957        3.66772        8.42821
Ni         4.89105        3.63587       17.75502
Ni         0.09516       11.48443       13.31220
Ni         4.93623       11.47045        8.37752
Ni         4.94208       11.53057       17.97091
Ni         0.04490        3.70127       13.36176
