# Supplementary material for: Spin Crossover and Exchange Effects on Oxygen Evolution Reaction Catalyzed by Bimetallic Metal Organic Frameworks
Source: ACS Catal. 2024 May 20;14(11):8652–65. doi: 10.1021/acscatal.4c01091 (PMC11165450; doi:10.1021/acscatal.4c01091)
Supplement: Supplementary file 2 — cs4c01091_si_002.zip [file cs4c01091_si_002.zip › xyz/Ni-Fe/Fe-site/Fe_2_OH.xyz]

148
HCNOFAlFeNi
H          6.96253        1.77164        9.53101
H          2.27613        9.77322       14.19541
H          2.70562        1.70266       17.35571
H          4.26243       15.02009       14.95672
H          7.76771        9.46158       12.23390
H          5.80476        1.93569       15.93961
H          7.71838       14.99912        7.96938
H          1.00101        9.70813       11.09578
H          3.96755        1.68790       10.62641
H          8.90505        9.43005       15.50584
H          6.77764        7.26537       14.03677
H          7.10901        5.64147       17.36938
H          2.19427       13.50991       12.30966
H          2.68658        5.41217        9.32395
H          4.47117        7.97020       11.68933
H          7.64535       13.17311       14.13674
H          5.96093        5.71262       10.47005
H          0.92617       13.49298       15.50698
H          3.88612        5.53101       16.14952
H          8.70911       13.42058       11.28832
H          6.98337        0.05468       13.06385
H          2.64457       13.46098       17.36511
H          7.73531        5.73126       12.24643
H          6.93753       13.40567        9.51934
H          5.66837        0.20507       11.55519
H          2.17034        5.46468       14.29196
H          3.97806       13.52094       10.52929
H          8.88920        5.71215       15.56223
H          5.96738       13.31168       16.00626
H          0.97463        5.48938       11.16955
H          3.00341        7.81407       13.09774
H          2.72402        9.75769        9.26842
H          7.54701        2.04024       14.11566
H          7.15297        9.53320       17.34289
H          5.60686        7.27733       15.15580
H          2.20594        1.70391       12.42529
H          3.92049        9.67457       16.12673
H          2.05026        7.30809        8.15451
H          8.72765        1.79168       11.28917
H          6.00856        9.46205       10.44299
H          0.93462        1.67470       15.54771
H          3.10580       15.01543       13.85620
H          4.91458        7.75892       13.22021
H          5.10002        0.01414       13.05359
H          2.67285        7.57063        9.65719
H          7.07754        0.77536        7.41371
H          2.31607        7.61336       14.58703
H          7.46000       15.35224       14.59700
H          4.29250        7.67798       20.66012
C          7.13320        2.66787       10.12428
C          2.35678       10.57795       14.92197
C          2.56498        2.55430       16.68469
C          7.58840       10.35206       11.62781
C          6.48062        2.78531       15.84278
C          1.65056       10.57204       10.96049
C          3.29805        2.53861       10.74859
C          8.25125       10.30266       15.62660
C          7.22668        4.82462       16.65450
C          2.33006       12.65594       11.64690
C          2.58168        4.59532       10.03143
C          7.54445       12.36761       14.86245
C          6.57625        4.83037       10.65233
C          1.59813       12.63870       15.64227
C          3.23696        4.66601       15.99999
C          8.11726       12.52451       11.09948
C          2.53637       12.61881       16.67643
C          7.56099        4.84047       11.64148
C          7.13490       12.52078       10.11431
C          2.28694        4.63556       14.98862
C          3.31325       12.66464       10.65432
C          8.20732        4.86004       15.65907
C          6.61530       12.44357       15.88635
C          1.62477        4.62406       11.03796
C          2.61351       10.59208        9.95795
C          7.44656        2.83363       14.85134
C          7.29470       10.35859       16.64310
C          2.32664        2.55446       11.75171
C          3.26573       10.53305       15.96809
C          8.11989        2.67812       11.10717
C          6.60943       10.35035       10.63296
C          1.59146        2.54188       15.68271
N          6.35455        3.74058        9.88846
N          1.51823       11.61601       14.77216
N          3.38209        3.61567       16.82909
N          8.35050       11.43798       11.86193
N          6.38041        3.78237       16.74165
N          1.51066       11.60079       11.81807
N          3.43536        3.56534        9.89073
N          8.37414       11.31742       14.75023
N          3.35570       11.56195       16.83393
N          8.33561        3.76170       11.87560
N          6.37845       11.43471        9.86766
N          1.47037        3.57979       14.83510
N          3.46610       11.62347        9.81355
N          8.31265        3.85678       14.77273
N          6.49788       11.43875       16.77583
N          1.49589        3.60309       11.90750
O          2.89139        7.64893        8.71303
O          7.69564       15.25048       13.66082
O          6.98809        0.09803        8.10438
O          2.12469        7.51067       13.63974
O          4.03831       14.72539       14.03506
O          4.24841        8.24005       12.62096
O          5.79906        0.50847       12.49593
O          5.85918        6.96367       14.25351
O          5.17876        7.69321       20.23802
F          4.75239        5.67269        8.41113
F          4.91995        5.43951       18.65788
F         -0.02305       13.48474       13.38597
F          4.95929        1.67532        8.39204
F          4.98594        1.74010       18.25714
F          0.25810        9.47852       13.28287
F          4.84982        9.45335        8.42651
F          4.87918        9.75318       18.37477
F          9.63961        1.71027       13.43012
F          5.11345       13.47853        8.23369
F          5.00290       13.43472       18.16714
F          0.15817        5.70656       13.35635
F          6.61090        7.50461        8.23710
F          6.68684        7.59161       18.19819
F          1.67183       15.45958       13.24442
F          4.92623        7.54329       10.21172
F          3.16139        7.59813       18.71940
F         -0.05151       15.35177       15.22245
F          4.49935        7.57296        6.64015
F          4.65968        7.52729       16.62915
F          9.33407       15.37134       11.64291
F          3.13164       15.19471        8.43363
F          3.22504       15.30190       18.33490
F          8.15023        7.63650       13.11910
F          4.87482       15.43908        6.49775
F          5.30392       15.39993       16.45313
F          0.53950        7.55090       11.54921
F          5.15273       15.25141       10.08213
F          6.18101       15.36948       19.30383
F          0.09299        7.63712       15.12504
Al         4.83044        7.56504        8.40258
Al        -0.10555       15.36404       13.40819
Al         4.90656       15.32909        8.30375
Al         4.93213       15.38269       18.17113
Al         0.19118        7.59502       13.31334
Fe         4.91747        7.59192       18.48015
Ni         4.86957        3.66772        8.42821
Ni         4.91965        3.66352       18.04496
Ni         0.09516       11.48443       13.31220
Ni         4.93623       11.47045        8.37752
Ni         4.95500       11.55915       17.97318
Ni         0.04490        3.70127       13.36176
