# Supplementary material for: Spin Crossover and Exchange Effects on Oxygen Evolution Reaction Catalyzed by Bimetallic Metal Organic Frameworks
Source: ACS Catal. 2024 May 20;14(11):8652–65. doi: 10.1021/acscatal.4c01091 (PMC11165450; doi:10.1021/acscatal.4c01091)
Supplement: Supplementary file 2 — cs4c01091_si_002.zip [file cs4c01091_si_002.zip › xyz/Ni-Fe/Fe-site/Fe_2_OOH.xyz]

149
HCNOFAlFeNi
H          6.96253        1.77164        9.53101
H          2.26480        9.76561       14.18915
H          2.71948        1.69862       17.35143
H          4.26243       15.02009       14.95672
H          7.76771        9.46158       12.23390
H          5.80634        1.93243       15.95044
H          7.71838       14.99912        7.96938
H          1.00101        9.70813       11.09578
H          3.96755        1.68790       10.62641
H          8.88602        9.42337       15.50556
H          6.77764        7.26537       14.03677
H          7.09251        5.64706       17.36824
H          2.19427       13.50991       12.30966
H          2.68658        5.41217        9.32395
H          4.47117        7.97020       11.68933
H          7.65462       13.18258       14.14899
H          5.96093        5.71262       10.47005
H          0.93361       13.48739       15.51723
H          3.89754        5.52728       16.14952
H          8.70911       13.42058       11.28832
H          6.98337        0.05468       13.06385
H          2.70019       13.47092       17.33178
H          7.73531        5.73126       12.24643
H          6.93753       13.40567        9.51934
H          5.66837        0.20507       11.55519
H          2.17530        5.46530       14.29367
H          3.97806       13.52094       10.52929
H          8.87845        5.71743       15.56166
H          5.91074       13.28310       15.95983
H          0.97463        5.48938       11.16955
H          3.00341        7.81407       13.09774
H          2.72402        9.75769        9.26842
H          7.54858        2.03916       14.12392
H          7.09331        9.50679       17.30330
H          5.60686        7.27733       15.15580
H          2.20594        1.70391       12.42529
H          3.98029        9.69617       16.05724
H          2.05026        7.30809        8.15451
H          8.72765        1.79168       11.28917
H          6.00856        9.46205       10.44299
H          0.94221        1.67517       15.54714
H          3.10580       15.01543       13.85620
H          4.91458        7.75892       13.22021
H          5.10002        0.01414       13.05359
H          2.67285        7.57063        9.65719
H          7.07754        0.77536        7.41371
H          2.31607        7.61336       14.58703
H          7.46000       15.35224       14.59700
H          4.46230        7.73826       21.98821
C          7.13320        2.66787       10.12428
C          2.36584       10.57779       14.90431
C          2.57513        2.55151       16.68212
C          7.58840       10.35206       11.62781
C          6.47917        2.78407       15.84933
C          1.65056       10.57204       10.96049
C          3.29805        2.53861       10.74859
C          8.22513       10.29272       15.61435
C          7.21612        4.82991       16.65450
C          2.33006       12.65594       11.64690
C          2.58168        4.59532       10.03143
C          7.53290       12.36388       14.85646
C          6.57625        4.83037       10.65233
C          1.61449       12.63761       15.63657
C          3.24514        4.66523       15.99942
C          8.11726       12.52451       11.09948
C          2.58468       12.62969       16.64196
C          7.56099        4.84047       11.64148
C          7.13490       12.52078       10.11431
C          2.29356        4.63618       14.99033
C          3.31325       12.66464       10.65432
C          8.19774        4.86502       15.66021
C          6.56488       12.41778       15.84790
C          1.62477        4.62406       11.03796
C          2.61351       10.59208        9.95795
C          7.44481        2.83378       14.85789
C          7.23833       10.33420       16.60551
C          2.32664        2.55446       11.75171
C          3.31427       10.54998       15.91540
C          8.11989        2.67812       11.10717
C          6.60943       10.35035       10.63296
C          1.59974        2.54141       15.68243
N          6.35455        3.74058        9.88846
N          1.52089       11.61321       14.77045
N          3.39087        3.61365       16.82681
N          8.35050       11.43798       11.86193
N          6.37494        3.78376       16.74478
N          1.51066       11.60079       11.81807
N          3.43536        3.56534        9.89073
N          8.36578       11.31556       14.75080
N          3.42803       11.58712       16.76671
N          8.33561        3.76170       11.87560
N          6.37845       11.43471        9.86766
N          1.47552        3.58103       14.83738
N          3.46610       11.62347        9.81355
N          8.30826        3.85895       14.77700
N          6.42214       11.40116       16.71744
N          1.49589        3.60309       11.90750
O          4.03261        7.70532       21.10443
O          2.89139        7.64893        8.71303
O          7.69564       15.25048       13.66082
O          6.98809        0.09803        8.10438
O          2.12469        7.51067       13.63974
O          4.03831       14.72539       14.03506
O          4.24841        8.24005       12.62096
O          5.79906        0.50847       12.49593
O          5.85918        6.96367       14.25351
O          5.18034        7.61677       20.29128
F          4.75239        5.67269        8.41113
F          4.90174        5.44060       18.64193
F         -0.02305       13.48474       13.38597
F          4.95929        1.67532        8.39204
F          4.99054        1.73715       18.24974
F          0.25810        9.47852       13.28287
F          4.84982        9.45335        8.42651
F          4.94558        9.78938       18.65560
F          9.63961        1.71027       13.43012
F          5.11345       13.47853        8.23369
F          4.98421       13.45880       18.24547
F          0.15817        5.70656       13.35635
F          6.61090        7.50461        8.23710
F          6.66416        7.59067       18.31126
F          1.67183       15.45958       13.24442
F          4.92623        7.54329       10.21172
F          3.13730        7.63992       18.64620
F         -0.05151       15.35177       15.22245
F          4.49935        7.57296        6.64015
F          4.71953        7.66509       16.62544
F          9.33407       15.37134       11.64291
F          3.13164       15.19471        8.43363
F          3.21961       15.32256       18.33547
F          8.15023        7.63650       13.11910
F          4.87482       15.43908        6.49775
F          5.30139       15.37476       16.46395
F          0.53950        7.55090       11.54921
F          5.15273       15.25141       10.08213
F          6.18983       15.39838       19.31637
F          0.09299        7.63712       15.12504
Al         4.83044        7.56504        8.40258
Al        -0.10555       15.36404       13.40819
Al         4.90656       15.32909        8.30375
Al         4.93341       15.36932       18.18765
Al         0.19118        7.59502       13.31334
Fe         4.88117        7.62672       18.48898
Ni         4.86957        3.66772        8.42821
Ni         4.91791        3.66103       18.04951
Ni         0.09516       11.48443       13.31220
Ni         4.93623       11.47045        8.37752
Ni         4.94225       11.54610       18.00736
Ni         0.04490        3.70127       13.36176
