# Supplementary material for: Spin Crossover and Exchange Effects on Oxygen Evolution Reaction Catalyzed by Bimetallic Metal Organic Frameworks
Source: ACS Catal. 2024 May 20;14(11):8652–65. doi: 10.1021/acscatal.4c01091 (PMC11165450; doi:10.1021/acscatal.4c01091)
Supplement: Supplementary file 2 — cs4c01091_si_002.zip [file cs4c01091_si_002.zip › xyz/Ni-Fe/Fe-site/Fe_2_s.xyz]

146
HCNOFAlFeNi
H          6.96253        1.77164        9.53101
H          2.30820        9.79264       14.12364
H          2.69138        1.71773       17.36112
H          4.26243       15.02009       14.95672
H          7.76771        9.46158       12.23390
H          5.84948        1.91985       15.98290
H          7.71838       14.99912        7.96938
H          1.00101        9.70813       11.09578
H          3.96755        1.68790       10.62641
H          8.92996        9.43253       15.51211
H          6.77764        7.26537       14.03677
H          7.15292        5.64038       17.38447
H          2.19427       13.50991       12.30966
H          2.68658        5.41217        9.32395
H          4.47117        7.97020       11.68933
H          7.65834       13.18025       14.15440
H          5.96093        5.71262       10.47005
H          0.92433       13.46610       15.53802
H          3.91644        5.51361       16.09626
H          8.70911       13.42058       11.28832
H          6.98337        0.05468       13.06385
H          2.68757       13.42897       17.35485
H          7.73531        5.73126       12.24643
H          6.93753       13.40567        9.51934
H          5.66837        0.20507       11.55519
H          2.18863        5.45411       14.25665
H          3.97806       13.52094       10.52929
H          8.91327        5.70920       15.55882
H          5.93254       13.27269       15.98404
H          0.97463        5.48938       11.16955
H          3.00341        7.81407       13.09774
H          2.72402        9.75769        9.26842
H          7.56247        2.03092       14.13047
H          7.16204        9.50726       17.32950
H          5.60686        7.27733       15.15580
H          2.20594        1.70391       12.42529
H          4.02207        9.70688       15.98119
H          2.05026        7.30809        8.15451
H          8.72765        1.79168       11.28917
H          6.00856        9.46205       10.44299
H          0.91769        1.68635       15.55540
H          3.10580       15.01543       13.85620
H          4.91458        7.75892       13.22021
H          5.10002        0.01414       13.05359
H          2.67285        7.57063        9.65719
H          7.07754        0.77536        7.41371
H          2.31607        7.61336       14.58703
H          7.46000       15.35224       14.59700
C          7.13320        2.66787       10.12428
C          2.39465       10.59068       14.85618
C          2.56015        2.56207       16.67842
C          7.58840       10.35206       11.62781
C          6.51878        2.77382       15.87325
C          1.65056       10.57204       10.96049
C          3.29805        2.53861       10.74859
C          8.26636       10.29924       15.62518
C          7.26322        4.82027       16.66902
C          2.33006       12.65594       11.64690
C          2.58168        4.59532       10.03143
C          7.55062       12.36326       14.86615
C          6.57625        4.83037       10.65233
C          1.61385       12.62099       15.63970
C          3.25769        4.65451       15.96297
C          8.11726       12.52451       11.09948
C          2.58528       12.60250       16.64510
C          7.56099        4.84047       11.64148
C          7.13490       12.52078       10.11431
C          2.29946        4.62841       14.95871
C          3.31325       12.66464       10.65432
C          8.23452        4.85554       15.66334
C          6.59248       12.41235       15.86812
C          1.62477        4.62406       11.03796
C          2.61351       10.59208        9.95795
C          7.46951        2.82431       14.86672
C          7.28885       10.33575       16.62630
C          2.32664        2.55446       11.75171
C          3.34645       10.55589       15.86442
C          8.11989        2.67812       11.10717
C          6.60943       10.35035       10.63296
C          1.58215        2.54949       15.67929
N          6.35455        3.74058        9.88846
N          1.53101       11.61384       14.75222
N          3.39184        3.61443       16.80602
N          8.35050       11.43798       11.86193
N          6.41989        3.77553       16.76614
N          1.51066       11.60079       11.81807
N          3.43536        3.56534        9.89073
N          8.38786       11.31913       14.75479
N          3.44307       11.56925       16.74507
N          8.33561        3.76170       11.87560
N          6.37845       11.43471        9.86766
N          1.46802        3.58149       14.82286
N          3.46610       11.62347        9.81355
N          8.33003        3.85150       14.77529
N          6.46346       11.39557       16.73965
N          1.49589        3.60309       11.90750
O          2.89139        7.64893        8.71303
O          7.69564       15.25048       13.66082
O          6.98809        0.09803        8.10438
O          2.12469        7.51067       13.63974
O          4.03831       14.72539       14.03506
O          4.24841        8.24005       12.62096
O          5.79906        0.50847       12.49593
O          5.85918        6.96367       14.25351
F          4.75239        5.67269        8.41113
F          4.90751        5.52324       18.46620
F         -0.02305       13.48474       13.38597
F          4.95929        1.67532        8.39204
F          4.95120        1.74989       18.28477
F          0.25810        9.47852       13.28287
F          4.84982        9.45335        8.42651
F          4.93189        9.67519       18.47673
F          9.63961        1.71027       13.43012
F          5.11345       13.47853        8.23369
F          4.97278       13.42726       18.26882
F          0.15817        5.70656       13.35635
F          6.61090        7.50461        8.23710
F          6.74275        7.58803       18.32237
F          1.67183       15.45958       13.24442
F          4.92623        7.54329       10.21172
F          3.62139        7.60217       19.59976
F         -0.05151       15.35177       15.22245
F          4.49935        7.57296        6.64015
F          4.42622        7.62330       16.50127
F          9.33407       15.37134       11.64291
F          3.13164       15.19471        8.43363
F          3.20734       15.29879       18.33433
F          8.15023        7.63650       13.11910
F          4.87482       15.43908        6.49775
F          5.29479       15.37228       16.48475
F          0.53950        7.55090       11.54921
F          5.15273       15.25141       10.08213
F          6.18545       15.39869       19.31266
F          0.09299        7.63712       15.12504
Al         4.83044        7.56504        8.40258
Al        -0.10555       15.36404       13.40819
Al         4.90656       15.32909        8.30375
Al         4.91773       15.35690       18.20303
Al         0.19118        7.59502       13.31334
Fe         4.90111        7.60388       18.33974
Ni         4.86957        3.66772        8.42821
Ni         4.92560        3.66181       18.03641
Ni         0.09516       11.48443       13.31220
Ni         4.93623       11.47045        8.37752
Ni         4.95550       11.52062       17.99967
Ni         0.04490        3.70127       13.36176
