# Supplementary material for: Spin Crossover and Exchange Effects on Oxygen Evolution Reaction Catalyzed by Bimetallic Metal Organic Frameworks
Source: ACS Catal. 2024 May 20;14(11):8652–65. doi: 10.1021/acscatal.4c01091 (PMC11165450; doi:10.1021/acscatal.4c01091)
Supplement: Supplementary file 2 — cs4c01091_si_002.zip [file cs4c01091_si_002.zip › xyz/Ni-Fe/Fe-site/Fe_3_O.xyz]

147
HCNOFAlFeNi
H          6.96253        1.77164        9.53101
H          2.25550        9.74712       14.16636
H          2.71395        1.69614       17.31526
H          4.26243       15.02009       14.95672
H          7.76771        9.46158       12.23390
H          5.83735        1.91518       15.94502
H          7.71838       14.99912        7.96938
H          1.00101        9.70813       11.09578
H          3.96755        1.68790       10.62641
H          8.89687        9.41793       15.49302
H          6.77764        7.26537       14.03677
H          7.05598        5.68528       17.30045
H          2.19427       13.50991       12.30966
H          2.68658        5.41217        9.32395
H          4.47117        7.97020       11.68933
H          7.68403       13.19424       14.15639
H          5.96093        5.71262       10.47005
H          0.91822       13.46346       15.51182
H          3.87264        5.54779       16.14781
H          8.70911       13.42058       11.28832
H          6.98337        0.05468       13.06385
H          2.71467       13.46175       17.29561
H          7.73531        5.73126       12.24643
H          6.93753       13.40567        9.51934
H          5.66837        0.20507       11.55519
H          2.15225        5.48627       14.29054
H          3.97806       13.52094       10.52929
H          8.87182        5.73048       15.52863
H          5.93282       13.28620       15.95983
H          0.97463        5.48938       11.16955
H          3.00341        7.81407       13.09774
H          2.72402        9.75769        9.26842
H          7.58037        2.02005       14.12335
H          7.06626        9.46795       17.25147
H          5.60686        7.27733       15.15580
H          2.20594        1.70391       12.42529
H          3.97421        9.66541       16.03104
H          2.05026        7.30809        8.15451
H          8.72765        1.79168       11.28917
H          6.00856        9.46205       10.44299
H          0.91973        1.68651       15.53119
H          3.10580       15.01543       13.85620
H          4.91458        7.75892       13.22021
H          5.10002        0.01414       13.05359
H          2.67285        7.57063        9.65719
H          7.07754        0.77536        7.41371
H          2.31607        7.61336       14.58703
H          7.46000       15.35224       14.59700
C          7.13320        2.66787       10.12428
C          2.36160       10.55946       14.87982
C          2.56577        2.55368       16.65250
C          7.58840       10.35206       11.62781
C          6.49793        2.77584       15.83366
C          1.65056       10.57204       10.96049
C          3.29805        2.53861       10.74859
C          8.23473       10.28650       15.59954
C          7.20129        4.84668       16.61149
C          2.33006       12.65594       11.64690
C          2.58168        4.59532       10.03143
C          7.55446       12.37071       14.85561
C          6.57625        4.83037       10.65233
C          1.60753       12.61990       15.62062
C          3.23004        4.67813       15.98632
C          8.11726       12.52451       11.09948
C          2.59295       12.61772       16.60921
C          7.56099        4.84047       11.64148
C          7.13490       12.52078       10.11431
C          2.27288        4.65280       14.98036
C          3.31325       12.66464       10.65432
C          8.19592        4.87418       15.62717
C          6.58017       12.41701       15.83907
C          1.62477        4.62406       11.03796
C          2.61351       10.59208        9.95795
C          7.46535        2.82198       14.84621
C          7.23147       10.31509       16.57674
C          2.32664        2.55446       11.75171
C          3.31813       10.53072       15.88407
C          8.11989        2.67812       11.10717
C          6.60943       10.35035       10.63296
C          1.58088        2.54995       15.66277
N          6.35455        3.74058        9.88846
N          1.51248       11.59317       14.75650
N          3.38288        3.61490       16.79690
N          8.35050       11.43798       11.86193
N          6.37725        3.78796       16.71288
N          1.51066       11.60079       11.81807
N          3.43536        3.56534        9.89073
N          8.38570       11.32037       14.75023
N          3.43903       11.57593       16.72484
N          8.33561        3.76170       11.87560
N          6.37845       11.43471        9.86766
N          1.45632        3.59656       14.82542
N          3.46610       11.62347        9.81355
N          8.32212        3.85398       14.76191
N          6.42264       11.38749       16.69124
N          1.49589        3.60309       11.90750
O          2.89139        7.64893        8.71303
O          7.69564       15.25048       13.66082
O          6.98809        0.09803        8.10438
O          2.12469        7.51067       13.63974
O          4.03831       14.72539       14.03506
O          4.24841        8.24005       12.62096
O          5.79906        0.50847       12.49593
O          5.85918        6.96367       14.25351
O          5.04641        7.56333       20.04378
F          4.75239        5.67269        8.41113
F          4.88336        5.46266       18.40240
F         -0.02305       13.48474       13.38597
F          4.95929        1.67532        8.39204
F          4.95027        1.71960       18.22040
F          0.25810        9.47852       13.28287
F          4.84982        9.45335        8.42651
F          4.91052        9.79155       18.60917
F          9.63961        1.71027       13.43012
F          5.11345       13.47853        8.23369
F          4.99616       13.45010       18.18594
F          0.15817        5.70656       13.35635
F          6.61090        7.50461        8.23710
F          6.64308        7.59658       18.04638
F          1.67183       15.45958       13.24442
F          4.92623        7.54329       10.21172
F          3.06725        7.59673       18.37306
F         -0.05151       15.35177       15.22245
F          4.49935        7.57296        6.64015
F          4.68900        7.69678       16.47307
F          9.33407       15.37134       11.64291
F          3.13164       15.19471        8.43363
F          3.21271       15.28466       18.26199
F          8.15023        7.63650       13.11910
F          4.87482       15.43908        6.49775
F          5.30682       15.37771       16.42180
F          0.53950        7.55090       11.54921
F          5.15273       15.25141       10.08213
F          6.20300       15.40708       19.25485
F          0.09299        7.63712       15.12504
Al         4.83044        7.56504        8.40258
Al        -0.10555       15.36404       13.40819
Al         4.90656       15.32909        8.30375
Al         4.92936       15.35099       18.14920
Al         0.19118        7.59502       13.31334
Fe         4.84655        7.59704       18.43059
Ni         4.86957        3.66772        8.42821
Ni         4.91664        3.63711       18.01163
Ni         0.09516       11.48443       13.31220
Ni         4.93623       11.47045        8.37752
Ni         4.94064       11.52762       17.98002
Ni         0.04490        3.70127       13.36176
