# Supplementary material for: Spin Crossover and Exchange Effects on Oxygen Evolution Reaction Catalyzed by Bimetallic Metal Organic Frameworks
Source: ACS Catal. 2024 May 20;14(11):8652–65. doi: 10.1021/acscatal.4c01091 (PMC11165450; doi:10.1021/acscatal.4c01091)
Supplement: Supplementary file 2 — cs4c01091_si_002.zip [file cs4c01091_si_002.zip › xyz/Ni-Fe/Fe-site/Fe_3_OH.xyz]

148
HCNOFAlFeNi
H          6.96253        1.77164        9.53101
H          2.27075        9.76405       14.19968
H          2.66933        1.71090       17.37479
H          4.26243       15.02009       14.95672
H          7.76771        9.46158       12.23390
H          5.85085        1.91907       15.98205
H          7.71838       14.99912        7.96938
H          1.00101        9.70813       11.09578
H          3.96755        1.68790       10.62641
H          8.89327        9.42958       15.51382
H          6.77764        7.26537       14.03677
H          7.14180        5.64349       17.37878
H          2.19427       13.50991       12.30966
H          2.68658        5.41217        9.32395
H          4.47117        7.97020       11.68933
H          7.65085       13.17979       14.14500
H          5.96093        5.71262       10.47005
H          0.93587       13.48412       15.52549
H          3.84880        5.54608       16.19139
H          8.70911       13.42058       11.28832
H          6.98337        0.05468       13.06385
H          2.69487       13.46657       17.34574
H          7.73531        5.73126       12.24643
H          6.93753       13.40567        9.51934
H          5.66837        0.20507       11.55519
H          2.17824        5.46250       14.29196
H          3.97806       13.52094       10.52929
H          8.89762        5.71837       15.54913
H          5.91510       13.28683       15.96325
H          0.97463        5.48938       11.16955
H          3.00341        7.81407       13.09774
H          2.72402        9.75769        9.26842
H          7.54474        2.04475       14.11680
H          7.10562        9.51300       17.31355
H          5.60686        7.27733       15.15580
H          2.20594        1.70391       12.42529
H          3.97278        9.68653       16.07917
H          2.05026        7.30809        8.15451
H          8.72765        1.79168       11.28917
H          6.00856        9.46205       10.44299
H          0.92917        1.67423       15.53859
H          3.10580       15.01543       13.85620
H          4.91458        7.75892       13.22021
H          5.10002        0.01414       13.05359
H          2.67285        7.57063        9.65719
H          7.07754        0.77536        7.41371
H          2.31607        7.61336       14.58703
H          7.46000       15.35224       14.59700
H          4.27828        7.62889       20.64930
C          7.13320        2.66787       10.12428
C          2.36917       10.57562       14.91571
C          2.53141        2.56394       16.70519
C          7.58840       10.35206       11.62781
C          6.51986        2.77304       15.87496
C          1.65056       10.57204       10.96049
C          3.29805        2.53861       10.74859
C          8.23132       10.29800       15.62119
C          7.26049        4.82167       16.66959
C          2.33006       12.65594       11.64690
C          2.58168        4.59532       10.03143
C          7.53280       12.36419       14.85646
C          6.57625        4.83037       10.65233
C          1.61676       12.63450       15.64625
C          3.20491        4.67953       16.03075
C          8.11726       12.52451       11.09948
C          2.58257       12.62518       16.65592
C          7.56099        4.84047       11.64148
C          7.13490       12.52078       10.11431
C          2.28088        4.63820       14.99659
C          3.31325       12.66464       10.65432
C          8.22171        4.86300       15.65622
C          6.56942       12.42198       15.85160
C          1.62477        4.62406       11.03796
C          2.61351       10.59208        9.95795
C          7.45805        2.83332       14.85903
C          7.24782       10.34103       16.61491
C          2.32664        2.55446       11.75171
C          3.31188       10.54423       15.93249
C          8.11989        2.67812       11.10717
C          6.60943       10.35035       10.63296
C          1.57976        2.54405       15.68328
N          6.35455        3.74058        9.88846
N          1.52702       11.61259       14.77700
N          3.33336        3.63400       16.87067
N          8.35050       11.43798       11.86193
N          6.43320        3.76652       16.78067
N          1.51066       11.60079       11.81807
N          3.43536        3.56534        9.89073
N          8.36636       11.31649       14.75251
N          3.42476       11.58214       16.78266
N          8.33561        3.76170       11.87560
N          6.37845       11.43471        9.86766
N          1.46881        3.58010       14.83169
N          3.46610       11.62347        9.81355
N          8.31857        3.86020       14.76789
N          6.43153       11.40784       16.72513
N          1.49589        3.60309       11.90750
O          2.89139        7.64893        8.71303
O          7.69564       15.25048       13.66082
O          6.98809        0.09803        8.10438
O          2.12469        7.51067       13.63974
O          4.03831       14.72539       14.03506
O          4.24841        8.24005       12.62096
O          5.79906        0.50847       12.49593
O          5.85918        6.96367       14.25351
O          5.16756        7.57172       20.23717
F          4.75239        5.67269        8.41113
F          4.89699        5.46204       18.45651
F         -0.02305       13.48474       13.38597
F          4.95929        1.67532        8.39204
F          4.96810        1.76682       18.21585
F          0.25810        9.47852       13.28287
F          4.84982        9.45335        8.42651
F          4.95335        9.76778       18.61316
F          9.63961        1.71027       13.43012
F          5.11345       13.47853        8.23369
F          4.98711       13.46191       18.24604
F          0.15817        5.70656       13.35635
F          6.61090        7.50461        8.23710
F          6.69702        7.59611       18.20075
F          1.67183       15.45958       13.24442
F          4.92623        7.54329       10.21172
F          3.15792        7.64318       18.69205
F         -0.05151       15.35177       15.22245
F          4.49935        7.57296        6.64015
F          4.68386        7.68156       16.60807
F          9.33407       15.37134       11.64291
F          3.13164       15.19471        8.43363
F          3.21735       15.32614       18.33461
F          8.15023        7.63650       13.11910
F          4.87482       15.43908        6.49775
F          5.29583       15.37647       16.45883
F          0.53950        7.55090       11.54921
F          5.15273       15.25141       10.08213
F          6.17761       15.44203       19.30668
F          0.09299        7.63712       15.12504
Al         4.83044        7.56504        8.40258
Al        -0.10555       15.36404       13.40819
Al         4.90656       15.32909        8.30375
Al         4.92614       15.36420       18.17939
Al         0.19118        7.59502       13.31334
Fe         4.92080        7.62578       18.47417
Ni         4.86957        3.66772        8.42821
Ni         4.91951        3.65575       18.01591
Ni         0.09516       11.48443       13.31220
Ni         4.93623       11.47045        8.37752
Ni         4.95034       11.54408       18.01163
Ni         0.04490        3.70127       13.36176
