# Supplementary material for: Spin Crossover and Exchange Effects on Oxygen Evolution Reaction Catalyzed by Bimetallic Metal Organic Frameworks
Source: ACS Catal. 2024 May 20;14(11):8652–65. doi: 10.1021/acscatal.4c01091 (PMC11165450; doi:10.1021/acscatal.4c01091)
Supplement: Supplementary file 2 — cs4c01091_si_002.zip [file cs4c01091_si_002.zip › xyz/Ni-Fe/Fe-site/Fe_3_OOH.xyz]

149
HCNOFAlFeNi
H          6.96253        1.77164        9.53101
H          2.26370        9.75737       14.20196
H          2.72092        1.68884       17.35571
H          4.26243       15.02009       14.95672
H          7.76771        9.46158       12.23390
H          5.81095        1.92839       15.95898
H          7.71838       14.99912        7.96938
H          1.00101        9.70813       11.09578
H          3.96755        1.68790       10.62641
H          8.88532        9.41405       15.50869
H          6.77764        7.26537       14.03677
H          7.07722        5.65964       17.36026
H          2.19427       13.50991       12.30966
H          2.68658        5.41217        9.32395
H          4.47117        7.97020       11.68933
H          7.65553       13.17792       14.16608
H          5.96093        5.71262       10.47005
H          0.94164       13.48164       15.52635
H          3.86500        5.54127       16.19253
H          8.70911       13.42058       11.28832
H          6.98337        0.05468       13.06385
H          2.69883       13.45740       17.34944
H          7.73531        5.73126       12.24643
H          6.93753       13.40567        9.51934
H          5.66837        0.20507       11.55519
H          2.15224        5.47509       14.32870
H          3.97806       13.52094       10.52929
H          8.86846        5.72505       15.55996
H          5.90900       13.27005       15.97550
H          0.97463        5.48938       11.16955
H          3.00341        7.81407       13.09774
H          2.72402        9.75769        9.26842
H          7.55601        2.03481       14.13560
H          7.08882        9.48287       17.29960
H          5.60686        7.27733       15.15580
H          2.20594        1.70391       12.42529
H          3.96606        9.67457       16.07974
H          2.05026        7.30809        8.15451
H          8.72765        1.79168       11.28917
H          6.00856        9.46205       10.44299
H          0.94599        1.66600       15.54942
H          3.10580       15.01543       13.85620
H          4.91458        7.75892       13.22021
H          5.10002        0.01414       13.05359
H          2.67285        7.57063        9.65719
H          7.07754        0.77536        7.41371
H          2.31607        7.61336       14.58703
H          7.46000       15.35224       14.59700
H          4.38385        7.72350       21.94150
C          7.13320        2.66787       10.12428
C          2.36455       10.56847       14.91798
C          2.57128        2.54607       16.69323
C          7.58840       10.35206       11.62781
C          6.47947        2.78329       15.85474
C          1.65056       10.57204       10.96049
C          3.29805        2.53861       10.74859
C          8.22385       10.28262       15.61948
C          7.20613        4.83705       16.65222
C          2.33006       12.65594       11.64690
C          2.58168        4.59532       10.03143
C          7.53276       12.35642       14.87014
C          6.57625        4.83037       10.65233
C          1.61904       12.62953       15.64825
C          3.22366        4.67253       16.03189
C          8.11726       12.52451       11.09948
C          2.58342       12.61664       16.65905
C          7.56099        4.84047       11.64148
C          7.13490       12.52078       10.11431
C          2.27501        4.64193       15.01938
C          3.31325       12.66464       10.65432
C          8.19010        4.87061       15.65936
C          6.56323       12.40551       15.86015
C          1.62477        4.62406       11.03796
C          2.61351       10.59208        9.95795
C          7.44686        2.83270       14.86529
C          7.23467       10.31726       16.60864
C          2.32664        2.55446       11.75171
C          3.30690       10.53398       15.93534
C          8.11989        2.67812       11.10717
C          6.60943       10.35035       10.63296
C          1.59764        2.53597       15.69154
N          6.35455        3.74058        9.88846
N          1.52541       11.60778       14.77871
N          3.37968        3.61303       16.84731
N          8.35050       11.43798       11.86193
N          6.36966        3.78703       16.74507
N          1.51066       11.60079       11.81807
N          3.43536        3.56534        9.89073
N          8.36622       11.30903       14.76020
N          3.42232       11.57049       16.78750
N          8.33561        3.76170       11.87560
N          6.37845       11.43471        9.86766
N          1.46910        3.57994       14.85191
N          3.46610       11.62347        9.81355
N          8.30639        3.86113       14.78070
N          6.41877       11.38422       16.72513
N          1.49589        3.60309       11.90750
O          4.14858        8.09728       21.06171
O          2.89139        7.64893        8.71303
O          7.69564       15.25048       13.66082
O          6.98809        0.09803        8.10438
O          2.12469        7.51067       13.63974
O          4.03831       14.72539       14.03506
O          4.24841        8.24005       12.62096
O          5.79906        0.50847       12.49593
O          5.85918        6.96367       14.25351
O          5.17603        7.54749       20.27875
F          4.75239        5.67269        8.41113
F          4.91571        5.42289       18.65731
F         -0.02305       13.48474       13.38597
F          4.95929        1.67532        8.39204
F          4.99242        1.73327       18.24604
F          0.25810        9.47852       13.28287
F          4.84982        9.45335        8.42651
F          4.95037        9.77508       18.68209
F          9.63961        1.71027       13.43012
F          5.11345       13.47853        8.23369
F          4.98424       13.45492       18.24433
F          0.15817        5.70656       13.35635
F          6.61090        7.50461        8.23710
F          6.67629        7.57141       18.24746
F          1.67183       15.45958       13.24442
F          4.92623        7.54329       10.21172
F          3.12972        7.58897       18.61487
F         -0.05151       15.35177       15.22245
F          4.49935        7.57296        6.64015
F          4.71309        7.67891       16.59582
F          9.33407       15.37134       11.64291
F          3.13164       15.19471        8.43363
F          3.22068       15.32272       18.33490
F          8.15023        7.63650       13.11910
F          4.87482       15.43908        6.49775
F          5.30103       15.37181       16.46082
F          0.53950        7.55090       11.54921
F          5.15273       15.25141       10.08213
F          6.19109       15.39884       19.31437
F          0.09299        7.63712       15.12504
Al         4.83044        7.56504        8.40258
Al        -0.10555       15.36404       13.40819
Al         4.90656       15.32909        8.30375
Al         4.93473       15.36218       18.18565
Al         0.19118        7.59502       13.31334
Fe         4.88461        7.63495       18.46449
Ni         4.86957        3.66772        8.42821
Ni         4.91922        3.65544       18.05663
Ni         0.09516       11.48443       13.31220
Ni         4.93623       11.47045        8.37752
Ni         4.94235       11.53259       18.02360
Ni         0.04490        3.70127       13.36176
