# Supplementary material for: Spin Crossover and Exchange Effects on Oxygen Evolution Reaction Catalyzed by Bimetallic Metal Organic Frameworks
Source: ACS Catal. 2024 May 20;14(11):8652–65. doi: 10.1021/acscatal.4c01091 (PMC11165450; doi:10.1021/acscatal.4c01091)
Supplement: Supplementary file 2 — cs4c01091_si_002.zip [file cs4c01091_si_002.zip › xyz/Ni-Fe/Fe-site/Fe_3_s.xyz]

146
HCNOFAlFeNi
H          6.96253        1.77164        9.53101
H          2.32147        9.80181       14.13873
H          2.69429        1.71913       17.36966
H          4.26243       15.02009       14.95672
H          7.76771        9.46158       12.23390
H          5.83971        1.92388       15.98604
H          7.71838       14.99912        7.96938
H          1.00101        9.70813       11.09578
H          3.96755        1.68790       10.62641
H          8.93787        9.42896       15.51325
H          6.77764        7.26537       14.03677
H          7.14579        5.64380       17.38846
H          2.19427       13.50991       12.30966
H          2.68658        5.41217        9.32395
H          4.47117        7.97020       11.68933
H          7.64482       13.16627       14.15810
H          5.96093        5.71262       10.47005
H          0.92067       13.47434       15.53575
H          3.92102        5.51299       16.09797
H          8.70911       13.42058       11.28832
H          6.98337        0.05468       13.06385
H          2.64485       13.42664       17.38704
H          7.73531        5.73126       12.24643
H          6.93753       13.40567        9.51934
H          5.66837        0.20507       11.55519
H          2.19324        5.45007       14.26006
H          3.97806       13.52094       10.52929
H          8.90489        5.71075       15.56280
H          5.96307       13.27735       16.02733
H          0.97463        5.48938       11.16955
H          3.00341        7.81407       13.09774
H          2.72402        9.75769        9.26842
H          7.55691        2.03170       14.13873
H          7.20132        9.51409       17.36283
H          5.60686        7.27733       15.15580
H          2.20594        1.70391       12.42529
H          3.99426        9.70300       16.03018
H          2.05026        7.30809        8.15451
H          8.72765        1.79168       11.28917
H          6.00856        9.46205       10.44299
H          0.92648        1.68293       15.55882
H          3.10580       15.01543       13.85620
H          4.91458        7.75892       13.22021
H          5.10002        0.01414       13.05359
H          2.67285        7.57063        9.65719
H          7.07754        0.77536        7.41371
H          2.31607        7.61336       14.58703
H          7.46000       15.35224       14.59700
C          7.13320        2.66787       10.12428
C          2.39217       10.59659       14.87726
C          2.56336        2.56269       16.68668
C          7.58840       10.35206       11.62781
C          6.51078        2.77661       15.87923
C          1.65056       10.57204       10.96049
C          3.29805        2.53861       10.74859
C          8.27836       10.29660       15.63799
C          7.25610        4.82307       16.67472
C          2.33006       12.65594       11.64690
C          2.58168        4.59532       10.03143
C          7.55135       12.35704       14.88039
C          6.57625        4.83037       10.65233
C          1.60368       12.62565       15.64967
C          3.26168        4.65436       15.96752
C          8.11726       12.52451       11.09948
C          2.55006       12.59986       16.67785
C          7.56099        4.84047       11.64148
C          7.13490       12.52078       10.11431
C          2.30465        4.62469       14.96270
C          3.31325       12.66464       10.65432
C          8.22624        4.85709       15.66847
C          6.62184       12.41747       15.90572
C          1.62477        4.62406       11.03796
C          2.61351       10.59208        9.95795
C          7.46278        2.82633       14.87412
C          7.32541       10.34181       16.65962
C          2.32664        2.55446       11.75171
C          3.31952       10.55154       15.90800
C          8.11989        2.67812       11.10717
C          6.60943       10.35035       10.63296
C          1.58937        2.54700       15.68442
N          6.35455        3.74058        9.88846
N          1.53154       11.62005       14.76020
N          3.39210        3.61769       16.81570
N          8.35050       11.43798       11.86193
N          6.41315        3.77848       16.77298
N          1.51066       11.60079       11.81807
N          3.43536        3.56534        9.89073
N          8.38597       11.31121       14.75934
N          3.39331       11.55760       16.80089
N          8.33561        3.76170       11.87560
N          6.37845       11.43471        9.86766
N          1.47428        3.57746       14.82684
N          3.46610       11.62347        9.81355
N          8.32251        3.85367       14.78070
N          6.51165       11.40893       16.79178
N          1.49589        3.60309       11.90750
O          2.89139        7.64893        8.71303
O          7.69564       15.25048       13.66082
O          6.98809        0.09803        8.10438
O          2.12469        7.51067       13.63974
O          4.03831       14.72539       14.03506
O          4.24841        8.24005       12.62096
O          5.79906        0.50847       12.49593
O          5.85918        6.96367       14.25351
F          4.75239        5.67269        8.41113
F          4.90115        5.55214       18.38616
F         -0.02305       13.48474       13.38597
F          4.95929        1.67532        8.39204
F          4.95639        1.74632       18.31069
F          0.25810        9.47852       13.28287
F          4.84982        9.45335        8.42651
F          4.93422        9.67581       18.33347
F          9.63961        1.71027       13.43012
F          5.11345       13.47853        8.23369
F          4.95839       13.41220       18.21841
F          0.15817        5.70656       13.35635
F          6.61090        7.50461        8.23710
F          6.73264        7.59829       18.33746
F          1.67183       15.45958       13.24442
F          4.92623        7.54329       10.21172
F          3.63203        7.63557       19.58665
F         -0.05151       15.35177       15.22245
F          4.49935        7.57296        6.64015
F          4.41874        7.60916       16.47791
F          9.33407       15.37134       11.64291
F          3.13164       15.19471        8.43363
F          3.20608       15.29802       18.33490
F          8.15023        7.63650       13.11910
F          4.87482       15.43908        6.49775
F          5.29257       15.39403       16.47620
F          0.53950        7.55090       11.54921
F          5.15273       15.25141       10.08213
F          6.18166       15.36047       19.29814
F          0.09299        7.63712       15.12504
Al         4.83044        7.56504        8.40258
Al        -0.10555       15.36404       13.40819
Al         4.90656       15.32909        8.30375
Al         4.91249       15.36653       18.19107
Al         0.19118        7.59502       13.31334
Fe         4.89548        7.60233       18.31553
Ni         4.86957        3.66772        8.42821
Ni         4.92307        3.66119       18.04182
Ni         0.09516       11.48443       13.31220
Ni         4.93623       11.47045        8.37752
Ni         4.93956       11.52855       17.98742
Ni         0.04490        3.70127       13.36176
