# Supplementary material for: Spin Crossover and Exchange Effects on Oxygen Evolution Reaction Catalyzed by Bimetallic Metal Organic Frameworks
Source: ACS Catal. 2024 May 20;14(11):8652–65. doi: 10.1021/acscatal.4c01091 (PMC11165450; doi:10.1021/acscatal.4c01091)
Supplement: Supplementary file 2 — cs4c01091_si_002.zip [file cs4c01091_si_002.zip › xyz/Ni-Fe/Fe-site/Fe_4_O.xyz]

147
HCNOFAlFeNi
H          6.96253        1.77164        9.53101
H          2.23815        9.73733       14.17120
H          2.72087        1.68200       17.29048
H          4.26243       15.02009       14.95672
H          7.76771        9.46158       12.23390
H          5.83278        1.91410       15.91056
H          7.71838       14.99912        7.96938
H          1.00101        9.70813       11.09578
H          3.96755        1.68790       10.62641
H          8.89342        9.41063       15.47394
H          6.77764        7.26537       14.03677
H          7.03228        5.69040       17.26685
H          2.19427       13.50991       12.30966
H          2.68658        5.41217        9.32395
H          4.47117        7.97020       11.68933
H          7.68579       13.19268       14.14699
H          5.96093        5.71262       10.47005
H          0.92876       13.47232       15.49245
H          3.85107        5.55463       16.15094
H          8.70911       13.42058       11.28832
H          6.98337        0.05468       13.06385
H          2.72493       13.46921       17.27311
H          7.73531        5.73126       12.24643
H          6.93753       13.40567        9.51934
H          5.66837        0.20507       11.55519
H          2.12959        5.49575       14.30165
H          3.97806       13.52094       10.52929
H          8.86214        5.73561       15.51097
H          5.93006       13.27813       15.94161
H          0.97463        5.48938       11.16955
H          3.00341        7.81407       13.09774
H          2.72402        9.75769        9.26842
H          7.59385        2.01492       14.10797
H          7.05636        9.45149       17.22071
H          5.60686        7.27733       15.15580
H          2.20594        1.70391       12.42529
H          3.95299        9.65267       16.03531
H          2.05026        7.30809        8.15451
H          8.72765        1.79168       11.28917
H          6.00856        9.46205       10.44299
H          0.91549        1.68153       15.51951
H          3.10580       15.01543       13.85620
H          4.91458        7.75892       13.22021
H          5.10002        0.01414       13.05359
H          2.67285        7.57063        9.65719
H          7.07754        0.77536        7.41371
H          2.31607        7.61336       14.58703
H          7.46000       15.35224       14.59700
C          7.13320        2.66787       10.12428
C          2.34978       10.55309       14.87925
C          2.56427        2.54607       16.63798
C          7.58840       10.35206       11.62781
C          6.49150        2.77615       15.80262
C          1.65056       10.57204       10.96049
C          3.29805        2.53861       10.74859
C          8.23157       10.27936       15.58018
C          7.18334        4.85072       16.58016
C          2.33006       12.65594       11.64690
C          2.58168        4.59532       10.03143
C          7.55478       12.36652       14.84251
C          6.57625        4.83037       10.65233
C          1.61148       12.62440       15.60524
C          3.21445        4.68015       15.98860
C          8.11726       12.52451       11.09948
C          2.59614       12.62005       16.59411
C          7.56099        4.84047       11.64148
C          7.13490       12.52078       10.11431
C          2.25482        4.65871       14.98577
C          3.31325       12.66464       10.65432
C          8.18673        4.87853       15.60524
C          6.57741       12.40908       15.82255
C          1.62477        4.62406       11.03796
C          2.61351       10.59208        9.95795
C          7.46897        2.81980       14.82542
C          7.22406       10.30390       16.55310
C          2.32664        2.55446       11.75171
C          3.30475       10.52311       15.88464
C          8.11989        2.67812       11.10717
C          6.60943       10.35035       10.63296
C          1.57419        2.54638       15.65394
N          6.35455        3.74058        9.88846
N          1.51053       11.59364       14.74738
N          3.37854        3.60884       16.78636
N          8.35050       11.43798       11.86193
N          6.36126        3.79029       16.67728
N          1.51066       11.60079       11.81807
N          3.43536        3.56534        9.89073
N          8.38622       11.31649       14.73684
N          3.43398       11.57360       16.71658
N          8.33561        3.76170       11.87560
N          6.37845       11.43471        9.86766
N          1.44491        3.59843       14.82428
N          3.46610       11.62347        9.81355
N          8.32329        3.85383       14.74710
N          6.41785       11.37754       16.67101
N          1.49589        3.60309       11.90750
O          2.89139        7.64893        8.71303
O          7.69564       15.25048       13.66082
O          6.98809        0.09803        8.10438
O          2.12469        7.51067       13.63974
O          4.03831       14.72539       14.03506
O          4.24841        8.24005       12.62096
O          5.79906        0.50847       12.49593
O          5.85918        6.96367       14.25351
O          5.10186        7.60590       20.00134
F          4.75239        5.67269        8.41113
F          4.91149        5.40254       18.56360
F         -0.02305       13.48474       13.38597
F          4.95929        1.67532        8.39204
F          4.96342        1.71882       18.15632
F          0.25810        9.47852       13.28287
F          4.84982        9.45335        8.42651
F          4.88244        9.78363       18.56075
F          9.63961        1.71027       13.43012
F          5.11345       13.47853        8.23369
F          5.01287       13.45492       18.15489
F          0.15817        5.70656       13.35635
F          6.61090        7.50461        8.23710
F          6.62077        7.58695       17.93929
F          1.67183       15.45958       13.24442
F          4.92623        7.54329       10.21172
F          3.05682        7.54966       18.39670
F         -0.05151       15.35177       15.22245
F          4.49935        7.57296        6.64015
F          4.61180        7.67099       16.44288
F          9.33407       15.37134       11.64291
F          3.13164       15.19471        8.43363
F          3.22711       15.28543       18.17882
F          8.15023        7.63650       13.11910
F          4.87482       15.43908        6.49775
F          5.35817       15.37274       16.37908
F          0.53950        7.55090       11.54921
F          5.15273       15.25141       10.08213
F          6.19853       15.41888       19.22893
F          0.09299        7.63712       15.12504
Al         4.83044        7.56504        8.40258
Al        -0.10555       15.36404       13.40819
Al         4.90656       15.32909        8.30375
Al         4.94781       15.35736       18.09993
Al         0.19118        7.59502       13.31334
Fe         4.83542        7.61273       18.39813
Ni         4.86957        3.66772        8.42821
Ni         4.91541        3.64566       17.99483
Ni         0.09516       11.48443       13.31220
Ni         4.93623       11.47045        8.37752
Ni         4.94119       11.53259       17.95951
Ni         0.04490        3.70127       13.36176
