# Supplementary material for: Spin Crossover and Exchange Effects on Oxygen Evolution Reaction Catalyzed by Bimetallic Metal Organic Frameworks
Source: ACS Catal. 2024 May 20;14(11):8652–65. doi: 10.1021/acscatal.4c01091 (PMC11165450; doi:10.1021/acscatal.4c01091)
Supplement: Supplementary file 2 — cs4c01091_si_002.zip [file cs4c01091_si_002.zip › xyz/Ni-Fe/Fe-site/Fe_4_OH.xyz]

148
HCNOFAlFeNi
H          6.96253        1.77164        9.53101
H          2.28067        9.76623       14.19769
H          2.71019        1.70359       17.35314
H          4.26243       15.02009       14.95672
H          7.76771        9.46158       12.23390
H          5.81444        1.93025       15.95157
H          7.71838       14.99912        7.96938
H          1.00101        9.70813       11.09578
H          3.96755        1.68790       10.62641
H          8.88862        9.42741       15.51268
H          6.77764        7.26537       14.03677
H          7.10262        5.64815       17.36340
H          2.19427       13.50991       12.30966
H          2.68658        5.41217        9.32395
H          4.47117        7.97020       11.68933
H          7.65143       13.17948       14.14244
H          5.96093        5.71262       10.47005
H          0.93996       13.48474       15.52321
H          3.89372        5.52992       16.15037
H          8.70911       13.42058       11.28832
H          6.98337        0.05468       13.06385
H          2.69553       13.46890       17.34602
H          7.73531        5.73126       12.24643
H          6.93753       13.40567        9.51934
H          5.66837        0.20507       11.55519
H          2.17657        5.46468       14.28741
H          3.97806       13.52094       10.52929
H          8.88714        5.71433       15.55796
H          5.91721       13.29040       15.96126
H          0.97463        5.48938       11.16955
H          3.00341        7.81407       13.09774
H          2.72402        9.75769        9.26842
H          7.55289        2.03605       14.12335
H          7.10304        9.51953       17.31640
H          5.60686        7.27733       15.15580
H          2.20594        1.70391       12.42529
H          3.98488        9.69477       16.07917
H          2.05026        7.30809        8.15451
H          8.72765        1.79168       11.28917
H          6.00856        9.46205       10.44299
H          0.93654        1.67858       15.54685
H          3.10580       15.01543       13.85620
H          4.91458        7.75892       13.22021
H          5.10002        0.01414       13.05359
H          2.67285        7.57063        9.65719
H          7.07754        0.77536        7.41371
H          2.31607        7.61336       14.58703
H          7.46000       15.35224       14.59700
H          4.27074        7.65841       20.69373
C          7.13320        2.66787       10.12428
C          2.37626       10.57748       14.91485
C          2.56857        2.55586       16.68269
C          7.58840       10.35206       11.62781
C          6.48698        2.78221       15.85018
C          1.65056       10.57204       10.96049
C          3.29805        2.53861       10.74859
C          8.22947       10.29816       15.62062
C          7.22577        4.82820       16.65307
C          2.33006       12.65594       11.64690
C          2.58168        4.59532       10.03143
C          7.53367       12.36465       14.85476
C          6.57625        4.83037       10.65233
C          1.62007       12.63481       15.64483
C          3.24239        4.66787       15.99714
C          8.11726       12.52451       11.09948
C          2.58431       12.62658       16.65649
C          7.56099        4.84047       11.64148
C          7.13490       12.52078       10.11431
C          2.29277        4.63680       14.98577
C          3.31325       12.66464       10.65432
C          8.20643        4.86175       15.65793
C          6.57115       12.42493       15.85075
C          1.62477        4.62406       11.03796
C          2.61351       10.59208        9.95795
C          7.45077        2.83099       14.85703
C          7.24759       10.34445       16.61576
C          2.32664        2.55446       11.75171
C          3.31945       10.54827       15.93249
C          8.11989        2.67812       11.10717
C          6.60943       10.35035       10.63296
C          1.59474        2.54467       15.68100
N          6.35455        3.74058        9.88846
N          1.53063       11.61213       14.77615
N          3.38490        3.61769       16.82709
N          8.35050       11.43798       11.86193
N          6.38430        3.78252       16.74535
N          1.51066       11.60079       11.81807
N          3.43536        3.56534        9.89073
N          8.36685       11.31649       14.75165
N          3.42796       11.58463       16.78522
N          8.33561        3.76170       11.87560
N          6.37845       11.43471        9.86766
N          1.47415        3.58212       14.83368
N          3.46610       11.62347        9.81355
N          8.31393        3.85600       14.77444
N          6.43402       11.41328       16.72712
N          1.49589        3.60309       11.90750
O          2.89139        7.64893        8.71303
O          7.69564       15.25048       13.66082
O          6.98809        0.09803        8.10438
O          2.12469        7.51067       13.63974
O          4.03831       14.72539       14.03506
O          4.24841        8.24005       12.62096
O          5.79906        0.50847       12.49593
O          5.85918        6.96367       14.25351
O          5.15983        7.61258       20.28018
F          4.75239        5.67269        8.41113
F          4.88262        5.48223       18.47673
F         -0.02305       13.48474       13.38597
F          4.95929        1.67532        8.39204
F          4.97685        1.74476       18.28078
F          0.25810        9.47852       13.28287
F          4.84982        9.45335        8.42651
F          4.95924        9.76126       18.51091
F          9.63961        1.71027       13.43012
F          5.11345       13.47853        8.23369
F          4.98718       13.47713       18.24888
F          0.15817        5.70656       13.35635
F          6.61090        7.50461        8.23710
F          6.69291        7.58726       18.26512
F          1.67183       15.45958       13.24442
F          4.92623        7.54329       10.21172
F          3.16312        7.65048       18.73050
F         -0.05151       15.35177       15.22245
F          4.49935        7.57296        6.64015
F          4.69043        7.66431       16.64937
F          9.33407       15.37134       11.64291
F          3.13164       15.19471        8.43363
F          3.21775       15.32443       18.33461
F          8.15023        7.63650       13.11910
F          4.87482       15.43908        6.49775
F          5.29840       15.39573       16.46965
F          0.53950        7.55090       11.54921
F          5.15273       15.25141       10.08213
F          6.19670       15.41609       19.31409
F          0.09299        7.63712       15.12504
Al         4.83044        7.56504        8.40258
Al        -0.10555       15.36404       13.40819
Al         4.90656       15.32909        8.30375
Al         4.93234       15.38113       18.19477
Al         0.19118        7.59502       13.31334
Fe         4.92033        7.62314       18.51461
Ni         4.86957        3.66772        8.42821
Ni         4.92071        3.65171       18.04125
Ni         0.09516       11.48443       13.31220
Ni         4.93623       11.47045        8.37752
Ni         4.95636       11.57174       18.01277
Ni         0.04490        3.70127       13.36176
