# Supplementary material for: Spin Crossover and Exchange Effects on Oxygen Evolution Reaction Catalyzed by Bimetallic Metal Organic Frameworks
Source: ACS Catal. 2024 May 20;14(11):8652–65. doi: 10.1021/acscatal.4c01091 (PMC11165450; doi:10.1021/acscatal.4c01091)
Supplement: Supplementary file 2 — cs4c01091_si_002.zip [file cs4c01091_si_002.zip › xyz/Ni-Fe/Fe-site/Fe_4_OOH.xyz]

149
HCNOFAlFeNi
H          6.96253        1.77164        9.53101
H          2.27103        9.76545       14.19484
H          2.72092        1.70049       17.34830
H          4.26243       15.02009       14.95672
H          7.76771        9.46158       12.23390
H          5.80537        1.93305       15.94901
H          7.71838       14.99912        7.96938
H          1.00101        9.70813       11.09578
H          3.96755        1.68790       10.62641
H          8.88803        9.42849       15.51182
H          6.77764        7.26537       14.03677
H          7.09259        5.64861       17.36454
H          2.19427       13.50991       12.30966
H          2.68658        5.41217        9.32395
H          4.47117        7.97020       11.68933
H          7.65395       13.18165       14.14272
H          5.96093        5.71262       10.47005
H          0.93217       13.48474       15.52179
H          3.90496        5.52464       16.13642
H          8.70911       13.42058       11.28832
H          6.98337        0.05468       13.06385
H          2.70026       13.47418       17.33520
H          7.73531        5.73126       12.24643
H          6.93753       13.40567        9.51934
H          5.66837        0.20507       11.55519
H          2.17735        5.46374       14.28627
H          3.97806       13.52094       10.52929
H          8.88071        5.71557       15.56052
H          5.91293       13.28978       15.95699
H          0.97463        5.48938       11.16955
H          3.00341        7.81407       13.09774
H          2.72402        9.75769        9.26842
H          7.54907        2.03776       14.12392
H          7.09449        9.51704       17.30957
H          5.60686        7.27733       15.15580
H          2.20594        1.70391       12.42529
H          3.98717        9.70114       16.06237
H          2.05026        7.30809        8.15451
H          8.72765        1.79168       11.28917
H          6.00856        9.46205       10.44299
H          0.93936        1.67827       15.54828
H          3.10580       15.01543       13.85620
H          4.91458        7.75892       13.22021
H          5.10002        0.01414       13.05359
H          2.67285        7.57063        9.65719
H          7.07754        0.77536        7.41371
H          2.31607        7.61336       14.58703
H          7.46000       15.35224       14.59700
H          4.46112        7.73997       21.97624
C          7.13320        2.66787       10.12428
C          2.37051       10.57841       14.90944
C          2.57726        2.55244       16.67785
C          7.58840       10.35206       11.62781
C          6.47868        2.78438       15.84819
C          1.65056       10.57204       10.96049
C          3.29805        2.53861       10.74859
C          8.22704       10.29800       15.61863
C          7.21641        4.83022       16.65222
C          2.33006       12.65594       11.64690
C          2.58168        4.59532       10.03143
C          7.53317       12.36590       14.85362
C          6.57625        4.83037       10.65233
C          1.61509       12.63652       15.64141
C          3.25080        4.66352       15.98974
C          8.11726       12.52451       11.09948
C          2.58554       12.63186       16.64652
C          7.56099        4.84047       11.64148
C          7.13490       12.52078       10.11431
C          2.29649        4.63509       14.98321
C          3.31325       12.66464       10.65432
C          8.19902        4.86377       15.65879
C          6.56678       12.42415       15.84619
C          1.62477        4.62406       11.03796
C          2.61351       10.59208        9.95795
C          7.44491        2.83270       14.85732
C          7.24089       10.34259       16.60949
C          2.32664        2.55446       11.75171
C          3.31931       10.55340       15.92024
C          8.11989        2.67812       11.10717
C          6.60943       10.35035       10.63296
C          1.59953        2.54296       15.68043
N          6.35455        3.74058        9.88846
N          1.52362       11.61228       14.77472
N          3.39506        3.61350       16.81940
N          8.35050       11.43798       11.86193
N          6.37445        3.78470       16.74307
N          1.51066       11.60079       11.81807
N          3.43536        3.56534        9.89073
N          8.36625       11.31773       14.75137
N          3.43160       11.59146       16.77041
N          8.33561        3.76170       11.87560
N          6.37845       11.43471        9.86766
N          1.47552        3.58165       14.83453
N          3.46610       11.62347        9.81355
N          8.30914        3.85740       14.77643
N          6.42538       11.41017       16.71886
N          1.49589        3.60309       11.90750
O          4.03100        7.70035       21.09304
O          2.89139        7.64893        8.71303
O          7.69564       15.25048       13.66082
O          6.98809        0.09803        8.10438
O          2.12469        7.51067       13.63974
O          4.03831       14.72539       14.03506
O          4.24841        8.24005       12.62096
O          5.79906        0.50847       12.49593
O          5.85918        6.96367       14.25351
O          5.17834        7.62361       20.27904
F          4.75239        5.67269        8.41113
F          4.90466        5.43998       18.64819
F         -0.02305       13.48474       13.38597
F          4.95929        1.67532        8.39204
F          4.97985        1.74601       18.26825
F          0.25810        9.47852       13.28287
F          4.84982        9.45335        8.42651
F          4.94549        9.78891       18.63196
F          9.63961        1.71027       13.43012
F          5.11345       13.47853        8.23369
F          4.98882       13.46719       18.24575
F          0.15817        5.70656       13.35635
F          6.61090        7.50461        8.23710
F          6.66057        7.58881       18.29958
F          1.67183       15.45958       13.24442
F          4.92623        7.54329       10.21172
F          3.13456        7.64163       18.63196
F         -0.05151       15.35177       15.22245
F          4.49935        7.57296        6.64015
F          4.71482        7.63386       16.61405
F          9.33407       15.37134       11.64291
F          3.13164       15.19471        8.43363
F          3.21854       15.32287       18.33746
F          8.15023        7.63650       13.11910
F          4.87482       15.43908        6.49775
F          5.29766       15.39123       16.46851
F          0.53950        7.55090       11.54921
F          5.15273       15.25141       10.08213
F          6.19546       15.41282       19.31466
F          0.09299        7.63712       15.12504
Al         4.83044        7.56504        8.40258
Al        -0.10555       15.36404       13.40819
Al         4.90656       15.32909        8.30375
Al         4.93285       15.37818       18.19221
Al         0.19118        7.59502       13.31334
Fe         4.87822        7.61833       18.47730
Ni         4.86957        3.66772        8.42821
Ni         4.91711        3.66414       18.04780
Ni         0.09516       11.48443       13.31220
Ni         4.93623       11.47045        8.37752
Ni         4.94695       11.55434       18.00850
Ni         0.04490        3.70127       13.36176
