# Supplementary material for: Spin Crossover and Exchange Effects on Oxygen Evolution Reaction Catalyzed by Bimetallic Metal Organic Frameworks
Source: ACS Catal. 2024 May 20;14(11):8652–65. doi: 10.1021/acscatal.4c01091 (PMC11165450; doi:10.1021/acscatal.4c01091)
Supplement: Supplementary file 2 — cs4c01091_si_002.zip [file cs4c01091_si_002.zip › xyz/Ni-Fe/Fe-site/Fe_4_s.xyz]

146
HCNOFAlFeNi
H          6.96253        1.77164        9.53101
H          2.29473        9.78549       14.10797
H          2.71576        1.71292       17.36738
H          4.26243       15.02009       14.95672
H          7.76771        9.46158       12.23390
H          5.82998        1.92326       15.98689
H          7.71838       14.99912        7.96938
H          1.00101        9.70813       11.09578
H          3.96755        1.68790       10.62641
H          8.96505        9.43952       15.48363
H          6.77764        7.26537       14.03677
H          7.12853        5.64690       17.38732
H          2.19427       13.50991       12.30966
H          2.68658        5.41217        9.32395
H          4.47117        7.97020       11.68933
H          7.66963       13.19253       14.14528
H          5.96093        5.71262       10.47005
H          0.90305       13.46175       15.51780
H          3.93182        5.51315       16.10452
H          8.70911       13.42058       11.28832
H          6.98337        0.05468       13.06385
H          2.65086       13.41748       17.34488
H          7.73531        5.73126       12.24643
H          6.93753       13.40567        9.51934
H          5.66837        0.20507       11.55519
H          2.19490        5.44930       14.26633
H          3.97806       13.52094       10.52929
H          8.90485        5.70330       15.57106
H          5.97734       13.28248       16.00056
H          0.97463        5.48938       11.16955
H          3.00341        7.81407       13.09774
H          2.72402        9.75769        9.26842
H          7.55642        2.03248       14.13987
H          7.21393        9.50757       17.31213
H          5.60686        7.27733       15.15580
H          2.20594        1.70391       12.42529
H          3.97844        9.68451       15.99088
H          2.05026        7.30809        8.15451
H          8.72765        1.79168       11.28917
H          6.00856        9.46205       10.44299
H          0.92749        1.69008       15.56878
H          3.10580       15.01543       13.85620
H          4.91458        7.75892       13.22021
H          5.10002        0.01414       13.05359
H          2.67285        7.57063        9.65719
H          7.07754        0.77536        7.41371
H          2.31607        7.61336       14.58703
H          7.46000       15.35224       14.59700
C          7.13320        2.66787       10.12428
C          2.37555       10.58167       14.84336
C          2.57791        2.55710       16.68639
C          7.58840       10.35206       11.62781
C          6.50095        2.77553       15.87610
C          1.65056       10.57204       10.96049
C          3.29805        2.53861       10.74859
C          8.30194       10.30623       15.60296
C          7.24478        4.82633       16.67443
C          2.33006       12.65594       11.64690
C          2.58168        4.59532       10.03143
C          7.57303       12.37351       14.85618
C          6.57625        4.83037       10.65233
C          1.58995       12.61462       15.62375
C          3.27248        4.65529       15.96923
C          8.11726       12.52451       11.09948
C          2.55268       12.58898       16.63684
C          7.56099        4.84047       11.64148
C          7.13490       12.52078       10.11431
C          2.31155        4.62639       14.97039
C          3.31325       12.66464       10.65432
C          8.21983        4.85523       15.67559
C          6.63147       12.41887       15.87325
C          1.62477        4.62406       11.03796
C          2.61351       10.59208        9.95795
C          7.45705        2.82477       14.87697
C          7.33292       10.34057       16.61291
C          2.32664        2.55446       11.75171
C          3.31192       10.54004       15.86556
C          8.11989        2.67812       11.10717
C          6.60943       10.35035       10.63296
C          1.59705        2.54825       15.69382
N          6.35455        3.74058        9.88846
N          1.51780       11.60949       14.73229
N          3.40567        3.61396       16.81228
N          8.35050       11.43798       11.86193
N          6.40204        3.78035       16.76700
N          1.51066       11.60079       11.81807
N          3.43536        3.56534        9.89073
N          8.41134       11.32939       14.73314
N          3.40728       11.55247       16.74877
N          8.33561        3.76170       11.87560
N          6.37845       11.43471        9.86766
N          1.47668        3.58196       14.84052
N          3.46610       11.62347        9.81355
N          8.32011        3.84948       14.79039
N          6.50579       11.39867       16.74279
N          1.49589        3.60309       11.90750
O          2.89139        7.64893        8.71303
O          7.69564       15.25048       13.66082
O          6.98809        0.09803        8.10438
O          2.12469        7.51067       13.63974
O          4.03831       14.72539       14.03506
O          4.24841        8.24005       12.62096
O          5.79906        0.50847       12.49593
O          5.85918        6.96367       14.25351
F          4.75239        5.67269        8.41113
F          4.91085        5.54391       18.37904
F         -0.02305       13.48474       13.38597
F          4.95929        1.67532        8.39204
F          4.95654        1.75113       18.31468
F          0.25810        9.47852       13.28287
F          4.84982        9.45335        8.42651
F          4.95178        9.64661       18.37591
F          9.63961        1.71027       13.43012
F          5.11345       13.47853        8.23369
F          4.95398       13.44031       18.21471
F          0.15817        5.70656       13.35635
F          6.61090        7.50461        8.23710
F          6.75090        7.57902       18.30471
F          1.67183       15.45958       13.24442
F          4.92623        7.54329       10.21172
F          3.63908        7.59378       19.59121
F         -0.05151       15.35177       15.22245
F          4.49935        7.57296        6.64015
F          4.42512        7.62734       16.48133
F          9.33407       15.37134       11.64291
F          3.13164       15.19471        8.43363
F          3.19963       15.31309       18.32550
F          8.15023        7.63650       13.11910
F          4.87482       15.43908        6.49775
F          5.28426       15.39853       16.46766
F          0.53950        7.55090       11.54921
F          5.15273       15.25141       10.08213
F          6.18705       15.38113       19.28902
F          0.09299        7.63712       15.12504
Al         4.83044        7.56504        8.40258
Al        -0.10555       15.36404       13.40819
Al         4.90656       15.32909        8.30375
Al         4.90995       15.35565       18.18850
Al         0.19118        7.59502       13.31334
Fe         4.90955        7.60776       18.32237
Ni         4.86957        3.66772        8.42821
Ni         4.92563        3.65777       18.04439
Ni         0.09516       11.48443       13.31220
Ni         4.93623       11.47045        8.37752
Ni         4.95851       11.52109       17.96720
Ni         0.04490        3.70127       13.36176
