# Supplementary material for: Spin Crossover and Exchange Effects on Oxygen Evolution Reaction Catalyzed by Bimetallic Metal Organic Frameworks
Source: ACS Catal. 2024 May 20;14(11):8652–65. doi: 10.1021/acscatal.4c01091 (PMC11165450; doi:10.1021/acscatal.4c01091)
Supplement: Supplementary file 2 — cs4c01091_si_002.zip [file cs4c01091_si_002.zip › xyz/Ni-Fe/Fe-site/Fe_5_O.xyz]

147
HCNOFAlFeNi
H          6.96253        1.77164        9.53101
H          2.28044        9.75753       14.18772
H          2.71488        1.71323       17.35941
H          4.26243       15.02009       14.95672
H          7.76771        9.46158       12.23390
H          5.82780        1.92746       15.98319
H          7.71838       14.99912        7.96938
H          1.00101        9.70813       11.09578
H          3.96755        1.68790       10.62641
H          8.88467        9.40954       15.51125
H          6.77764        7.26537       14.03677
H          7.05815        5.69398       17.33378
H          2.19427       13.50991       12.30966
H          2.68658        5.41217        9.32395
H          4.47117        7.97020       11.68933
H          7.67330       13.18429       14.18516
H          5.96093        5.71262       10.47005
H          0.93759       13.46393       15.53973
H          3.88017        5.55618       16.17060
H          8.70911       13.42058       11.28832
H          6.98337        0.05468       13.06385
H          2.71081       13.44497       17.35229
H          7.73531        5.73126       12.24643
H          6.93753       13.40567        9.51934
H          5.66837        0.20507       11.55519
H          2.16543        5.48130       14.30506
H          3.97806       13.52094       10.52929
H          8.86662        5.73654       15.54970
H          5.93576       13.28434       16.00740
H          0.97463        5.48938       11.16955
H          3.00341        7.81407       13.09774
H          2.72402        9.75769        9.26842
H          7.57302        2.02642       14.15639
H          7.07289        9.46687       17.29333
H          5.60686        7.27733       15.15580
H          2.20594        1.70391       12.42529
H          3.98580        9.66447       16.07234
H          2.05026        7.30809        8.15451
H          8.72765        1.79168       11.28917
H          6.00856        9.46205       10.44299
H          0.93265        1.69023       15.55768
H          3.10580       15.01543       13.85620
H          4.91458        7.75892       13.22021
H          5.10002        0.01414       13.05359
H          2.67285        7.57063        9.65719
H          7.07754        0.77536        7.41371
H          2.31607        7.61336       14.58703
H          7.46000       15.35224       14.59700
C          7.13320        2.66787       10.12428
C          2.38095       10.56350       14.91001
C          2.56880        2.56456       16.68867
C          7.58840       10.35206       11.62781
C          6.49036        2.78562       15.86698
C          1.65056       10.57204       10.96049
C          3.29805        2.53861       10.74859
C          8.22486       10.27889       15.62632
C          7.19925        4.85849       16.64139
C          2.33006       12.65594       11.64690
C          2.58168        4.59532       10.03143
C          7.54605       12.36310       14.88808
C          6.57625        4.83037       10.65233
C          1.62390       12.61819       15.65508
C          3.23728        4.68621       16.01139
C          8.11726       12.52451       11.09948
C          2.59419       12.60825       16.65763
C          7.56099        4.84047       11.64148
C          7.13490       12.52078       10.11431
C          2.28495        4.65265       15.00144
C          3.31325       12.66464       10.65432
C          8.18894        4.88195       15.65366
C          6.58174       12.41514       15.88066
C          1.62477        4.62406       11.03796
C          2.61351       10.59208        9.95795
C          7.45720        2.83005       14.87840
C          7.23443       10.30981       16.61462
C          2.32664        2.55446       11.75171
C          3.32674       10.52497       15.92338
C          8.11989        2.67812       11.10717
C          6.60943       10.35035       10.63296
C          1.59223        2.55477       15.69182
N          6.35455        3.74058        9.88846
N          1.53405       11.59846       14.78270
N          3.38354        3.62872       16.83136
N          8.35050       11.43798       11.86193
N          6.37286        3.80101       16.74393
N          1.51066       11.60079       11.81807
N          3.43536        3.56534        9.89073
N          8.37216       11.30997       14.77415
N          3.43620       11.56366       16.77355
N          8.33561        3.76170       11.87560
N          6.37845       11.43471        9.86766
N          1.46839        3.59641       14.84792
N          3.46610       11.62347        9.81355
N          8.31369        3.86128       14.78811
N          6.43199       11.38656       16.73567
N          1.49589        3.60309       11.90750
O          2.89139        7.64893        8.71303
O          7.69564       15.25048       13.66082
O          6.98809        0.09803        8.10438
O          2.12469        7.51067       13.63974
O          4.03831       14.72539       14.03506
O          4.24841        8.24005       12.62096
O          5.79906        0.50847       12.49593
O          5.85918        6.96367       14.25351
O          5.06381        7.62796       20.09248
F          4.75239        5.67269        8.41113
F          4.88822        5.46359       18.52999
F         -0.02305       13.48474       13.38597
F          4.95929        1.67532        8.39204
F          4.96211        1.74942       18.27480
F          0.25810        9.47852       13.28287
F          4.84982        9.45335        8.42651
F          4.89363        9.73609       18.48101
F          9.63961        1.71027       13.43012
F          5.11345       13.47853        8.23369
F          4.97281       13.44793       18.25828
F          0.15817        5.70656       13.35635
F          6.61090        7.50461        8.23710
F          6.65211        7.58710       18.12841
F          1.67183       15.45958       13.24442
F          4.92623        7.54329       10.21172
F          3.08121        7.59223       18.41578
F         -0.05151       15.35177       15.22245
F          4.49935        7.57296        6.64015
F          4.71477        7.62749       16.53943
F          9.33407       15.37134       11.64291
F          3.13164       15.19471        8.43363
F          3.21004       15.31402       18.32806
F          8.15023        7.63650       13.11910
F          4.87482       15.43908        6.49775
F          5.29637       15.38175       16.47592
F          0.53950        7.55090       11.54921
F          5.15273       15.25141       10.08213
F          6.18494       15.40195       19.31295
F          0.09299        7.63712       15.12504
Al         4.83044        7.56504        8.40258
Al        -0.10555       15.36404       13.40819
Al         4.90656       15.32909        8.30375
Al         4.92124       15.36808       18.19819
Al         0.19118        7.59502       13.31334
Fe         4.85187        7.61304       18.48072
Ni         4.86957        3.66772        8.42821
Ni         4.91626        3.66119       18.04980
Ni         0.09516       11.48443       13.31220
Ni         4.93623       11.47045        8.37752
Ni         4.94812       11.54160       18.01249
Ni         0.04490        3.70127       13.36176
