# Supplementary material for: Spin Crossover and Exchange Effects on Oxygen Evolution Reaction Catalyzed by Bimetallic Metal Organic Frameworks
Source: ACS Catal. 2024 May 20;14(11):8652–65. doi: 10.1021/acscatal.4c01091 (PMC11165450; doi:10.1021/acscatal.4c01091)
Supplement: Supplementary file 2 — cs4c01091_si_002.zip [file cs4c01091_si_002.zip › xyz/Ni-Fe/Fe-site/Fe_5_OH.xyz]

148
HCNOFAlFeNi
H          6.96253        1.77164        9.53101
H          2.28871        9.77073       14.19541
H          2.72110        1.69023       17.30786
H          4.26243       15.02009       14.95672
H          7.76771        9.46158       12.23390
H          5.82754        1.92419       15.93506
H          7.71838       14.99912        7.96938
H          1.00101        9.70813       11.09578
H          3.96755        1.68790       10.62641
H          8.89958        9.43269       15.51638
H          6.77764        7.26537       14.03677
H          7.09118        5.66757       17.31469
H          2.19427       13.50991       12.30966
H          2.68658        5.41217        9.32395
H          4.47117        7.97020       11.68933
H          7.64033       13.16752       14.13532
H          5.96093        5.71262       10.47005
H          0.93272       13.47698       15.52578
H          3.87777        5.53940       16.12987
H          8.70911       13.42058       11.28832
H          6.98337        0.05468       13.06385
H          2.67295       13.45538       17.36226
H          7.73531        5.73126       12.24643
H          6.93753       13.40567        9.51934
H          5.66837        0.20507       11.55519
H          2.14778        5.48503       14.28399
H          3.97806       13.52094       10.52929
H          8.89725        5.71666       15.53233
H          5.92977       13.29024       15.97721
H          0.97463        5.48938       11.16955
H          3.00341        7.81407       13.09774
H          2.72402        9.75769        9.26842
H          7.57846        2.01492       14.11908
H          7.12619        9.52264       17.32865
H          5.60686        7.27733       15.15580
H          2.20594        1.70391       12.42529
H          3.96104        9.68094       16.10423
H          2.05026        7.30809        8.15451
H          8.72765        1.79168       11.28917
H          6.00856        9.46205       10.44299
H          0.92262        1.67765       15.52606
H          3.10580       15.01543       13.85620
H          4.91458        7.75892       13.22021
H          5.10002        0.01414       13.05359
H          2.67285        7.57063        9.65719
H          7.07754        0.77536        7.41371
H          2.31607        7.61336       14.58703
H          7.46000       15.35224       14.59700
H          4.27595        7.62780       20.67350
C          7.13320        2.66787       10.12428
C          2.37462       10.57530       14.92055
C          2.57272        2.54793       16.64339
C          7.58840       10.35206       11.62781
C          6.49429        2.78127       15.82597
C          1.65056       10.57204       10.96049
C          3.29805        2.53861       10.74859
C          8.23880       10.30018       15.62575
C          7.22004        4.83938       16.61206
C          2.33006       12.65594       11.64690
C          2.58168        4.59532       10.03143
C          7.53195       12.36015       14.85618
C          6.57625        4.83037       10.65233
C          1.61262       12.62860       15.65081
C          3.23400        4.67005       15.97208
C          8.11726       12.52451       11.09948
C          2.56435       12.61477       16.67158
C          7.56099        4.84047       11.64148
C          7.13490       12.52078       10.11431
C          2.27213        4.64877       14.97068
C          3.31325       12.66464       10.65432
C          8.21518        4.86408       15.62860
C          6.58342       12.42540       15.86357
C          1.62477        4.62406       11.03796
C          2.61351       10.59208        9.95795
C          7.46722        2.81887       14.84080
C          7.26674       10.34896       16.62886
C          2.32664        2.55446       11.75171
C          3.29997       10.53678       15.95243
C          8.11989        2.67812       11.10717
C          6.60943       10.35035       10.63296
C          1.58278        2.54359       15.65594
N          6.35455        3.74058        9.88846
N          1.53026       11.61026       14.77643
N          3.39091        3.60884       16.78494
N          8.35050       11.43798       11.86193
N          6.37867        3.79308       16.70605
N          1.51066       11.60079       11.81807
N          3.43536        3.56534        9.89073
N          8.36813       11.31447       14.75108
N          3.40170       11.56863       16.81285
N          8.33561        3.76170       11.87560
N          6.37845       11.43471        9.86766
N          1.45401        3.59221       14.82029
N          3.46610       11.62347        9.81355
N          8.33134        3.84544       14.75906
N          6.45636       11.41980       16.74991
N          1.49589        3.60309       11.90750
O          2.89139        7.64893        8.71303
O          7.69564       15.25048       13.66082
O          6.98809        0.09803        8.10438
O          2.12469        7.51067       13.63974
O          4.03831       14.72539       14.03506
O          4.24841        8.24005       12.62096
O          5.79906        0.50847       12.49593
O          5.85918        6.96367       14.25351
O          5.16382        7.63790       20.25597
F          4.75239        5.67269        8.41113
F          4.89320        5.42475       18.61544
F         -0.02305       13.48474       13.38597
F          4.95929        1.67532        8.39204
F          4.98314        1.76201       18.23892
F          0.25810        9.47852       13.28287
F          4.84982        9.45335        8.42651
F          4.94813        9.71419       18.41920
F          9.63961        1.71027       13.43012
F          5.11345       13.47853        8.23369
F          4.96927       13.48847       18.24490
F          0.15817        5.70656       13.35635
F          6.61090        7.50461        8.23710
F          6.69448        7.56116       18.19762
F          1.67183       15.45958       13.24442
F          4.92623        7.54329       10.21172
F          3.14614        7.63013       18.69690
F         -0.05151       15.35177       15.22245
F          4.49935        7.57296        6.64015
F          4.66505        7.56240       16.60095
F          9.33407       15.37134       11.64291
F          3.13164       15.19471        8.43363
F          3.21312       15.35519       18.31952
F          8.15023        7.63650       13.11910
F          4.87482       15.43908        6.49775
F          5.30273       15.40210       16.45940
F          0.53950        7.55090       11.54921
F          5.15273       15.25141       10.08213
F          6.19178       15.43535       19.30469
F          0.09299        7.63712       15.12504
Al         4.83044        7.56504        8.40258
Al        -0.10555       15.36404       13.40819
Al         4.90656       15.32909        8.30375
Al         4.92898       15.37445       18.18537
Al         0.19118        7.59502       13.31334
Fe         4.91421        7.64598       18.48442
Ni         4.86957        3.66772        8.42821
Ni         4.91815        3.66834       18.01619
Ni         0.09516       11.48443       13.31220
Ni         4.93623       11.47045        8.37752
Ni         4.95503       11.56645       18.00879
Ni         0.04490        3.70127       13.36176
