# Supplementary material for: Spin Crossover and Exchange Effects on Oxygen Evolution Reaction Catalyzed by Bimetallic Metal Organic Frameworks
Source: ACS Catal. 2024 May 20;14(11):8652–65. doi: 10.1021/acscatal.4c01091 (PMC11165450; doi:10.1021/acscatal.4c01091)
Supplement: Supplementary file 2 — cs4c01091_si_002.zip [file cs4c01091_si_002.zip › xyz/Ni-Fe/Fe-site/Fe_5_OOH.xyz]

149
HCNOFAlFeNi
H          6.96253        1.77164        9.53101
H          2.26064        9.76172       14.19427
H          2.72582        1.69691       17.34802
H          4.26243       15.02009       14.95672
H          7.76771        9.46158       12.23390
H          5.79920        1.93693       15.94958
H          7.71838       14.99912        7.96938
H          1.00101        9.70813       11.09578
H          3.96755        1.68790       10.62641
H          8.89060        9.43486       15.51552
H          6.77764        7.26537       14.03677
H          7.08486        5.65312       17.36539
H          2.19427       13.50991       12.30966
H          2.68658        5.41217        9.32395
H          4.47117        7.97020       11.68933
H          7.65305       13.18429       14.14471
H          5.96093        5.71262       10.47005
H          0.92977       13.48102       15.52321
H          3.91180        5.52138       16.13699
H          8.70911       13.42058       11.28832
H          6.98337        0.05468       13.06385
H          2.71193       13.47527       17.32751
H          7.73531        5.73126       12.24643
H          6.93753       13.40567        9.51934
H          5.66837        0.20507       11.55519
H          2.17618        5.46483       14.29025
H          3.97806       13.52094       10.52929
H          8.88207        5.71573       15.56508
H          5.90369       13.28822       15.95613
H          0.97463        5.48938       11.16955
H          3.00341        7.81407       13.09774
H          2.72402        9.75769        9.26842
H          7.55004        2.03885       14.12677
H          7.08362        9.51316       17.30501
H          5.60686        7.27733       15.15580
H          2.20594        1.70391       12.42529
H          3.98681        9.69679       16.05838
H          2.05026        7.30809        8.15451
H          8.72765        1.79168       11.28917
H          6.00856        9.46205       10.44299
H          0.93350        1.68153       15.55340
H          3.10580       15.01543       13.85620
H          4.91458        7.75892       13.22021
H          5.10002        0.01414       13.05359
H          2.67285        7.57063        9.65719
H          7.07754        0.77536        7.41371
H          2.31607        7.61336       14.58703
H          7.46000       15.35224       14.59700
H          4.46572        7.72474       21.98222
C          7.13320        2.66787       10.12428
C          2.36733       10.57422       14.90859
C          2.58042        2.54793       16.67700
C          7.58840       10.35206       11.62781
C          6.47340        2.78733       15.84705
C          1.65056       10.57204       10.96049
C          3.29805        2.53861       10.74859
C          8.22430       10.30018       15.62204
C          7.21091        4.83612       16.65193
C          2.33006       12.65594       11.64690
C          2.58168        4.59532       10.03143
C          7.52877       12.36885       14.85561
C          6.57625        4.83037       10.65233
C          1.61597       12.63543       15.64198
C          3.25666        4.66135       15.98832
C          8.11726       12.52451       11.09948
C          2.59243       12.63357       16.63883
C          7.56099        4.84047       11.64148
C          7.13490       12.52078       10.11431
C          2.29774        4.63603       14.98719
C          3.31325       12.66464       10.65432
C          8.19725        4.86626       15.66363
C          6.55879       12.42400       15.84363
C          1.62477        4.62406       11.03796
C          2.61351       10.59208        9.95795
C          7.44276        2.83363       14.86017
C          7.23362       10.33901       16.60665
C          2.32664        2.55446       11.75171
C          3.32022       10.54952       15.91398
C          8.11989        2.67812       11.10717
C          6.60943       10.35035       10.63296
C          1.59758        2.54359       15.68613
N          6.35455        3.74058        9.88846
N          1.51888       11.60762       14.77956
N          3.40064        3.60868       16.81570
N          8.35050       11.43798       11.86193
N          6.36788        3.79013       16.73965
N          1.51066       11.60079       11.81807
N          3.43536        3.56534        9.89073
N          8.36524       11.32239       14.75763
N          3.43589       11.59022       16.76073
N          8.33561        3.76170       11.87560
N          6.37845       11.43471        9.86766
N          1.47100        3.58600       14.84393
N          3.46610       11.62347        9.81355
N          8.31012        3.85647       14.78355
N          6.41587       11.40628       16.71260
N          1.49589        3.60309       11.90750
O          4.03601        7.71868       21.09788
O          2.89139        7.64893        8.71303
O          7.69564       15.25048       13.66082
O          6.98809        0.09803        8.10438
O          2.12469        7.51067       13.63974
O          4.03831       14.72539       14.03506
O          4.24841        8.24005       12.62096
O          5.79906        0.50847       12.49593
O          5.85918        6.96367       14.25351
O          5.18145        7.62423       20.28302
F          4.75239        5.67269        8.41113
F          4.90303        5.42522       18.67155
F         -0.02305       13.48474       13.38597
F          4.95929        1.67532        8.39204
F          4.98698        1.74321       18.26683
F          0.25810        9.47852       13.28287
F          4.84982        9.45335        8.42651
F          4.92828        9.78580       18.63452
F          9.63961        1.71027       13.43012
F          5.11345       13.47853        8.23369
F          4.98489       13.45865       18.24604
F          0.15817        5.70656       13.35635
F          6.61090        7.50461        8.23710
F          6.65820        7.58135       18.30243
F          1.67183       15.45958       13.24442
F          4.92623        7.54329       10.21172
F          3.13271        7.63013       18.64136
F         -0.05151       15.35177       15.22245
F          4.49935        7.57296        6.64015
F          4.71218        7.62299       16.62032
F          9.33407       15.37134       11.64291
F          3.13164       15.19471        8.43363
F          3.21865       15.32179       18.33974
F          8.15023        7.63650       13.11910
F          4.87482       15.43908        6.49775
F          5.29792       15.38284       16.47193
F          0.53950        7.55090       11.54921
F          5.15273       15.25141       10.08213
F          6.18865       15.39962       19.32092
F          0.09299        7.63712       15.12504
Al         4.83044        7.56504        8.40258
Al        -0.10555       15.36404       13.40819
Al         4.90656       15.32909        8.30375
Al         4.93165       15.36979       18.19306
Al         0.19118        7.59502       13.31334
Fe         4.87630        7.61475       18.48243
Ni         4.86957        3.66772        8.42821
Ni         4.91714        3.66041       18.05094
Ni         0.09516       11.48443       13.31220
Ni         4.93623       11.47045        8.37752
Ni         4.94292       11.54734       18.00508
Ni         0.04490        3.70127       13.36176
