# Supplementary material for: Spin Crossover and Exchange Effects on Oxygen Evolution Reaction Catalyzed by Bimetallic Metal Organic Frameworks
Source: ACS Catal. 2024 May 20;14(11):8652–65. doi: 10.1021/acscatal.4c01091 (PMC11165450; doi:10.1021/acscatal.4c01091)
Supplement: Supplementary file 2 — cs4c01091_si_002.zip [file cs4c01091_si_002.zip › xyz/Ni-Fe/Fe-site/Fe_5_s.xyz]

146
HCNOFAlFeNi
H          6.96253        1.77164        9.53101
H          2.31762        9.79575       14.12734
H          2.69727        1.72426       17.37621
H          4.26243       15.02009       14.95672
H          7.76771        9.46158       12.23390
H          5.84057        1.92590       15.99316
H          7.71838       14.99912        7.96938
H          1.00101        9.70813       11.09578
H          3.96755        1.68790       10.62641
H          8.92664        9.43315       15.52065
H          6.77764        7.26537       14.03677
H          7.14703        5.64659       17.39159
H          2.19427       13.50991       12.30966
H          2.68658        5.41217        9.32395
H          4.47117        7.97020       11.68933
H          7.65281       13.17777       14.16237
H          5.96093        5.71262       10.47005
H          0.93611       13.46641       15.54600
H          3.92108        5.51765       16.10338
H          8.70911       13.42058       11.28832
H          6.98337        0.05468       13.06385
H          2.70421       13.43022       17.35856
H          7.73531        5.73126       12.24643
H          6.93753       13.40567        9.51934
H          5.66837        0.20507       11.55519
H          2.19675        5.44930       14.26006
H          3.97806       13.52094       10.52929
H          8.90547        5.71169       15.56480
H          5.92168       13.26741       15.98689
H          0.97463        5.48938       11.16955
H          3.00341        7.81407       13.09774
H          2.72402        9.75769        9.26842
H          7.55455        2.03481       14.14130
H          7.15409        9.50368       17.33492
H          5.60686        7.27733       15.15580
H          2.20594        1.70391       12.42529
H          4.03938        9.70999       15.97863
H          2.05026        7.30809        8.15451
H          8.72765        1.79168       11.28917
H          6.00856        9.46205       10.44299
H          0.92937        1.68604       15.56451
H          3.10580       15.01543       13.85620
H          4.91458        7.75892       13.22021
H          5.10002        0.01414       13.05359
H          2.67285        7.57063        9.65719
H          7.07754        0.77536        7.41371
H          2.31607        7.61336       14.58703
H          7.46000       15.35224       14.59700
C          7.13320        2.66787       10.12428
C          2.40728       10.59426       14.85931
C          2.56527        2.56720       16.69238
C          7.58840       10.35206       11.62781
C          6.51203        2.77801       15.88436
C          1.65056       10.57204       10.96049
C          3.29805        2.53861       10.74859
C          8.26082       10.29816       15.63258
C          7.25783        4.82494       16.67899
C          2.33006       12.65594       11.64690
C          2.58168        4.59532       10.03143
C          7.54334       12.35999       14.87327
C          6.57625        4.83037       10.65233
C          1.62718       12.62238       15.64597
C          3.26233        4.65855       15.97123
C          8.11726       12.52451       11.09948
C          2.59910       12.60343       16.64994
C          7.56099        4.84047       11.64148
C          7.13490       12.52078       10.11431
C          2.30776        4.62577       14.96498
C          3.31325       12.66464       10.65432
C          8.22642        4.85865       15.67132
C          6.58375       12.40831       15.87297
C          1.62477        4.62406       11.03796
C          2.61351       10.59208        9.95795
C          7.46159        2.82866       14.87754
C          7.28284       10.33249       16.63285
C          2.32664        2.55446       11.75171
C          3.36192       10.55775       15.86442
C          8.11989        2.67812       11.10717
C          6.60943       10.35035       10.63296
C          1.59246        2.54980       15.68955
N          6.35455        3.74058        9.88846
N          1.54141       11.61570       14.75820
N          3.39294        3.62297       16.82083
N          8.35050       11.43798       11.86193
N          6.41538        3.78019       16.77782
N          1.51066       11.60079       11.81807
N          3.43536        3.56534        9.89073
N          8.38261       11.31727       14.76248
N          3.45525       11.56863       16.74877
N          8.33561        3.76170       11.87560
N          6.37845       11.43471        9.86766
N          1.47818        3.57777       14.82912
N          3.46610       11.62347        9.81355
N          8.32103        3.85600       14.78270
N          6.45707       11.39184       16.74564
N          1.49589        3.60309       11.90750
O          2.89139        7.64893        8.71303
O          7.69564       15.25048       13.66082
O          6.98809        0.09803        8.10438
O          2.12469        7.51067       13.63974
O          4.03831       14.72539       14.03506
O          4.24841        8.24005       12.62096
O          5.79906        0.50847       12.49593
O          5.85918        6.96367       14.25351
F          4.75239        5.67269        8.41113
F          4.90600        5.55431       18.37819
F         -0.02305       13.48474       13.38597
F          4.95929        1.67532        8.39204
F          4.95463        1.74663       18.29218
F          0.25810        9.47852       13.28287
F          4.84982        9.45335        8.42651
F          4.93298        9.66059       18.42262
F          9.63961        1.71027       13.43012
F          5.11345       13.47853        8.23369
F          4.97098       13.43239       18.27537
F          0.15817        5.70656       13.35635
F          6.61090        7.50461        8.23710
F          6.73810        7.59704       18.32578
F          1.67183       15.45958       13.24442
F          4.92623        7.54329       10.21172
F          3.63730        7.59767       19.61713
F         -0.05151       15.35177       15.22245
F          4.49935        7.57296        6.64015
F          4.41763        7.63806       16.49813
F          9.33407       15.37134       11.64291
F          3.13164       15.19471        8.43363
F          3.20724       15.29864       18.33490
F          8.15023        7.63650       13.11910
F          4.87482       15.43908        6.49775
F          5.29324       15.37197       16.48446
F          0.53950        7.55090       11.54921
F          5.15273       15.25141       10.08213
F          6.18788       15.39838       19.31323
F          0.09299        7.63712       15.12504
Al         4.83044        7.56504        8.40258
Al        -0.10555       15.36404       13.40819
Al         4.90656       15.32909        8.30375
Al         4.91828       15.36078       18.20474
Al         0.19118        7.59502       13.31334
Fe         4.89729        7.60699       18.33888
Ni         4.86957        3.66772        8.42821
Ni         4.92452        3.66290       18.04382
Ni         0.09516       11.48443       13.31220
Ni         4.93623       11.47045        8.37752
Ni         4.95750       11.52560       18.00936
Ni         0.04490        3.70127       13.36176
