# Supplementary material for: Spin Crossover and Exchange Effects on Oxygen Evolution Reaction Catalyzed by Bimetallic Metal Organic Frameworks
Source: ACS Catal. 2024 May 20;14(11):8652–65. doi: 10.1021/acscatal.4c01091 (PMC11165450; doi:10.1021/acscatal.4c01091)
Supplement: Supplementary file 2 — cs4c01091_si_002.zip [file cs4c01091_si_002.zip › xyz/Ni-Fe/Fe-site/Fe_6_O.xyz]

147
HCNOFAlFeNi
H          6.96253        1.77164        9.53101
H          2.25247        9.74883       14.16494
H          2.71262        1.69163       17.31213
H          4.26243       15.02009       14.95672
H          7.76771        9.46158       12.23390
H          5.83756        1.91301       15.94104
H          7.71838       14.99912        7.96938
H          1.00101        9.70813       11.09578
H          3.96755        1.68790       10.62641
H          8.90154        9.41824       15.49302
H          6.77764        7.26537       14.03677
H          7.06269        5.67487       17.30871
H          2.19427       13.50991       12.30966
H          2.68658        5.41217        9.32395
H          4.47117        7.97020       11.68933
H          7.68560       13.19299       14.15212
H          5.96093        5.71262       10.47005
H          0.91605       13.46688       15.50926
H          3.87386        5.54142       16.14382
H          8.70911       13.42058       11.28832
H          6.98337        0.05468       13.06385
H          2.71280       13.46470       17.29305
H          7.73531        5.73126       12.24643
H          6.93753       13.40567        9.51934
H          5.66837        0.20507       11.55519
H          2.14944        5.48472       14.29111
H          3.97806       13.52094       10.52929
H          8.87438        5.72738       15.53033
H          5.93235       13.28387       15.95300
H          0.97463        5.48938       11.16955
H          3.00341        7.81407       13.09774
H          2.72402        9.75769        9.26842
H          7.58027        2.02051       14.11880
H          7.07555        9.47479       17.25830
H          5.60686        7.27733       15.15580
H          2.20594        1.70391       12.42529
H          3.97311        9.66960       16.02648
H          2.05026        7.30809        8.15451
H          8.72765        1.79168       11.28917
H          6.00856        9.46205       10.44299
H          0.91565        1.68480       15.53062
H          3.10580       15.01543       13.85620
H          4.91458        7.75892       13.22021
H          5.10002        0.01414       13.05359
H          2.67285        7.57063        9.65719
H          7.07754        0.77536        7.41371
H          2.31607        7.61336       14.58703
H          7.46000       15.35224       14.59700
C          7.13320        2.66787       10.12428
C          2.35915       10.56179       14.87697
C          2.56434        2.54933       16.64965
C          7.58840       10.35206       11.62781
C          6.49853        2.77382       15.83110
C          1.65056       10.57204       10.96049
C          3.29805        2.53861       10.74859
C          8.23930       10.28682       15.59897
C          7.20493        4.84187       16.61320
C          2.33006       12.65594       11.64690
C          2.58168        4.59532       10.03143
C          7.55690       12.36963       14.85162
C          6.57625        4.83037       10.65233
C          1.60517       12.62316       15.61749
C          3.22979        4.67316       15.98290
C          8.11726       12.52451       11.09948
C          2.59127       12.62083       16.60579
C          7.56099        4.84047       11.64148
C          7.13490       12.52078       10.11431
C          2.27056        4.65032       14.97950
C          3.31325       12.66464       10.65432
C          8.19799        4.87139       15.62803
C          6.58145       12.41592       15.83423
C          1.62477        4.62406       11.03796
C          2.61351       10.59208        9.95795
C          7.46574        2.82120       14.84308
C          7.23671       10.31711       16.57703
C          2.32664        2.55446       11.75171
C          3.31702       10.53476       15.88009
C          8.11989        2.67812       11.10717
C          6.60943       10.35035       10.63296
C          1.57759        2.54747       15.66163
N          6.35455        3.74058        9.88846
N          1.51022       11.59581       14.75365
N          3.38302        3.60915       16.79235
N          8.35050       11.43798       11.86193
N          6.37913        3.78392       16.71174
N          1.51066       11.60079       11.81807
N          3.43536        3.56534        9.89073
N          8.38873       11.31975       14.74795
N          3.43889       11.58043       16.72029
N          8.33561        3.76170       11.87560
N          6.37845       11.43471        9.86766
N          1.45312        3.59470       14.82514
N          3.46610       11.62347        9.81355
N          8.32242        3.85321       14.76020
N          6.42575       11.38811       16.68839
N          1.49589        3.60309       11.90750
O          2.89139        7.64893        8.71303
O          7.69564       15.25048       13.66082
O          6.98809        0.09803        8.10438
O          2.12469        7.51067       13.63974
O          4.03831       14.72539       14.03506
O          4.24841        8.24005       12.62096
O          5.79906        0.50847       12.49593
O          5.85918        6.96367       14.25351
O          5.03684        7.56722       20.08793
F          4.75239        5.67269        8.41113
F          4.87842        5.47167       18.36338
F         -0.02305       13.48474       13.38597
F          4.95929        1.67532        8.39204
F          4.95122        1.72332       18.22581
F          0.25810        9.47852       13.28287
F          4.84982        9.45335        8.42651
F          4.91228        9.79031       18.57357
F          9.63961        1.71027       13.43012
F          5.11345       13.47853        8.23369
F          5.00478       13.45616       18.17369
F          0.15817        5.70656       13.35635
F          6.61090        7.50461        8.23710
F          6.65337        7.60015       18.12755
F          1.67183       15.45958       13.24442
F          4.92623        7.54329       10.21172
F          3.07039        7.60605       18.52230
F         -0.05151       15.35177       15.22245
F          4.49935        7.57296        6.64015
F          4.65662        7.69119       16.46367
F          9.33407       15.37134       11.64291
F          3.13164       15.19471        8.43363
F          3.21651       15.28466       18.26113
F          8.15023        7.63650       13.11910
F          4.87482       15.43908        6.49775
F          5.31111       15.38890       16.41781
F          0.53950        7.55090       11.54921
F          5.15273       15.25141       10.08213
F          6.20534       15.40708       19.25314
F          0.09299        7.63712       15.12504
Al         4.83044        7.56504        8.40258
Al        -0.10555       15.36404       13.40819
Al         4.90656       15.32909        8.30375
Al         4.93311       15.35736       18.14692
Al         0.19118        7.59502       13.31334
Fe         4.84867        7.59937       18.40240
Ni         4.86957        3.66772        8.42821
Ni         4.91574        3.64006       18.00850
Ni         0.09516       11.48443       13.31220
Ni         4.93623       11.47045        8.37752
Ni         4.94283       11.53336       17.97489
Ni         0.04490        3.70127       13.36176
