# Supplementary material for: Spin Crossover and Exchange Effects on Oxygen Evolution Reaction Catalyzed by Bimetallic Metal Organic Frameworks
Source: ACS Catal. 2024 May 20;14(11):8652–65. doi: 10.1021/acscatal.4c01091 (PMC11165450; doi:10.1021/acscatal.4c01091)
Supplement: Supplementary file 2 — cs4c01091_si_002.zip [file cs4c01091_si_002.zip › xyz/Ni-Fe/Fe-site/Fe_6_OH.xyz]

148
HCNOFAlFeNi
H          6.96253        1.77164        9.53101
H          2.27453        9.76685       14.19028
H          2.66005        1.70344       17.37935
H          4.26243       15.02009       14.95672
H          7.76771        9.46158       12.23390
H          5.85513        1.91907       15.98632
H          7.71838       14.99912        7.96938
H          1.00101        9.70813       11.09578
H          3.96755        1.68790       10.62641
H          8.89026        9.42943       15.51723
H          6.77764        7.26537       14.03677
H          7.15266        5.63712       17.38390
H          2.19427       13.50991       12.30966
H          2.68658        5.41217        9.32395
H          4.47117        7.97020       11.68933
H          7.64939       13.17901       14.14842
H          5.96093        5.71262       10.47005
H          0.93561       13.48055       15.52635
H          3.84986        5.53521       16.19680
H          8.70911       13.42058       11.28832
H          6.98337        0.05468       13.06385
H          2.70877       13.46921       17.33776
H          7.73531        5.73126       12.24643
H          6.93753       13.40567        9.51934
H          5.66837        0.20507       11.55519
H          2.17416        5.46188       14.30279
H          3.97806       13.52094       10.52929
H          8.90416        5.71619       15.54600
H          5.89629       13.27657       15.95556
H          0.97463        5.48938       11.16955
H          3.00341        7.81407       13.09774
H          2.72402        9.75769        9.26842
H          7.54268        2.04630       14.11253
H          7.08950        9.50741       17.31071
H          5.60686        7.27733       15.15580
H          2.20594        1.70391       12.42529
H          3.99343        9.69694       16.05895
H          2.05026        7.30809        8.15451
H          8.72765        1.79168       11.28917
H          6.00856        9.46205       10.44299
H          0.92797        1.66678       15.53745
H          3.10580       15.01543       13.85620
H          4.91458        7.75892       13.22021
H          5.10002        0.01414       13.05359
H          2.67285        7.57063        9.65719
H          7.07754        0.77536        7.41371
H          2.31607        7.61336       14.58703
H          7.46000       15.35224       14.59700
H          4.26478        7.61273       20.66923
C          7.13320        2.66787       10.12428
C          2.37675       10.57764       14.90716
C          2.52513        2.55757       16.71032
C          7.58840       10.35206       11.62781
C          6.52561        2.77164       15.87809
C          1.65056       10.57204       10.96049
C          3.29805        2.53861       10.74859
C          8.22482       10.29520       15.62461
C          7.27093        4.81826       16.67215
C          2.33006       12.65594       11.64690
C          2.58168        4.59532       10.03143
C          7.52658       12.36279       14.85846
C          6.57625        4.83037       10.65233
C          1.62114       12.63450       15.64483
C          3.20166        4.67207       16.03787
C          8.11726       12.52451       11.09948
C          2.59363       12.62969       16.64624
C          7.56099        4.84047       11.64148
C          7.13490       12.52078       10.11431
C          2.27595        4.63432       15.00428
C          3.31325       12.66464       10.65432
C          8.22834        4.86144       15.65736
C          6.55488       12.41483       15.84562
C          1.62477        4.62406       11.03796
C          2.61351       10.59208        9.95795
C          7.45903        2.83239       14.85817
C          7.23513       10.33311       16.61120
C          2.32664        2.55446       11.75171
C          3.32702       10.55045       15.91569
C          8.11989        2.67812       11.10717
C          6.60943       10.35035       10.63296
C          1.57551        2.53877       15.68470
N          6.35455        3.74058        9.88846
N          1.52598       11.60902       14.77928
N          3.32719        3.62670       16.87864
N          8.35050       11.43798       11.86193
N          6.44150        3.76466       16.78494
N          1.51066       11.60079       11.81807
N          3.43536        3.56534        9.89073
N          8.36547       11.31820       14.76077
N          3.43816       11.58743       16.76814
N          8.33561        3.76170       11.87560
N          6.37845       11.43471        9.86766
N          1.46377        3.57730       14.83681
N          3.46610       11.62347        9.81355
N          8.31993        3.85942       14.76618
N          6.41602       11.39898       16.71687
N          1.49589        3.60309       11.90750
O          2.89139        7.64893        8.71303
O          7.69564       15.25048       13.66082
O          6.98809        0.09803        8.10438
O          2.12469        7.51067       13.63974
O          4.03831       14.72539       14.03506
O          4.24841        8.24005       12.62096
O          5.79906        0.50847       12.49593
O          5.85918        6.96367       14.25351
O          5.15292        7.55153       20.25568
F          4.75239        5.67269        8.41113
F          4.91942        5.46949       18.39300
F         -0.02305       13.48474       13.38597
F          4.95929        1.67532        8.39204
F          4.95653        1.76527       18.22467
F          0.25810        9.47852       13.28287
F          4.84982        9.45335        8.42651
F          4.95475        9.78782       18.65873
F          9.63961        1.71027       13.43012
F          5.11345       13.47853        8.23369
F          4.98624       13.46020       18.24632
F          0.15817        5.70656       13.35635
F          6.61090        7.50461        8.23710
F          6.68903        7.59798       18.23892
F          1.67183       15.45958       13.24442
F          4.92623        7.54329       10.21172
F          3.15759        7.63511       18.70316
F         -0.05151       15.35177       15.22245
F          4.49935        7.57296        6.64015
F          4.69181        7.69927       16.63513
F          9.33407       15.37134       11.64291
F          3.13164       15.19471        8.43363
F          3.21405       15.32396       18.33661
F          8.15023        7.63650       13.11910
F          4.87482       15.43908        6.49775
F          5.29396       15.37865       16.46225
F          0.53950        7.55090       11.54921
F          5.15273       15.25141       10.08213
F          6.17460       15.44048       19.30697
F          0.09299        7.63712       15.12504
Al         4.83044        7.56504        8.40258
Al        -0.10555       15.36404       13.40819
Al         4.90656       15.32909        8.30375
Al         4.92254       15.36404       18.18024
Al         0.19118        7.59502       13.31334
Fe         4.91674        7.60963       18.49211
Ni         4.86957        3.66772        8.42821
Ni         4.90830        3.64597       18.01619
Ni         0.09516       11.48443       13.31220
Ni         4.93623       11.47045        8.37752
Ni         4.94685       11.54237       18.01505
Ni         0.04490        3.70127       13.36176
