# Supplementary material for: Spin Crossover and Exchange Effects on Oxygen Evolution Reaction Catalyzed by Bimetallic Metal Organic Frameworks
Source: ACS Catal. 2024 May 20;14(11):8652–65. doi: 10.1021/acscatal.4c01091 (PMC11165450; doi:10.1021/acscatal.4c01091)
Supplement: Supplementary file 2 — cs4c01091_si_002.zip [file cs4c01091_si_002.zip › xyz/Ni-Fe/Fe-site/Fe_6_OOH.xyz]

149
HCNOFAlFeNi
H          6.96253        1.77164        9.53101
H          2.28169        9.77244       14.19968
H          2.70289        1.70235       17.36083
H          4.26243       15.02009       14.95672
H          7.76771        9.46158       12.23390
H          5.80904        1.93662       15.95499
H          7.71838       14.99912        7.96938
H          1.00101        9.70813       11.09578
H          3.96755        1.68790       10.62641
H          8.90471        9.42352       15.50413
H          6.77764        7.26537       14.03677
H          7.09849        5.65327       17.36881
H          2.19427       13.50991       12.30966
H          2.68658        5.41217        9.32395
H          4.47117        7.97020       11.68933
H          7.64439       13.17155       14.14842
H          5.96093        5.71262       10.47005
H          0.91998       13.48770       15.50954
H          3.89394        5.52666       16.15465
H          8.70911       13.42058       11.28832
H          6.98337        0.05468       13.06385
H          2.63911       13.46206       17.36995
H          7.73531        5.73126       12.24643
H          6.93753       13.40567        9.51934
H          5.66837        0.20507       11.55519
H          2.17911        5.46297       14.29339
H          3.97806       13.52094       10.52929
H          8.87812        5.72241       15.55882
H          5.96765       13.30158       16.01566
H          0.97463        5.48938       11.16955
H          3.00341        7.81407       13.09774
H          2.72402        9.75769        9.26842
H          7.54564        2.04149       14.12763
H          7.15684        9.52403       17.34517
H          5.60686        7.27733       15.15580
H          2.20594        1.70391       12.42529
H          3.92970        9.67985       16.13215
H          2.05026        7.30809        8.15451
H          8.72765        1.79168       11.28917
H          6.00856        9.46205       10.44299
H          0.93784        1.67454       15.54771
H          3.10580       15.01543       13.85620
H          4.91458        7.75892       13.22021
H          5.10002        0.01414       13.05359
H          2.67285        7.57063        9.65719
H          7.07754        0.77536        7.41371
H          2.31607        7.61336       14.58703
H          7.46000       15.35224       14.59700
H          4.47838        7.72474       21.96884
C          7.13320        2.66787       10.12428
C          2.36098       10.57639       14.92710
C          2.56401        2.55462       16.68981
C          7.58840       10.35206       11.62781
C          6.48167        2.78858       15.85559
C          1.65056       10.57204       10.96049
C          3.29805        2.53861       10.74859
C          8.25139       10.29645       15.62632
C          7.22028        4.83363       16.65791
C          2.33006       12.65594       11.64690
C          2.58168        4.59532       10.03143
C          7.54508       12.36217       14.86985
C          6.57625        4.83037       10.65233
C          1.59474       12.63590       15.64711
C          3.24086        4.66508       16.00512
C          8.11726       12.52451       11.09948
C          2.53188       12.62036       16.68070
C          7.56099        4.84047       11.64148
C          7.13490       12.52078       10.11431
C          2.29269        4.63447       14.99175
C          3.31325       12.66464       10.65432
C          8.19888        4.86859       15.65964
C          6.61587       12.43347       15.89575
C          1.62477        4.62406       11.03796
C          2.61351       10.59208        9.95795
C          7.44488        2.83720       14.86102
C          7.29555       10.35035       16.64567
C          2.32664        2.55446       11.75171
C          3.26970       10.53476       15.97265
C          8.11989        2.67812       11.10717
C          6.60943       10.35035       10.63296
C          1.59379        2.54203       15.68470
N          6.35455        3.74058        9.88846
N          1.52010       11.61368       14.77586
N          3.38072        3.61598       16.83735
N          8.35050       11.43798       11.86193
N          6.37998        3.78734       16.75304
N          1.51066       11.60079       11.81807
N          3.43536        3.56534        9.89073
N          8.37515       11.31338       14.75365
N          3.35722       11.56661       16.83649
N          8.33561        3.76170       11.87560
N          6.37845       11.43471        9.86766
N          1.47426        3.58010       14.83710
N          3.46610       11.62347        9.81355
N          8.30804        3.86206       14.77672
N          6.49971       11.42881       16.78466
N          1.49589        3.60309       11.90750
O          4.04104        7.72366       21.08819
O          2.89139        7.64893        8.71303
O          7.69564       15.25048       13.66082
O          6.98809        0.09803        8.10438
O          2.12469        7.51067       13.63974
O          4.03831       14.72539       14.03506
O          4.24841        8.24005       12.62096
O          5.79906        0.50847       12.49593
O          5.85918        6.96367       14.25351
O          5.18504        7.67472       20.26138
F          4.75239        5.67269        8.41113
F          4.87617        5.47213       18.54708
F         -0.02305       13.48474       13.38597
F          4.95929        1.67532        8.39204
F          4.99924        1.73233       18.28990
F          0.25810        9.47852       13.28287
F          4.84982        9.45335        8.42651
F          4.96835        9.76716       18.42006
F          9.63961        1.71027       13.43012
F          5.11345       13.47853        8.23369
F          4.96997       13.43798       18.17426
F          0.15817        5.70656       13.35635
F          6.61090        7.50461        8.23710
F          6.65709        7.57359       18.29958
F          1.67183       15.45958       13.24442
F          4.92623        7.54329       10.21172
F          3.13356        7.64505       18.64620
F         -0.05151       15.35177       15.22245
F          4.49935        7.57296        6.64015
F          4.70079        7.57296       16.60665
F          9.33407       15.37134       11.64291
F          3.13164       15.19471        8.43363
F          3.21752       15.31651       18.34316
F          8.15023        7.63650       13.11910
F          4.87482       15.43908        6.49775
F          5.30013       15.39946       16.46168
F          0.53950        7.55090       11.54921
F          5.15273       15.25141       10.08213
F          6.17877       15.34478       19.30868
F          0.09299        7.63712       15.12504
Al         4.83044        7.56504        8.40258
Al        -0.10555       15.36404       13.40819
Al         4.90656       15.32909        8.30375
Al         4.92577       15.37492       18.17796
Al         0.19118        7.59502       13.31334
Fe         4.87352        7.59704       18.46392
Ni         4.86957        3.66772        8.42821
Ni         4.91673        3.65032       18.05179
Ni         0.09516       11.48443       13.31220
Ni         4.93623       11.47045        8.37752
Ni         4.93717       11.56055       17.98116
Ni         0.04490        3.70127       13.36176
