# Supplementary material for: Spin Crossover and Exchange Effects on Oxygen Evolution Reaction Catalyzed by Bimetallic Metal Organic Frameworks
Source: ACS Catal. 2024 May 20;14(11):8652–65. doi: 10.1021/acscatal.4c01091 (PMC11165450; doi:10.1021/acscatal.4c01091)
Supplement: Supplementary file 2 — cs4c01091_si_002.zip [file cs4c01091_si_002.zip › xyz/Ni-Fe/Fe-site/Fe_6_s.xyz]

146
HCNOFAlFeNi
H          6.96253        1.77164        9.53101
H          2.31802        9.79528       14.12962
H          2.69385        1.72612       17.37764
H          4.26243       15.02009       14.95672
H          7.76771        9.46158       12.23390
H          5.84133        1.92808       15.99458
H          7.71838       14.99912        7.96938
H          1.00101        9.70813       11.09578
H          3.96755        1.68790       10.62641
H          8.92553        9.43859       15.52863
H          6.77764        7.26537       14.03677
H          7.15072        5.64799       17.39045
H          2.19427       13.50991       12.30966
H          2.68658        5.41217        9.32395
H          4.47117        7.97020       11.68933
H          7.65427       13.17823       14.16095
H          5.96093        5.71262       10.47005
H          0.93304       13.46098       15.55227
H          3.91943        5.51719       16.10395
H          8.70911       13.42058       11.28832
H          6.98337        0.05468       13.06385
H          2.71653       13.43534       17.35656
H          7.73531        5.73126       12.24643
H          6.93753       13.40567        9.51934
H          5.66837        0.20507       11.55519
H          2.19881        5.44728       14.25750
H          3.97806       13.52094       10.52929
H          8.90741        5.71231       15.56223
H          5.91569       13.27284       15.98547
H          0.97463        5.48938       11.16955
H          3.00341        7.81407       13.09774
H          2.72402        9.75769        9.26842
H          7.55259        2.03698       14.13987
H          7.14130        9.50772       17.33862
H          5.60686        7.27733       15.15580
H          2.20594        1.70391       12.42529
H          4.05016        9.71341       15.97664
H          2.05026        7.30809        8.15451
H          8.72765        1.79168       11.28917
H          6.00856        9.46205       10.44299
H          0.92810        1.68635       15.56366
H          3.10580       15.01543       13.85620
H          4.91458        7.75892       13.22021
H          5.10002        0.01414       13.05359
H          2.67285        7.57063        9.65719
H          7.07754        0.77536        7.41371
H          2.31607        7.61336       14.58703
H          7.46000       15.35224       14.59700
C          7.13320        2.66787       10.12428
C          2.41255       10.59348       14.86159
C          2.56176        2.56813       16.69323
C          7.58840       10.35206       11.62781
C          6.51397        2.77925       15.88550
C          1.65056       10.57204       10.96049
C          3.29805        2.53861       10.74859
C          8.25594       10.30064       15.63970
C          7.26162        4.82633       16.67842
C          2.33006       12.65594       11.64690
C          2.58168        4.59532       10.03143
C          7.53943       12.36310       14.87384
C          6.57625        4.83037       10.65233
C          1.63010       12.62176       15.65167
C          3.25979        4.65917       15.97237
C          8.11726       12.52451       11.09948
C          2.60859       12.60949       16.64737
C          7.56099        4.84047       11.64148
C          7.13490       12.52078       10.11431
C          2.30903        4.62515       14.96355
C          3.31325       12.66464       10.65432
C          8.22747        4.86051       15.66989
C          6.57631       12.41297       15.86869
C          1.62477        4.62406       11.03796
C          2.61351       10.59208        9.95795
C          7.46041        2.83005       14.87669
C          7.27416       10.33404       16.63427
C          2.32664        2.55446       11.75171
C          3.37241       10.56086       15.86043
C          8.11989        2.67812       11.10717
C          6.60943       10.35035       10.63296
C          1.59189        2.54902       15.68898
N          6.35455        3.74058        9.88846
N          1.54290       11.61228       14.76732
N          3.38610        3.62608       16.82681
N          8.35050       11.43798       11.86193
N          6.42181        3.77926       16.78266
N          1.51066       11.60079       11.81807
N          3.43536        3.56534        9.89073
N          8.38005       11.32084       14.77102
N          3.46765       11.57609       16.73965
N          8.33561        3.76170       11.87560
N          6.37845       11.43471        9.86766
N          1.47778        3.57823       14.82998
N          3.46610       11.62347        9.81355
N          8.32142        3.85600       14.78327
N          6.44838       11.39510       16.73994
N          1.49589        3.60309       11.90750
O          2.89139        7.64893        8.71303
O          7.69564       15.25048       13.66082
O          6.98809        0.09803        8.10438
O          2.12469        7.51067       13.63974
O          4.03831       14.72539       14.03506
O          4.24841        8.24005       12.62096
O          5.79906        0.50847       12.49593
O          5.85918        6.96367       14.25351
F          4.75239        5.67269        8.41113
F          4.90812        5.55665       18.37164
F         -0.02305       13.48474       13.38597
F          4.95929        1.67532        8.39204
F          4.95117        1.74103       18.28676
F          0.25810        9.47852       13.28287
F          4.84982        9.45335        8.42651
F          4.93080        9.68949       18.50664
F          9.63961        1.71027       13.43012
F          5.11345       13.47853        8.23369
F          4.97737       13.42478       18.27024
F          0.15817        5.70656       13.35635
F          6.61090        7.50461        8.23710
F          6.74185        7.60403       18.30642
F          1.67183       15.45958       13.24442
F          4.92623        7.54329       10.21172
F          3.64110        7.59704       19.61741
F         -0.05151       15.35177       15.22245
F          4.49935        7.57296        6.64015
F          4.41752        7.65266       16.50013
F          9.33407       15.37134       11.64291
F          3.13164       15.19471        8.43363
F          3.20788       15.29165       18.33575
F          8.15023        7.63650       13.11910
F          4.87482       15.43908        6.49775
F          5.29190       15.36886       16.48389
F          0.53950        7.55090       11.54921
F          5.15273       15.25141       10.08213
F          6.18781       15.39511       19.31266
F          0.09299        7.63712       15.12504
Al         4.83044        7.56504        8.40258
Al        -0.10555       15.36404       13.40819
Al         4.90656       15.32909        8.30375
Al         4.91814       15.36699       18.20445
Al         0.19118        7.59502       13.31334
Fe         4.90055        7.58897       18.33832
Ni         4.86957        3.66772        8.42821
Ni         4.92503        3.66041       18.04182
Ni         0.09516       11.48443       13.31220
Ni         4.93623       11.47045        8.37752
Ni         4.95803       11.52062       18.01249
Ni         0.04490        3.70127       13.36176
