# Supplementary material for: Spin Crossover and Exchange Effects on Oxygen Evolution Reaction Catalyzed by Bimetallic Metal Organic Frameworks
Source: ACS Catal. 2024 May 20;14(11):8652–65. doi: 10.1021/acscatal.4c01091 (PMC11165450; doi:10.1021/acscatal.4c01091)
Supplement: Supplementary file 2 — cs4c01091_si_002.zip [file cs4c01091_si_002.zip › xyz/Ni-Fe/Fe-site/Fe_7_O.xyz]

147
HCNOFAlFeNi
H          6.96253        1.77164        9.53101
H          2.26796        9.74790       14.15041
H          2.73559        1.72923       17.34346
H          4.26243       15.02009       14.95672
H          7.76771        9.46158       12.23390
H          5.81590        1.94315       15.97151
H          7.71838       14.99912        7.96938
H          1.00101        9.70813       11.09578
H          3.96755        1.68790       10.62641
H          8.90270        9.40690       15.48647
H          6.77764        7.26537       14.03677
H          7.04052        5.71945       17.30045
H          2.19427       13.50991       12.30966
H          2.68658        5.41217        9.32395
H          4.47117        7.97020       11.68933
H          7.67152       13.18756       14.18601
H          5.96093        5.71262       10.47005
H          0.95730       13.45880       15.52492
H          3.88205        5.57653       16.14211
H          8.70911       13.42058       11.28832
H          6.98337        0.05468       13.06385
H          2.73520       13.41421       17.33321
H          7.73531        5.73126       12.24643
H          6.93753       13.40567        9.51934
H          5.66837        0.20507       11.55519
H          2.16678        5.48394       14.27744
H          3.97806       13.52094       10.52929
H          8.86286        5.74353       15.52806
H          5.91846       13.25498       15.99458
H          0.97463        5.48938       11.16955
H          3.00341        7.81407       13.09774
H          2.72402        9.75769        9.26842
H          7.57398        2.02735       14.15440
H          7.07855        9.42834       17.24805
H          5.60686        7.27733       15.15580
H          2.20594        1.70391       12.42529
H          3.96854        9.61973       16.03104
H          2.05026        7.30809        8.15451
H          8.72765        1.79168       11.28917
H          6.00856        9.46205       10.44299
H          0.94300        1.69816       15.54885
H          3.10580       15.01543       13.85620
H          4.91458        7.75892       13.22021
H          5.10002        0.01414       13.05359
H          2.67285        7.57063        9.65719
H          7.07754        0.77536        7.41371
H          2.31607        7.61336       14.58703
H          7.46000       15.35224       14.59700
C          7.13320        2.66787       10.12428
C          2.37435       10.54781       14.87811
C          2.58144        2.57854       16.67358
C          7.58840       10.35206       11.62781
C          6.48189        2.79743       15.85474
C          1.65056       10.57204       10.96049
C          3.29805        2.53861       10.74859
C          8.23679       10.27175       15.60439
C          7.18751        4.87776       16.61747
C          2.33006       12.65594       11.64690
C          2.58168        4.59532       10.03143
C          7.54550       12.35828       14.88067
C          6.57625        4.83037       10.65233
C          1.63616       12.60607       15.63600
C          3.24260        4.70298       15.98746
C          8.11726       12.52451       11.09948
C          2.60765       12.58090       16.63684
C          7.56099        4.84047       11.64148
C          7.13490       12.52078       10.11431
C          2.29054        4.66026       14.97893
C          3.31325       12.66464       10.65432
C          8.18264        4.89143       15.63657
C          6.57209       12.39231       15.86556
C          1.62477        4.62406       11.03796
C          2.61351       10.59208        9.95795
C          7.45425        2.83378       14.87270
C          7.23805       10.28355       16.58329
C          2.32664        2.55446       11.75171
C          3.31941       10.49188       15.89148
C          8.11989        2.67812       11.10717
C          6.60943       10.35035       10.63296
C          1.60258        2.56331       15.68100
N          6.35455        3.74058        9.88846
N          1.53509       11.58960       14.76162
N          3.38913        3.64892       16.81200
N          8.35050       11.43798       11.86193
N          6.36278        3.81981       16.72399
N          1.51066       11.60079       11.81807
N          3.43536        3.56534        9.89073
N          8.38119       11.31276       14.76419
N          3.43458       11.52311       16.74934
N          8.33561        3.76170       11.87560
N          6.37845       11.43471        9.86766
N          1.47477        3.60231       14.83596
N          3.46610       11.62347        9.81355
N          8.31182        3.86361       14.78184
N          6.42594       11.35176       16.70804
N          1.49589        3.60309       11.90750
O          2.89139        7.64893        8.71303
O          7.69564       15.25048       13.66082
O          6.98809        0.09803        8.10438
O          2.12469        7.51067       13.63974
O          4.03831       14.72539       14.03506
O          4.24841        8.24005       12.62096
O          5.79906        0.50847       12.49593
O          5.85918        6.96367       14.25351
O          5.05199        7.60838       20.07027
F          4.75239        5.67269        8.41113
F          4.88098        5.50429       18.55705
F         -0.02305       13.48474       13.38597
F          4.95929        1.67532        8.39204
F          4.97144        1.76325       18.24661
F          0.25810        9.47852       13.28287
F          4.84982        9.45335        8.42651
F          4.87341        9.64630       18.53655
F          9.63961        1.71027       13.43012
F          5.11345       13.47853        8.23369
F          4.99628       13.38625       18.25885
F          0.15817        5.70656       13.35635
F          6.61090        7.50461        8.23710
F          6.63788        7.63914       18.06318
F          1.67183       15.45958       13.24442
F          4.92623        7.54329       10.21172
F          3.08197        7.65530       18.37192
F         -0.05151       15.35177       15.22245
F          4.49935        7.57296        6.64015
F          4.69637        7.70082       16.48247
F          9.33407       15.37134       11.64291
F          3.13164       15.19471        8.43363
F          3.22508       15.28404       18.27566
F          8.15023        7.63650       13.11910
F          4.87482       15.43908        6.49775
F          5.33319       15.35534       16.46851
F          0.53950        7.55090       11.54921
F          5.15273       15.25141       10.08213
F          6.16818       15.39061       19.31580
F          0.09299        7.63712       15.12504
Al         4.83044        7.56504        8.40258
Al        -0.10555       15.36404       13.40819
Al         4.90656       15.32909        8.30375
Al         4.93270       15.37290       18.17569
Al         0.19118        7.59502       13.31334
Fe         4.85456        7.69196       18.48101
Ni         4.86957        3.66772        8.42821
Ni         4.91198        3.69692       18.02530
Ni         0.09516       11.48443       13.31220
Ni         4.93623       11.47045        8.37752
Ni         4.94649       11.49018       17.97660
Ni         0.04490        3.70127       13.36176
