# Supplementary material for: Spin Crossover and Exchange Effects on Oxygen Evolution Reaction Catalyzed by Bimetallic Metal Organic Frameworks
Source: ACS Catal. 2024 May 20;14(11):8652–65. doi: 10.1021/acscatal.4c01091 (PMC11165450; doi:10.1021/acscatal.4c01091)
Supplement: Supplementary file 2 — cs4c01091_si_002.zip [file cs4c01091_si_002.zip › xyz/Ni-Fe/Fe-site/Fe_7_OH.xyz]

148
HCNOFAlFeNi
H          6.96253        1.77164        9.53101
H          2.26075        9.76048       14.17889
H          2.71624        1.70095       17.33833
H          4.26243       15.02009       14.95672
H          7.76771        9.46158       12.23390
H          5.82001        1.92854       15.94702
H          7.71838       14.99912        7.96938
H          1.00101        9.70813       11.09578
H          3.96755        1.68790       10.62641
H          8.91319        9.43548       15.49445
H          6.77764        7.26537       14.03677
H          7.09523        5.65949       17.34431
H          2.19427       13.50991       12.30966
H          2.68658        5.41217        9.32395
H          4.47117        7.97020       11.68933
H          7.66265       13.18880       14.12877
H          5.96093        5.71262       10.47005
H          0.91700       13.48241       15.50470
H          3.89212        5.53521       16.14724
H          8.70911       13.42058       11.28832
H          6.98337        0.05468       13.06385
H          2.68712       13.47340       17.31412
H          7.73531        5.73126       12.24643
H          6.93753       13.40567        9.51934
H          5.66837        0.20507       11.55519
H          2.17261        5.47244       14.28541
H          3.97806       13.52094       10.52929
H          8.89211        5.71448       15.55141
H          5.93026       13.29024       15.95015
H          0.97463        5.48938       11.16955
H          3.00341        7.81407       13.09774
H          2.72402        9.75769        9.26842
H          7.56051        2.03185       14.11965
H          7.11770        9.51269       17.28821
H          5.60686        7.27733       15.15580
H          2.20594        1.70391       12.42529
H          3.96156        9.68949       16.06009
H          2.05026        7.30809        8.15451
H          8.72765        1.79168       11.28917
H          6.00856        9.46205       10.44299
H          0.93124        1.68402       15.54201
H          3.10580       15.01543       13.85620
H          4.91458        7.75892       13.22021
H          5.10002        0.01414       13.05359
H          2.67285        7.57063        9.65719
H          7.07754        0.77536        7.41371
H          2.31607        7.61336       14.58703
H          7.46000       15.35224       14.59700
H          4.28329        7.65981       20.66097
C          7.13320        2.66787       10.12428
C          2.35838       10.57344       14.89292
C          2.57218        2.55493       16.66959
C          7.58840       10.35206       11.62781
C          6.49028        2.78236       15.84135
C          1.65056       10.57204       10.96049
C          3.29805        2.53861       10.74859
C          8.25056       10.30328       15.60211
C          7.22280        4.83441       16.63855
C          2.33006       12.65594       11.64690
C          2.58168        4.59532       10.03143
C          7.54713       12.37320       14.83966
C          6.57625        4.83037       10.65233
C          1.60127       12.63574       15.62261
C          3.24412        4.67067       15.98917
C          8.11726       12.52451       11.09948
C          2.57309       12.63015       16.62573
C          7.56099        4.84047       11.64148
C          7.13490       12.52078       10.11431
C          2.29068        4.64255       14.98064
C          3.31325       12.66464       10.65432
C          8.20973        4.86331       15.64882
C          6.58478       12.42524       15.83566
C          1.62477        4.62406       11.03796
C          2.61351       10.59208        9.95795
C          7.45644        2.82835       14.85105
C          7.26337       10.34352       16.59269
C          2.32664        2.55446       11.75171
C          3.30134       10.54765       15.90942
C          8.11989        2.67812       11.10717
C          6.60943       10.35035       10.63296
C          1.59209        2.54793       15.67388
N          6.35455        3.74058        9.88846
N          1.50993       11.60684       14.75934
N          3.38988        3.61598       16.81285
N          8.35050       11.43798       11.86193
N          6.38329        3.78703       16.73111
N          1.51066       11.60079       11.81807
N          3.43536        3.56534        9.89073
N          8.38593       11.32814       14.73855
N          3.41557       11.58696       16.75902
N          8.33561        3.76170       11.87560
N          6.37845       11.43471        9.86766
N          1.46971        3.58895       14.82998
N          3.46610       11.62347        9.81355
N          8.32096        3.85305       14.77017
N          6.44689       11.41063       16.70889
N          1.49589        3.60309       11.90750
O          2.89139        7.64893        8.71303
O          7.69564       15.25048       13.66082
O          6.98809        0.09803        8.10438
O          2.12469        7.51067       13.63974
O          4.03831       14.72539       14.03506
O          4.24841        8.24005       12.62096
O          5.79906        0.50847       12.49593
O          5.85918        6.96367       14.25351
O          5.17137        7.59456       20.24799
F          4.75239        5.67269        8.41113
F          4.88312        5.48068       18.44626
F         -0.02305       13.48474       13.38597
F          4.95929        1.67532        8.39204
F          4.98397        1.74228       18.26028
F          0.25810        9.47852       13.28287
F          4.84982        9.45335        8.42651
F          4.96223        9.77695       18.59920
F          9.63961        1.71027       13.43012
F          5.11345       13.47853        8.23369
F          4.98006       13.46641       18.22638
F          0.15817        5.70656       13.35635
F          6.61090        7.50461        8.23710
F          6.69937        7.58213       18.20274
F          1.67183       15.45958       13.24442
F          4.92623        7.54329       10.21172
F          3.15638        7.64085       18.70259
F         -0.05151       15.35177       15.22245
F          4.49935        7.57296        6.64015
F          4.68147        7.66431       16.61006
F          9.33407       15.37134       11.64291
F          3.13164       15.19471        8.43363
F          3.21608       15.32598       18.33006
F          8.15023        7.63650       13.11910
F          4.87482       15.43908        6.49775
F          5.29647       15.39340       16.46054
F          0.53950        7.55090       11.54921
F          5.15273       15.25141       10.08213
F          6.19305       15.41018       19.30839
F          0.09299        7.63712       15.12504
Al         4.83044        7.56504        8.40258
Al        -0.10555       15.36404       13.40819
Al         4.90656       15.32909        8.30375
Al         4.93074       15.36140       18.18850
Al         0.19118        7.59502       13.31334
Fe         4.92040        7.61553       18.48528
Ni         4.86957        3.66772        8.42821
Ni         4.92327        3.64907       18.03186
Ni         0.09516       11.48443       13.31220
Ni         4.93623       11.47045        8.37752
Ni         4.94937       11.54439       17.98771
Ni         0.04490        3.70127       13.36176
