# Supplementary material for: Spin Crossover and Exchange Effects on Oxygen Evolution Reaction Catalyzed by Bimetallic Metal Organic Frameworks
Source: ACS Catal. 2024 May 20;14(11):8652–65. doi: 10.1021/acscatal.4c01091 (PMC11165450; doi:10.1021/acscatal.4c01091)
Supplement: Supplementary file 2 — cs4c01091_si_002.zip [file cs4c01091_si_002.zip › xyz/Ni-Fe/Fe-site/Fe_7_OOH.xyz]

149
HCNOFAlFeNi
H          6.96253        1.77164        9.53101
H          2.26802        9.76452       14.19313
H          2.72094        1.69816       17.34916
H          4.26243       15.02009       14.95672
H          7.76771        9.46158       12.23390
H          5.80672        1.93398       15.95100
H          7.71838       14.99912        7.96938
H          1.00101        9.70813       11.09578
H          3.96755        1.68790       10.62641
H          8.88544        9.42275       15.50983
H          6.77764        7.26537       14.03677
H          7.08875        5.65390       17.36539
H          2.19427       13.50991       12.30966
H          2.68658        5.41217        9.32395
H          4.47117        7.97020       11.68933
H          7.65309       13.17963       14.15070
H          5.96093        5.71262       10.47005
H          0.93567       13.48474       15.52094
H          3.89713        5.52899       16.14895
H          8.70911       13.42058       11.28832
H          6.98337        0.05468       13.06385
H          2.70107       13.46983       17.33577
H          7.73531        5.73126       12.24643
H          6.93753       13.40567        9.51934
H          5.66837        0.20507       11.55519
H          2.17548        5.46639       14.29367
H          3.97806       13.52094       10.52929
H          8.87883        5.71914       15.56309
H          5.91066       13.28185       15.96268
H          0.97463        5.48938       11.16955
H          3.00341        7.81407       13.09774
H          2.72402        9.75769        9.26842
H          7.54964        2.03978       14.12563
H          7.09178        9.50244       17.30558
H          5.60686        7.27733       15.15580
H          2.20594        1.70391       12.42529
H          3.98080        9.69321       16.06265
H          2.05026        7.30809        8.15451
H          8.72765        1.79168       11.28917
H          6.00856        9.46205       10.44299
H          0.94113        1.67641       15.54771
H          3.10580       15.01543       13.85620
H          4.91458        7.75892       13.22021
H          5.10002        0.01414       13.05359
H          2.67285        7.57063        9.65719
H          7.07754        0.77536        7.41371
H          2.31607        7.61336       14.58703
H          7.46000       15.35224       14.59700
H          4.47114        7.72956       21.98109
C          7.13320        2.66787       10.12428
C          2.36887       10.57670       14.90830
C          2.57659        2.55120       16.68013
C          7.58840       10.35206       11.62781
C          6.47876        2.78640       15.84933
C          1.65056       10.57204       10.96049
C          3.29805        2.53861       10.74859
C          8.22417       10.29163       15.61806
C          7.21395        4.83395       16.65393
C          2.33006       12.65594       11.64690
C          2.58168        4.59532       10.03143
C          7.53203       12.36201       14.85960
C          6.57625        4.83037       10.65233
C          1.61704       12.63559       15.64084
C          3.24621        4.66570       15.99857
C          8.11726       12.52451       11.09948
C          2.58596       12.62767       16.64709
C          7.56099        4.84047       11.64148
C          7.13490       12.52078       10.11431
C          2.29384        4.63680       14.98976
C          3.31325       12.66464       10.65432
C          8.19763        4.86688       15.66078
C          6.56470       12.41654       15.85160
C          1.62477        4.62406       11.03796
C          2.61351       10.59208        9.95795
C          7.44528        2.83503       14.85874
C          7.23737       10.33218       16.60949
C          2.32664        2.55446       11.75171
C          3.31604       10.54827       15.92081
C          8.11989        2.67812       11.10717
C          6.60943       10.35035       10.63296
C          1.59983        2.54203       15.68157
N          6.35455        3.74058        9.88846
N          1.52401       11.61213       14.77358
N          3.39253        3.61350       16.82510
N          8.35050       11.43798       11.86193
N          6.37355        3.78703       16.74393
N          1.51066       11.60079       11.81807
N          3.43536        3.56534        9.89073
N          8.36492       11.31385       14.75422
N          3.42883       11.58478       16.77269
N          8.33561        3.76170       11.87560
N          6.37845       11.43471        9.86766
N          1.47493        3.58227       14.83738
N          3.46610       11.62347        9.81355
N          8.30971        3.85973       14.77871
N          6.42234       11.40007       16.72200
N          1.49589        3.60309       11.90750
O          4.04142        7.74836       21.09617
O          2.89139        7.64893        8.71303
O          7.69564       15.25048       13.66082
O          6.98809        0.09803        8.10438
O          2.12469        7.51067       13.63974
O          4.03831       14.72539       14.03506
O          4.24841        8.24005       12.62096
O          5.79906        0.50847       12.49593
O          5.85918        6.96367       14.25351
O          5.17586        7.59223       20.27904
F          4.75239        5.67269        8.41113
F          4.90563        5.42863       18.65959
F         -0.02305       13.48474       13.38597
F          4.95929        1.67532        8.39204
F          4.99005        1.73762       18.24717
F          0.25810        9.47852       13.28287
F          4.84982        9.45335        8.42651
F          4.94053        9.78844       18.66471
F          9.63961        1.71027       13.43012
F          5.11345       13.47853        8.23369
F          4.98556       13.46004       18.24547
F          0.15817        5.70656       13.35635
F          6.61090        7.50461        8.23710
F          6.66920        7.59332       18.28904
F          1.67183       15.45958       13.24442
F          4.92623        7.54329       10.21172
F          3.11878        7.63076       18.62227
F         -0.05151       15.35177       15.22245
F          4.49935        7.57296        6.64015
F          4.71642        7.66431       16.61661
F          9.33407       15.37134       11.64291
F          3.13164       15.19471        8.43363
F          3.22020       15.32287       18.33518
F          8.15023        7.63650       13.11910
F          4.87482       15.43908        6.49775
F          5.29806       15.37740       16.46139
F          0.53950        7.55090       11.54921
F          5.15273       15.25141       10.08213
F          6.19030       15.40071       19.31494
F          0.09299        7.63712       15.12504
Al         4.83044        7.56504        8.40258
Al        -0.10555       15.36404       13.40819
Al         4.90656       15.32909        8.30375
Al         4.93370       15.36917       18.18651
Al         0.19118        7.59502       13.31334
Fe         4.87527        7.63371       18.47873
Ni         4.86957        3.66772        8.42821
Ni         4.91801        3.66103       18.05179
Ni         0.09516       11.48443       13.31220
Ni         4.93623       11.47045        8.37752
Ni         4.94293       11.54564       18.01391
Ni         0.04490        3.70127       13.36176
