# Supplementary material for: Spin Crossover and Exchange Effects on Oxygen Evolution Reaction Catalyzed by Bimetallic Metal Organic Frameworks
Source: ACS Catal. 2024 May 20;14(11):8652–65. doi: 10.1021/acscatal.4c01091 (PMC11165450; doi:10.1021/acscatal.4c01091)
Supplement: Supplementary file 2 — cs4c01091_si_002.zip [file cs4c01091_si_002.zip › xyz/Ni-Fe/Fe-site/Fe_7_s.xyz]

146
HCNOFAlFeNi
H          6.96253        1.77164        9.53101
H          2.30492        9.78984       14.11737
H          2.71092        1.70903       17.33292
H          4.26243       15.02009       14.95672
H          7.76771        9.46158       12.23390
H          5.83382        1.93025       15.95955
H          7.71838       14.99912        7.96938
H          1.00101        9.70813       11.09578
H          3.96755        1.68790       10.62641
H          8.92866        9.43642       15.50527
H          6.77764        7.26537       14.03677
H          7.13771        5.65638       17.35343
H          2.19427       13.50991       12.30966
H          2.68658        5.41217        9.32395
H          4.47117        7.97020       11.68933
H          7.65555       13.17637       14.14073
H          5.96093        5.71262       10.47005
H          0.92592       13.46222       15.52806
H          3.91367        5.51812       16.08202
H          8.70911       13.42058       11.28832
H          6.98337        0.05468       13.06385
H          2.69370       13.42928       17.34033
H          7.73531        5.73126       12.24643
H          6.93753       13.40567        9.51934
H          5.66837        0.20507       11.55519
H          2.17679        5.46064       14.24896
H          3.97806       13.52094       10.52929
H          8.91855        5.70656       15.54486
H          5.92941       13.27409       15.97037
H          0.97463        5.48938       11.16955
H          3.00341        7.81407       13.09774
H          2.72402        9.75769        9.26842
H          7.56257        2.02968       14.11680
H          7.15628        9.50897       17.31811
H          5.60686        7.27733       15.15580
H          2.20594        1.70391       12.42529
H          4.02007        9.70160       15.97493
H          2.05026        7.30809        8.15451
H          8.72765        1.79168       11.28917
H          6.00856        9.46205       10.44299
H          0.91828        1.68573       15.54230
H          3.10580       15.01543       13.85620
H          4.91458        7.75892       13.22021
H          5.10002        0.01414       13.05359
H          2.67285        7.57063        9.65719
H          7.07754        0.77536        7.41371
H          2.31607        7.61336       14.58703
H          7.46000       15.35224       14.59700
C          7.13320        2.66787       10.12428
C          2.39497       10.58758       14.85020
C          2.57110        2.55632       16.65506
C          7.58840       10.35206       11.62781
C          6.50596        2.78221       15.84847
C          1.65056       10.57204       10.96049
C          3.29805        2.53861       10.74859
C          8.26275       10.30064       15.61777
C          7.25388        4.83193       16.64396
C          2.33006       12.65594       11.64690
C          2.58168        4.59532       10.03143
C          7.54605       12.36201       14.85476
C          6.57625        4.83037       10.65233
C          1.61707       12.61928       15.63144
C          3.25766        4.65747       15.94531
C          8.11726       12.52451       11.09948
C          2.58821       12.60126       16.63427
C          7.56099        4.84047       11.64148
C          7.13490       12.52078       10.11431
C          2.29426        4.63276       14.94761
C          3.31325       12.66464       10.65432
C          8.23353        4.85771       15.64853
C          6.59012       12.41437       15.85673
C          1.62477        4.62406       11.03796
C          2.61351       10.59208        9.95795
C          7.46416        2.82493       14.85048
C          7.28620       10.33808       16.61775
C          2.32664        2.55446       11.75171
C          3.34552       10.55123       15.85787
C          8.11989        2.67812       11.10717
C          6.60943       10.35035       10.63296
C          1.58460        2.54762       15.66534
N          6.35455        3.74058        9.88846
N          1.53287       11.61151       14.74596
N          3.39719        3.61396       16.78380
N          8.35050       11.43798       11.86193
N          6.40683        3.78920       16.73652
N          1.51066       11.60079       11.81807
N          3.43536        3.56534        9.89073
N          8.38406       11.31851       14.74710
N          3.44203       11.56537       16.73823
N          8.33561        3.76170       11.87560
N          6.37845       11.43471        9.86766
N          1.46088        3.58631       14.81716
N          3.46610       11.62347        9.81355
N          8.33064        3.84808       14.76675
N          6.46362       11.40023       16.73225
N          1.49589        3.60309       11.90750
O          2.89139        7.64893        8.71303
O          7.69564       15.25048       13.66082
O          6.98809        0.09803        8.10438
O          2.12469        7.51067       13.63974
O          4.03831       14.72539       14.03506
O          4.24841        8.24005       12.62096
O          5.79906        0.50847       12.49593
O          5.85918        6.96367       14.25351
F          4.75239        5.67269        8.41113
F          4.90404        5.54313       18.35740
F         -0.02305       13.48474       13.38597
F          4.95929        1.67532        8.39204
F          4.96416        1.76107       18.28050
F          0.25810        9.47852       13.28287
F          4.84982        9.45335        8.42651
F          4.93937        9.66432       18.44911
F          9.63961        1.71027       13.43012
F          5.11345       13.47853        8.23369
F          4.96626       13.43938       18.24547
F          0.15817        5.70656       13.35635
F          6.61090        7.50461        8.23710
F          6.74340        7.56784       18.26626
F          1.67183       15.45958       13.24442
F          4.92623        7.54329       10.21172
F          3.63714        7.58151       19.58808
F         -0.05151       15.35177       15.22245
F          4.49935        7.57296        6.64015
F          4.41109        7.62780       16.47620
F          9.33407       15.37134       11.64291
F          3.13164       15.19471        8.43363
F          3.20784       15.32225       18.32521
F          8.15023        7.63650       13.11910
F          4.87482       15.43908        6.49775
F          5.29513       15.39061       16.47478
F          0.53950        7.55090       11.54921
F          5.15273       15.25141       10.08213
F          6.17831       15.40273       19.31209
F          0.09299        7.63712       15.12504
Al         4.83044        7.56504        8.40258
Al        -0.10555       15.36404       13.40819
Al         4.90656       15.32909        8.30375
Al         4.91853       15.35379       18.19391
Al         0.19118        7.59502       13.31334
Fe         4.90109        7.60683       18.31297
Ni         4.86957        3.66772        8.42821
Ni         4.92511        3.66212       18.01391
Ni         0.09516       11.48443       13.31220
Ni         4.93623       11.47045        8.37752
Ni         4.95577       11.52233       17.98572
Ni         0.04490        3.70127       13.36176
