# Supplementary material for: Spin Crossover and Exchange Effects on Oxygen Evolution Reaction Catalyzed by Bimetallic Metal Organic Frameworks
Source: ACS Catal. 2024 May 20;14(11):8652–65. doi: 10.1021/acscatal.4c01091 (PMC11165450; doi:10.1021/acscatal.4c01091)
Supplement: Supplementary file 2 — cs4c01091_si_002.zip [file cs4c01091_si_002.zip › xyz/Ni-Fe/Fe-site/Fe_8_O.xyz]

147
HCNOFAlFeNi
H          6.96253        1.77164        9.53101
H          2.23942        9.73780       14.18203
H          2.70270        1.72721       17.34261
H          4.26243       15.02009       14.95672
H          7.76771        9.46158       12.23390
H          5.82408        1.94315       15.95898
H          7.71838       14.99912        7.96938
H          1.00101        9.70813       11.09578
H          3.96755        1.68790       10.62641
H          8.91533        9.41140       15.47878
H          6.77764        7.26537       14.03677
H          7.06482        5.71277       17.29162
H          2.19427       13.50991       12.30966
H          2.68658        5.41217        9.32395
H          4.47117        7.97020       11.68933
H          7.67694       13.19222       14.18089
H          5.96093        5.71262       10.47005
H          0.92650       13.46362       15.52037
H          3.84315        5.58414       16.15920
H          8.70911       13.42058       11.28832
H          6.98337        0.05468       13.06385
H          2.66793       13.41282       17.35685
H          7.73531        5.73126       12.24643
H          6.93753       13.40567        9.51934
H          5.66837        0.20507       11.55519
H          2.15028        5.48984       14.28342
H          3.97806       13.52094       10.52929
H          8.87995        5.73732       15.51951
H          5.97306       13.28279       16.02876
H          0.97463        5.48938       11.16955
H          3.00341        7.81407       13.09774
H          2.72402        9.75769        9.26842
H          7.57109        2.02440       14.13674
H          7.12217        9.45180       17.26599
H          5.60686        7.27733       15.15580
H          2.20594        1.70391       12.42529
H          3.89301        9.60342       16.09882
H          2.05026        7.30809        8.15451
H          8.72765        1.79168       11.28917
H          6.00856        9.46205       10.44299
H          0.92591        1.69241       15.53888
H          3.10580       15.01543       13.85620
H          4.91458        7.75892       13.22021
H          5.10002        0.01414       13.05359
H          2.67285        7.57063        9.65719
H          7.07754        0.77536        7.41371
H          2.31607        7.61336       14.58703
H          7.46000       15.35224       14.59700
C          7.13320        2.66787       10.12428
C          2.33402       10.53895       14.90916
C          2.55339        2.57978       16.67443
C          7.58840       10.35206       11.62781
C          6.49045        2.79821       15.84306
C          1.65056       10.57204       10.96049
C          3.29805        2.53861       10.74859
C          8.25678       10.28014       15.60182
C          7.20559        4.86921       16.60807
C          2.33006       12.65594       11.64690
C          2.58168        4.59532       10.03143
C          7.56344       12.36761       14.88210
C          6.57625        4.83037       10.65233
C          1.59576       12.60592       15.64454
C          3.20977        4.70500       16.00056
C          8.11726       12.52451       11.09948
C          2.54637       12.57391       16.66532
C          7.56099        4.84047       11.64148
C          7.13490       12.52078       10.11431
C          2.26647        4.66352       14.98264
C          3.31325       12.66464       10.65432
C          8.19983        4.88490       15.62375
C          6.61584       12.41281       15.89119
C          1.62477        4.62406       11.03796
C          2.61351       10.59208        9.95795
C          7.45953        2.83130       14.85533
C          7.27575       10.30546       16.59867
C          2.32664        2.55446       11.75171
C          3.25330       10.47930       15.94559
C          8.11989        2.67812       11.10717
C          6.60943       10.35035       10.63296
C          1.58020        2.56114       15.67360
N          6.35455        3.74058        9.88846
N          1.50706       11.58805       14.76846
N          3.35854        3.65047       16.82396
N          8.35050       11.43798       11.86193
N          6.37507        3.81639       16.71801
N          1.51066       11.60079       11.81807
N          3.43536        3.56534        9.89073
N          8.39147       11.31711       14.75365
N          3.36534       11.51224       16.80431
N          8.33561        3.76170       11.87560
N          6.37845       11.43471        9.86766
N          1.45549        3.60278       14.82912
N          3.46610       11.62347        9.81355
N          8.32287        3.85756       14.76618
N          6.47362       11.37894       16.74393
N          1.49589        3.60309       11.90750
O          2.89139        7.64893        8.71303
O          7.69564       15.25048       13.66082
O          6.98809        0.09803        8.10438
O          2.12469        7.51067       13.63974
O          4.03831       14.72539       14.03506
O          4.24841        8.24005       12.62096
O          5.79906        0.50847       12.49593
O          5.85918        6.96367       14.25351
O          5.08400        7.66012       20.05432
F          4.75239        5.67269        8.41113
F          4.88852        5.48705       18.58696
F         -0.02305       13.48474       13.38597
F          4.95929        1.67532        8.39204
F          4.95842        1.76076       18.21869
F          0.25810        9.47852       13.28287
F          4.84982        9.45335        8.42651
F          4.89946        9.61383       18.40781
F          9.63961        1.71027       13.43012
F          5.11345       13.47853        8.23369
F          4.98085       13.41577       18.21556
F          0.15817        5.70656       13.35635
F          6.61090        7.50461        8.23710
F          6.63345        7.59533       18.00907
F          1.67183       15.45958       13.24442
F          4.92623        7.54329       10.21172
F          3.08630        7.62547       18.39328
F         -0.05151       15.35177       15.22245
F          4.49935        7.57296        6.64015
F          4.65061        7.61460       16.46111
F          9.33407       15.37134       11.64291
F          3.13164       15.19471        8.43363
F          3.21399       15.29476       18.26512
F          8.15023        7.63650       13.11910
F          4.87482       15.43908        6.49775
F          5.31881       15.37601       16.43975
F          0.53950        7.55090       11.54921
F          5.15273       15.25141       10.08213
F          6.18385       15.40350       19.26937
F          0.09299        7.63712       15.12504
Al         4.83044        7.56504        8.40258
Al        -0.10555       15.36404       13.40819
Al         4.90656       15.32909        8.30375
Al         4.92450       15.36280       18.15290
Al         0.19118        7.59502       13.31334
Fe         4.86138        7.66649       18.46648
Ni         4.86957        3.66772        8.42821
Ni         4.90872        3.69133       18.02075
Ni         0.09516       11.48443       13.31220
Ni         4.93623       11.47045        8.37752
Ni         4.93626       11.50276       17.96265
Ni         0.04490        3.70127       13.36176
