# Supplementary material for: Spin Crossover and Exchange Effects on Oxygen Evolution Reaction Catalyzed by Bimetallic Metal Organic Frameworks
Source: ACS Catal. 2024 May 20;14(11):8652–65. doi: 10.1021/acscatal.4c01091 (PMC11165450; doi:10.1021/acscatal.4c01091)
Supplement: Supplementary file 2 — cs4c01091_si_002.zip [file cs4c01091_si_002.zip › xyz/Ni-Fe/Fe-site/Fe_8_OH.xyz]

148
HCNOFAlFeNi
H          6.96253        1.77164        9.53101
H          2.27744        9.76809       14.19456
H          2.71732        1.70080       17.35400
H          4.26243       15.02009       14.95672
H          7.76771        9.46158       12.23390
H          5.81006        1.93010       15.95328
H          7.71838       14.99912        7.96938
H          1.00101        9.70813       11.09578
H          3.96755        1.68790       10.62641
H          8.88793        9.42818       15.51211
H          6.77764        7.26537       14.03677
H          7.10197        5.64442       17.37023
H          2.19427       13.50991       12.30966
H          2.68658        5.41217        9.32395
H          4.47117        7.97020       11.68933
H          7.64997       13.17979       14.14415
H          5.96093        5.71262       10.47005
H          0.93801       13.48459       15.52464
H          3.90016        5.52744       16.15123
H          8.70911       13.42058       11.28832
H          6.98337        0.05468       13.06385
H          2.69613       13.46735       17.34574
H          7.73531        5.73126       12.24643
H          6.93753       13.40567        9.51934
H          5.66837        0.20507       11.55519
H          2.17959        5.46390       14.29054
H          3.97806       13.52094       10.52929
H          8.88521        5.71277       15.56280
H          5.91392       13.28822       15.96154
H          0.97463        5.48938       11.16955
H          3.00341        7.81407       13.09774
H          2.72402        9.75769        9.26842
H          7.54762        2.03729       14.12392
H          7.10082        9.51720       17.31469
H          5.60686        7.27733       15.15580
H          2.20594        1.70391       12.42529
H          3.98439        9.69477       16.07347
H          2.05026        7.30809        8.15451
H          8.72765        1.79168       11.28917
H          6.00856        9.46205       10.44299
H          0.94181        1.67641       15.54913
H          3.10580       15.01543       13.85620
H          4.91458        7.75892       13.22021
H          5.10002        0.01414       13.05359
H          2.67285        7.57063        9.65719
H          7.07754        0.77536        7.41371
H          2.31607        7.61336       14.58703
H          7.46000       15.35224       14.59700
H          4.26554        7.64008       20.68803
C          7.13320        2.66787       10.12428
C          2.37489       10.57872       14.91229
C          2.57453        2.55337       16.68383
C          7.58840       10.35206       11.62781
C          6.48367        2.78158       15.85274
C          1.65056       10.57204       10.96049
C          3.29805        2.53861       10.74859
C          8.22782       10.29800       15.62062
C          7.22521        4.82571       16.65848
C          2.33006       12.65594       11.64690
C          2.58168        4.59532       10.03143
C          7.53182       12.36434       14.85590
C          6.57625        4.83037       10.65233
C          1.61899       12.63497       15.64511
C          3.24757        4.66632       15.99857
C          8.11726       12.52451       11.09948
C          2.58393       12.62580       16.65563
C          7.56099        4.84047       11.64148
C          7.13490       12.52078       10.11431
C          2.29687        4.63541       14.98833
C          3.31325       12.66464       10.65432
C          8.20450        4.86020       15.66192
C          6.56912       12.42369       15.85160
C          1.62477        4.62406       11.03796
C          2.61351       10.59208        9.95795
C          7.44668        2.83130       14.85874
C          7.24556       10.34290       16.61519
C          2.32664        2.55446       11.75171
C          3.31877       10.54827       15.92850
C          8.11989        2.67812       11.10717
C          6.60943       10.35035       10.63296
C          1.60012        2.54250       15.68299
N          6.35455        3.74058        9.88846
N          1.52945       11.61337       14.77558
N          3.38998        3.61567       16.82880
N          8.35050       11.43798       11.86193
N          6.38334        3.78019       16.74991
N          1.51066       11.60079       11.81807
N          3.43536        3.56534        9.89073
N          8.36461       11.31618       14.75194
N          3.42728       11.58354       16.78266
N          8.33561        3.76170       11.87560
N          6.37845       11.43471        9.86766
N          1.47766        3.58103       14.83653
N          3.46610       11.62347        9.81355
N          8.31110        3.85569       14.77700
N          6.43170       11.41126       16.72684
N          1.49589        3.60309       11.90750
O          2.89139        7.64893        8.71303
O          7.69564       15.25048       13.66082
O          6.98809        0.09803        8.10438
O          2.12469        7.51067       13.63974
O          4.03831       14.72539       14.03506
O          4.24841        8.24005       12.62096
O          5.79906        0.50847       12.49593
O          5.85918        6.96367       14.25351
O          5.15616        7.60963       20.27647
F          4.75239        5.67269        8.41113
F          4.88819        5.47975       18.47987
F         -0.02305       13.48474       13.38597
F          4.95929        1.67532        8.39204
F          4.98135        1.74150       18.28648
F          0.25810        9.47852       13.28287
F          4.84982        9.45335        8.42651
F          4.95858        9.75893       18.51205
F          9.63961        1.71027       13.43012
F          5.11345       13.47853        8.23369
F          4.98175       13.47418       18.24746
F          0.15817        5.70656       13.35635
F          6.61090        7.50461        8.23710
F          6.69151        7.59161       18.25885
F          1.67183       15.45958       13.24442
F          4.92623        7.54329       10.21172
F          3.16055        7.64287       18.72338
F         -0.05151       15.35177       15.22245
F          4.49935        7.57296        6.64015
F          4.68954        7.66555       16.64481
F          9.33407       15.37134       11.64291
F          3.13164       15.19471        8.43363
F          3.22106       15.32396       18.33490
F          8.15023        7.63650       13.11910
F          4.87482       15.43908        6.49775
F          5.29676       15.39449       16.46623
F          0.53950        7.55090       11.54921
F          5.15273       15.25141       10.08213
F          6.21216       15.40676       19.29842
F          0.09299        7.63712       15.12504
Al         4.83044        7.56504        8.40258
Al        -0.10555       15.36404       13.40819
Al         4.90656       15.32909        8.30375
Al         4.93578       15.37632       18.19221
Al         0.19118        7.59502       13.31334
Fe         4.91886        7.62470       18.51063
Ni         4.86957        3.66772        8.42821
Ni         4.92190        3.64907       18.04695
Ni         0.09516       11.48443       13.31220
Ni         4.93623       11.47045        8.37752
Ni         4.95356       11.56878       18.01135
Ni         0.04490        3.70127       13.36176
