# Supplementary material for: Spin Crossover and Exchange Effects on Oxygen Evolution Reaction Catalyzed by Bimetallic Metal Organic Frameworks
Source: ACS Catal. 2024 May 20;14(11):8652–65. doi: 10.1021/acscatal.4c01091 (PMC11165450; doi:10.1021/acscatal.4c01091)
Supplement: Supplementary file 2 — cs4c01091_si_002.zip [file cs4c01091_si_002.zip › xyz/Ni-Fe/Fe-site/Fe_8_OOH.xyz]

149
HCNOFAlFeNi
H          6.96253        1.77164        9.53101
H          2.28714        9.77260       14.20225
H          2.66008        1.71121       17.39786
H          4.26243       15.02009       14.95672
H          7.76771        9.46158       12.23390
H          5.84696        1.93103       16.00284
H          7.71838       14.99912        7.96938
H          1.00101        9.70813       11.09578
H          3.96755        1.68790       10.62641
H          8.89833        9.41855       15.50413
H          6.77764        7.26537       14.03677
H          7.14789        5.64924       17.39701
H          2.19427       13.50991       12.30966
H          2.68658        5.41217        9.32395
H          4.47117        7.97020       11.68933
H          7.64429       13.17186       14.15383
H          5.96093        5.71262       10.47005
H          0.92416       13.48754       15.51382
H          3.86116        5.53427       16.20164
H          8.70911       13.42058       11.28832
H          6.98337        0.05468       13.06385
H          2.64408       13.46175       17.37251
H          7.73531        5.73126       12.24643
H          6.93753       13.40567        9.51934
H          5.66837        0.20507       11.55519
H          2.18922        5.45287       14.29880
H          3.97806       13.52094       10.52929
H          8.89220        5.72722       15.55340
H          5.95225       13.29102       16.00711
H          0.97463        5.48938       11.16955
H          3.00341        7.81407       13.09774
H          2.72402        9.75769        9.26842
H          7.53867        2.04848       14.13816
H          7.14815        9.51596       17.34090
H          5.60686        7.27733       15.15580
H          2.20594        1.70391       12.42529
H          3.94435        9.68560       16.12417
H          2.05026        7.30809        8.15451
H          8.72765        1.79168       11.28917
H          6.00856        9.46205       10.44299
H          0.92773        1.67206       15.54913
H          3.10580       15.01543       13.85620
H          4.91458        7.75892       13.22021
H          5.10002        0.01414       13.05359
H          2.67285        7.57063        9.65719
H          7.07754        0.77536        7.41371
H          2.31607        7.61336       14.58703
H          7.46000       15.35224       14.59700
H          4.46383        7.75426       21.95260
C          7.13320        2.66787       10.12428
C          2.36691       10.57779       14.92852
C          2.52501        2.56114       16.72427
C          7.58840       10.35206       11.62781
C          6.51793        2.78329       15.89689
C          1.65056       10.57204       10.96049
C          3.29805        2.53861       10.74859
C          8.24452       10.29179       15.62518
C          7.26257        4.82975       16.68582
C          2.33006       12.65594       11.64690
C          2.58168        4.59532       10.03143
C          7.54102       12.35891       14.87128
C          6.57625        4.83037       10.65233
C          1.59951       12.63590       15.65024
C          3.20993        4.67331       16.04328
C          8.11726       12.52451       11.09948
C          2.53918       12.62099       16.68184
C          7.56099        4.84047       11.64148
C          7.13490       12.52078       10.11431
C          2.28911        4.63168       15.00799
C          3.31325       12.66464       10.65432
C          8.21814        4.87107       15.66676
C          6.60357       12.42478       15.89091
C          1.62477        4.62406       11.03796
C          2.61351       10.59208        9.95795
C          7.45479        2.84000       14.87868
C          7.28490       10.34290       16.64168
C          2.32664        2.55446       11.75171
C          3.28077       10.53895       15.97009
C          8.11989        2.67812       11.10717
C          6.60943       10.35035       10.63296
C          1.57920        2.54048       15.69894
N          6.35455        3.74058        9.88846
N          1.52409       11.61368       14.77843
N          3.33038        3.62981       16.88890
N          8.35050       11.43798       11.86193
N          6.43596        3.77537       16.80431
N          1.51066       11.60079       11.81807
N          3.43536        3.56534        9.89073
N          8.37254       11.31121       14.75621
N          3.36945       11.57065       16.83393
N          8.33561        3.76170       11.87560
N          6.37845       11.43471        9.86766
N          1.47284        3.57590       14.84479
N          3.46610       11.62347        9.81355
N          8.31639        3.86470       14.78241
N          6.48509       11.41887       16.77782
N          1.49589        3.60309       11.90750
O          4.02886        7.67488       21.07395
O          2.89139        7.64893        8.71303
O          7.69564       15.25048       13.66082
O          6.98809        0.09803        8.10438
O          2.12469        7.51067       13.63974
O          4.03831       14.72539       14.03506
O          4.24841        8.24005       12.62096
O          5.79906        0.50847       12.49593
O          5.85918        6.96367       14.25351
O          5.17399        7.61957       20.25198
F          4.75239        5.67269        8.41113
F          4.92237        5.45458       18.48870
F         -0.02305       13.48474       13.38597
F          4.95929        1.67532        8.39204
F          4.96511        1.76387       18.23179
F          0.25810        9.47852       13.28287
F          4.84982        9.45335        8.42651
F          4.96974        9.77602       18.49155
F          9.63961        1.71027       13.43012
F          5.11345       13.47853        8.23369
F          4.97902       13.45057       18.19164
F          0.15817        5.70656       13.35635
F          6.61090        7.50461        8.23710
F          6.65587        7.59254       18.29246
F          1.67183       15.45958       13.24442
F          4.92623        7.54329       10.21172
F          3.13212        7.64241       18.62512
F         -0.05151       15.35177       15.22245
F          4.49935        7.57296        6.64015
F          4.70481        7.64365       16.59582
F          9.33407       15.37134       11.64291
F          3.13164       15.19471        8.43363
F          3.21125       15.32101       18.34287
F          8.15023        7.63650       13.11910
F          4.87482       15.43908        6.49775
F          5.29840       15.39589       16.45826
F          0.53950        7.55090       11.54921
F          5.15273       15.25141       10.08213
F          6.15296       15.40661       19.31352
F          0.09299        7.63712       15.12504
Al         4.83044        7.56504        8.40258
Al        -0.10555       15.36404       13.40819
Al         4.90656       15.32909        8.30375
Al         4.91503       15.37771       18.16828
Al         0.19118        7.59502       13.31334
Fe         4.87304        7.62066       18.44968
Ni         4.86957        3.66772        8.42821
Ni         4.91038        3.65311       18.03955
Ni         0.09516       11.48443       13.31220
Ni         4.93623       11.47045        8.37752
Ni         4.93938       11.56335       17.99967
Ni         0.04490        3.70127       13.36176
