# Supplementary material for: Spin Crossover and Exchange Effects on Oxygen Evolution Reaction Catalyzed by Bimetallic Metal Organic Frameworks
Source: ACS Catal. 2024 May 20;14(11):8652–65. doi: 10.1021/acscatal.4c01091 (PMC11165450; doi:10.1021/acscatal.4c01091)
Supplement: Supplementary file 2 — cs4c01091_si_002.zip [file cs4c01091_si_002.zip › xyz/Ni-Fe/Fe-site/Fe_8_s.xyz]

146
HCNOFAlFeNi
H          6.96253        1.77164        9.53101
H          2.30201        9.78844       14.11282
H          2.69917        1.71742       17.35742
H          4.26243       15.02009       14.95672
H          7.76771        9.46158       12.23390
H          5.84351        1.92295       15.97920
H          7.71838       14.99912        7.96938
H          1.00101        9.70813       11.09578
H          3.96755        1.68790       10.62641
H          8.94878        9.44030       15.50185
H          6.77764        7.26537       14.03677
H          7.14431        5.64675       17.37536
H          2.19427       13.50991       12.30966
H          2.68658        5.41217        9.32395
H          4.47117        7.97020       11.68933
H          7.66114       13.18367       14.14756
H          5.96093        5.71262       10.47005
H          0.91290       13.45911       15.52749
H          3.91758        5.51656       16.09484
H          8.70911       13.42058       11.28832
H          6.98337        0.05468       13.06385
H          2.67640       13.42540       17.34261
H          7.73531        5.73126       12.24643
H          6.93753       13.40567        9.51934
H          5.66837        0.20507       11.55519
H          2.18901        5.45473       14.25579
H          3.97806       13.52094       10.52929
H          8.91172        5.70858       15.55739
H          5.94489       13.27409       15.98461
H          0.97463        5.48938       11.16955
H          3.00341        7.81407       13.09774
H          2.72402        9.75769        9.26842
H          7.56239        2.02844       14.13275
H          7.18172        9.50524       17.31925
H          5.60686        7.27733       15.15580
H          2.20594        1.70391       12.42529
H          4.00707        9.69554       15.97949
H          2.05026        7.30809        8.15451
H          8.72765        1.79168       11.28917
H          6.00856        9.46205       10.44299
H          0.92295        1.68573       15.55454
H          3.10580       15.01543       13.85620
H          4.91458        7.75892       13.22021
H          5.10002        0.01414       13.05359
H          2.67285        7.57063        9.65719
H          7.07754        0.77536        7.41371
H          2.31607        7.61336       14.58703
H          7.46000       15.35224       14.59700
C          7.13320        2.66787       10.12428
C          2.38798       10.58540       14.84678
C          2.56482        2.56269       16.67643
C          7.58840       10.35206       11.62781
C          6.51389        2.77646       15.87012
C          1.65056       10.57204       10.96049
C          3.29805        2.53861       10.74859
C          8.28161       10.30421       15.61692
C          7.25794        4.82400       16.66389
C          2.33006       12.65594       11.64690
C          2.58168        4.59532       10.03143
C          7.55702       12.36667       14.85960
C          6.57625        4.83037       10.65233
C          1.60435       12.61570       15.63030
C          3.25913        4.65715       15.96183
C          8.11726       12.52451       11.09948
C          2.57520       12.59691       16.63541
C          7.56099        4.84047       11.64148
C          7.13490       12.52078       10.11431
C          2.30072        4.62904       14.95786
C          3.31325       12.66464       10.65432
C          8.23209        4.85570       15.66106
C          6.60289       12.41297       15.86528
C          1.62477        4.62406       11.03796
C          2.61351       10.59208        9.95795
C          7.46796        2.82353       14.86672
C          7.30500       10.33684       16.61918
C          2.32664        2.55446       11.75171
C          3.33610       10.54781       15.85844
C          8.11989        2.67812       11.10717
C          6.60943       10.35035       10.63296
C          1.58672        2.54933       15.67815
N          6.35455        3.74058        9.88846
N          1.52549       11.60902       14.74225
N          3.39356        3.61785       16.80602
N          8.35050       11.43798       11.86193
N          6.41450        3.77957       16.76159
N          1.51066       11.60079       11.81807
N          3.43536        3.56534        9.89073
N          8.39551       11.32364       14.74624
N          3.43251       11.56241       16.73823
N          8.33561        3.76170       11.87560
N          6.37845       11.43471        9.86766
N          1.46967        3.58196       14.82257
N          3.46610       11.62347        9.81355
N          8.32984        3.84979       14.77558
N          6.47526       11.39370       16.73481
N          1.49589        3.60309       11.90750
O          2.89139        7.64893        8.71303
O          7.69564       15.25048       13.66082
O          6.98809        0.09803        8.10438
O          2.12469        7.51067       13.63974
O          4.03831       14.72539       14.03506
O          4.24841        8.24005       12.62096
O          5.79906        0.50847       12.49593
O          5.85918        6.96367       14.25351
F          4.75239        5.67269        8.41113
F          4.91143        5.54437       18.37506
F         -0.02305       13.48474       13.38597
F          4.95929        1.67532        8.39204
F          4.95489        1.75067       18.29901
F          0.25810        9.47852       13.28287
F          4.84982        9.45335        8.42651
F          4.93501        9.66183       18.40895
F          9.63961        1.71027       13.43012
F          5.11345       13.47853        8.23369
F          4.96170       13.43721       18.23521
F          0.15817        5.70656       13.35635
F          6.61090        7.50461        8.23710
F          6.74539        7.58726       18.31097
F          1.67183       15.45958       13.24442
F          4.92623        7.54329       10.21172
F          3.63553        7.58819       19.60545
F         -0.05151       15.35177       15.22245
F          4.49935        7.57296        6.64015
F          4.42051        7.63169       16.49016
F          9.33407       15.37134       11.64291
F          3.13164       15.19471        8.43363
F          3.20443       15.31029       18.32835
F          8.15023        7.63650       13.11910
F          4.87482       15.43908        6.49775
F          5.29277       15.39325       16.47307
F          0.53950        7.55090       11.54921
F          5.15273       15.25141       10.08213
F          6.18815       15.38968       19.29728
F          0.09299        7.63712       15.12504
Al         4.83044        7.56504        8.40258
Al        -0.10555       15.36404       13.40819
Al         4.90656       15.32909        8.30375
Al         4.91516       15.36187       18.19278
Al         0.19118        7.59502       13.31334
Fe         4.90285        7.60605       18.33433
Ni         4.86957        3.66772        8.42821
Ni         4.92512        3.66088       18.03328
Ni         0.09516       11.48443       13.31220
Ni         4.93623       11.47045        8.37752
Ni         4.95469       11.52373       17.98230
Ni         0.04490        3.70127       13.36176
