# Supplementary material for: Spin Crossover and Exchange Effects on Oxygen Evolution Reaction Catalyzed by Bimetallic Metal Organic Frameworks
Source: ACS Catal. 2024 May 20;14(11):8652–65. doi: 10.1021/acscatal.4c01091 (PMC11165450; doi:10.1021/acscatal.4c01091)
Supplement: Supplementary file 2 — cs4c01091_si_002.zip [file cs4c01091_si_002.zip › xyz/Ni-Fe/Fe-site/Fe_9_O.xyz]

147
HCNOFAlFeNi
H          6.96253        1.77164        9.53101
H          2.16917        9.70735       14.31076
H          2.71823        1.68433       17.29675
H          4.26243       15.02009       14.95672
H          7.76771        9.46158       12.23390
H          5.80613        1.94688       15.88835
H          7.71838       14.99912        7.96938
H          1.00101        9.70813       11.09578
H          3.96755        1.68790       10.62641
H          8.93420        9.43704       15.56508
H          6.77764        7.26537       14.03677
H          7.04242        5.71308       17.25061
H          2.19427       13.50991       12.30966
H          2.68658        5.41217        9.32395
H          4.47117        7.97020       11.68933
H          7.70421       13.19035       14.19541
H          5.96093        5.71262       10.47005
H          0.87192       13.47014       15.54628
H          3.83693        5.56985       16.16034
H          8.70911       13.42058       11.28832
H          6.98337        0.05468       13.06385
H          2.47507       13.38641       17.48843
H          7.73531        5.73126       12.24643
H          6.93753       13.40567        9.51934
H          5.66837        0.20507       11.55519
H          2.11549        5.50491       14.31760
H          3.97806       13.52094       10.52929
H          8.87223        5.74027       15.50185
H          6.15419       13.41235       16.13870
H          0.97463        5.48938       11.16955
H          3.00341        7.81407       13.09774
H          2.72402        9.75769        9.26842
H          7.58389        2.01865       14.10769
H          7.25882        9.59348       17.45254
H          5.60686        7.27733       15.15580
H          2.20594        1.70391       12.42529
H          3.66225        9.53149       16.33949
H          2.05026        7.30809        8.15451
H          8.72765        1.79168       11.28917
H          6.00856        9.46205       10.44299
H          0.92714        1.67315       15.51723
H          3.10580       15.01543       13.85620
H          4.91458        7.75892       13.22021
H          5.10002        0.01414       13.05359
H          2.67285        7.57063        9.65719
H          7.07754        0.77536        7.41371
H          2.31607        7.61336       14.58703
H          7.46000       15.35224       14.59700
C          7.13320        2.66787       10.12428
C          2.22815       10.50726       15.04216
C          2.56658        2.54887       16.64310
C          7.58840       10.35206       11.62781
C          6.47377        2.80256       15.78781
C          1.65056       10.57204       10.96049
C          3.29805        2.53861       10.74859
C          8.31265       10.33094       15.69809
C          7.18515        4.86781       16.56820
C          2.33006       12.65594       11.64690
C          2.58168        4.59532       10.03143
C          7.63065       12.40085       14.93878
C          6.57625        4.83037       10.65233
C          1.50454       12.59318       15.71546
C          3.20778        4.68652       15.99828
C          8.11726       12.52451       11.09948
C          2.37157       12.54082       16.80659
C          7.56099        4.84047       11.64148
C          7.13490       12.52078       10.11431
C          2.24573        4.66368       14.99631
C          3.31325       12.66464       10.65432
C          8.19320        4.88552       15.59698
C          6.76927       12.52482       16.01110
C          1.62477        4.62406       11.03796
C          2.61351       10.59208        9.95795
C          7.46129        2.82974       14.81944
C          7.40615       10.42368       16.75959
C          2.32664        2.55446       11.75171
C          3.05604       10.41840       16.14781
C          8.11989        2.67812       11.10717
C          6.60943       10.35035       10.63296
C          1.57878        2.54374       15.65508
N          6.35455        3.74058        9.88846
N          1.46141       11.58758       14.82172
N          3.37635        3.61521       16.79605
N          8.35050       11.43798       11.86193
N          6.35121        3.81732       16.66361
N          1.51066       11.60079       11.81807
N          3.43536        3.56534        9.89073
N          8.41180       11.31960       14.78782
N          3.16719       11.46610       16.99940
N          8.33561        3.76170       11.87560
N          6.37845       11.43471        9.86766
N          1.44188        3.59952       14.82998
N          3.46610       11.62347        9.81355
N          8.32698        3.85507       14.74482
N          6.63429       11.52373       16.90997
N          1.49589        3.60309       11.90750
O          2.89139        7.64893        8.71303
O          7.69564       15.25048       13.66082
O          6.98809        0.09803        8.10438
O          2.12469        7.51067       13.63974
O          4.03831       14.72539       14.03506
O          4.24841        8.24005       12.62096
O          5.79906        0.50847       12.49593
O          5.85918        6.96367       14.25351
O          5.16047        7.78984       19.95720
F          4.75239        5.67269        8.41113
F          4.91356        5.41108       18.65446
F         -0.02305       13.48474       13.38597
F          4.95929        1.67532        8.39204
F          5.03940        1.73886       18.21983
F          0.25810        9.47852       13.28287
F          4.84982        9.45335        8.42651
F          5.00127        9.79062       18.07144
F          9.63961        1.71027       13.43012
F          5.11345       13.47853        8.23369
F          4.82556       13.41546       17.81568
F          0.15817        5.70656       13.35635
F          6.61090        7.50461        8.23710
F          6.64388        7.53288       17.89571
F          1.67183       15.45958       13.24442
F          4.92623        7.54329       10.21172
F          3.09535        7.63868       18.44199
F         -0.05151       15.35177       15.22245
F          4.49935        7.57296        6.64015
F          4.57720        7.44247       16.45228
F          9.33407       15.37134       11.64291
F          3.13164       15.19471        8.43363
F          3.18666       15.36451       18.17512
F          8.15023        7.63650       13.11910
F          4.87482       15.43908        6.49775
F          5.33534       15.48972       16.34177
F          0.53950        7.55090       11.54921
F          5.15273       15.25141       10.08213
F          6.10435       15.18958       19.18023
F          0.09299        7.63712       15.12504
Al         4.83044        7.56504        8.40258
Al        -0.10555       15.36404       13.40819
Al         4.90656       15.32909        8.30375
Al         4.89202       15.39465       18.03784
Al         0.19118        7.59502       13.31334
Fe         4.87461        7.59363       18.36680
Ni         4.86957        3.66772        8.42821
Ni         4.91985        3.67424       18.00451
Ni         0.09516       11.48443       13.31220
Ni         4.93623       11.47045        8.37752
Ni         4.91673       11.55962       17.72653
Ni         0.04490        3.70127       13.36176
