# Supplementary material for: Spin Crossover and Exchange Effects on Oxygen Evolution Reaction Catalyzed by Bimetallic Metal Organic Frameworks
Source: ACS Catal. 2024 May 20;14(11):8652–65. doi: 10.1021/acscatal.4c01091 (PMC11165450; doi:10.1021/acscatal.4c01091)
Supplement: Supplementary file 2 — cs4c01091_si_002.zip [file cs4c01091_si_002.zip › xyz/Ni-Fe/Fe-site/Fe_9_OH.xyz]

148
HCNOFAlFeNi
H          6.96253        1.77164        9.53101
H          2.25407        9.75582       14.17633
H          2.70817        1.69987       17.34147
H          4.26243       15.02009       14.95672
H          7.76771        9.46158       12.23390
H          5.81658        1.93119       15.93591
H          7.71838       14.99912        7.96938
H          1.00101        9.70813       11.09578
H          3.96755        1.68790       10.62641
H          8.90445        9.43191       15.49416
H          6.77764        7.26537       14.03677
H          7.10602        5.64924       17.35030
H          2.19427       13.50991       12.30966
H          2.68658        5.41217        9.32395
H          4.47117        7.97020       11.68933
H          7.66392       13.18849       14.13845
H          5.96093        5.71262       10.47005
H          0.93327       13.48055       15.50470
H          3.89080        5.52977       16.14639
H          8.70911       13.42058       11.28832
H          6.98337        0.05468       13.06385
H          2.71665       13.46952       17.30529
H          7.73531        5.73126       12.24643
H          6.93753       13.40567        9.51934
H          5.66837        0.20507       11.55519
H          2.17274        5.46918       14.28427
H          3.97806       13.52094       10.52929
H          8.89651        5.71200       15.55227
H          5.91204       13.27952       15.94588
H          0.97463        5.48938       11.16955
H          3.00341        7.81407       13.09774
H          2.72402        9.75769        9.26842
H          7.55522        2.03605       14.10883
H          7.09339        9.49592       17.27624
H          5.60686        7.27733       15.15580
H          2.20594        1.70391       12.42529
H          3.97205        9.67985       16.04642
H          2.05026        7.30809        8.15451
H          8.72765        1.79168       11.28917
H          6.00856        9.46205       10.44299
H          0.92874        1.67998       15.54087
H          3.10580       15.01543       13.85620
H          4.91458        7.75892       13.22021
H          5.10002        0.01414       13.05359
H          2.67285        7.57063        9.65719
H          7.07754        0.77536        7.41371
H          2.31607        7.61336       14.58703
H          7.46000       15.35224       14.59700
H          4.27816        7.64427       20.66468
C          7.13320        2.66787       10.12428
C          2.36222       10.56785       14.89036
C          2.56577        2.55368       16.67244
C          7.58840       10.35206       11.62781
C          6.49028        2.78267       15.83566
C          1.65056       10.57204       10.96049
C          3.29805        2.53861       10.74859
C          8.23795       10.29676       15.60268
C          7.22997        4.82773       16.64054
C          2.33006       12.65594       11.64690
C          2.58168        4.59532       10.03143
C          7.54015       12.36947       14.84479
C          6.57625        4.83037       10.65233
C          1.61687       12.63310       15.62261
C          3.23977        4.66741       15.99116
C          8.11726       12.52451       11.09948
C          2.59414       12.62673       16.61861
C          7.56099        4.84047       11.64148
C          7.13490       12.52078       10.11431
C          2.28788        4.63976       14.98093
C          3.31325       12.66464       10.65432
C          8.21472        4.86004       15.64853
C          6.56859       12.41654       15.83138
C          1.62477        4.62406       11.03796
C          2.61351       10.59208        9.95795
C          7.45555        2.82974       14.84393
C          7.24314       10.32861       16.58443
C          2.32664        2.55446       11.75171
C          3.31280       10.53895       15.89860
C          8.11989        2.67812       11.10717
C          6.60943       10.35035       10.63296
C          1.58812        2.54545       15.67388
N          6.35455        3.74058        9.88846
N          1.51726       11.60405       14.76191
N          3.38405        3.61427       16.81712
N          8.35050       11.43798       11.86193
N          6.38761        3.78268       16.73054
N          1.51066       11.60079       11.81807
N          3.43536        3.56534        9.89073
N          8.37876       11.32488       14.74539
N          3.43325       11.58012       16.74421
N          8.33561        3.76170       11.87560
N          6.37845       11.43471        9.86766
N          1.46711        3.58631       14.82912
N          3.46610       11.62347        9.81355
N          8.32272        3.85243       14.76618
N          6.42521       11.39494       16.69522
N          1.49589        3.60309       11.90750
O          2.89139        7.64893        8.71303
O          7.69564       15.25048       13.66082
O          6.98809        0.09803        8.10438
O          2.12469        7.51067       13.63974
O          4.03831       14.72539       14.03506
O          4.24841        8.24005       12.62096
O          5.79906        0.50847       12.49593
O          5.85918        6.96367       14.25351
O          5.16718        7.58291       20.25312
F          4.75239        5.67269        8.41113
F          4.89315        5.48021       18.44484
F         -0.02305       13.48474       13.38597
F          4.95929        1.67532        8.39204
F          4.98900        1.73498       18.25259
F          0.25810        9.47852       13.28287
F          4.84982        9.45335        8.42651
F          4.95339        9.78705       18.62797
F          9.63961        1.71027       13.43012
F          5.11345       13.47853        8.23369
F          4.98685       13.45740       18.19676
F          0.15817        5.70656       13.35635
F          6.61090        7.50461        8.23710
F          6.69658        7.59021       18.21100
F          1.67183       15.45958       13.24442
F          4.92623        7.54329       10.21172
F          3.15764        7.64054       18.70373
F         -0.05151       15.35177       15.22245
F          4.49935        7.57296        6.64015
F          4.68472        7.67239       16.62317
F          9.33407       15.37134       11.64291
F          3.13164       15.19471        8.43363
F          3.22298       15.31526       18.32094
F          8.15023        7.63650       13.11910
F          4.87482       15.43908        6.49775
F          5.30456       15.39263       16.44857
F          0.53950        7.55090       11.54921
F          5.15273       15.25141       10.08213
F          6.20021       15.39107       19.29159
F          0.09299        7.63712       15.12504
Al         4.83044        7.56504        8.40258
Al        -0.10555       15.36404       13.40819
Al         4.90656       15.32909        8.30375
Al         4.93669       15.36016       18.17341
Al         0.19118        7.59502       13.31334
Fe         4.92019        7.60403       18.49069
Ni         4.86957        3.66772        8.42821
Ni         4.92496        3.64410       18.02844
Ni         0.09516       11.48443       13.31220
Ni         4.93623       11.47045        8.37752
Ni         4.94807       11.53663       17.98657
Ni         0.04490        3.70127       13.36176
