# Supplementary material for: Spin Crossover and Exchange Effects on Oxygen Evolution Reaction Catalyzed by Bimetallic Metal Organic Frameworks
Source: ACS Catal. 2024 May 20;14(11):8652–65. doi: 10.1021/acscatal.4c01091 (PMC11165450; doi:10.1021/acscatal.4c01091)
Supplement: Supplementary file 2 — cs4c01091_si_002.zip [file cs4c01091_si_002.zip › xyz/Ni-Fe/Fe-site/Fe_9_OOH.xyz]

149
HCNOFAlFeNi
H          6.96253        1.77164        9.53101
H          2.26000        9.75769       14.18943
H          2.72265        1.70359       17.33833
H          4.26243       15.02009       14.95672
H          7.76771        9.46158       12.23390
H          5.81192        1.94097       15.94987
H          7.71838       14.99912        7.96938
H          1.00101        9.70813       11.09578
H          3.96755        1.68790       10.62641
H          8.89473        9.41824       15.50669
H          6.77764        7.26537       14.03677
H          7.09063        5.67487       17.34318
H          2.19427       13.50991       12.30966
H          2.68658        5.41217        9.32395
H          4.47117        7.97020       11.68933
H          7.65766       13.18010       14.15810
H          5.96093        5.71262       10.47005
H          0.93570       13.48164       15.52008
H          3.88435        5.54499       16.14468
H          8.70911       13.42058       11.28832
H          6.98337        0.05468       13.06385
H          2.70784       13.46315       17.32808
H          7.73531        5.73126       12.24643
H          6.93753       13.40567        9.51934
H          5.66837        0.20507       11.55519
H          2.16401        5.47726       14.29225
H          3.97806       13.52094       10.52929
H          8.88972        5.72116       15.55340
H          5.90940       13.26896       15.96553
H          0.97463        5.48938       11.16955
H          3.00341        7.81407       13.09774
H          2.72402        9.75769        9.26842
H          7.55825        2.03450       14.12791
H          7.09119        9.47883       17.29077
H          5.60686        7.27733       15.15580
H          2.20594        1.70391       12.42529
H          3.96995        9.67457       16.05724
H          2.05026        7.30809        8.15451
H          8.72765        1.79168       11.28917
H          6.00856        9.46205       10.44299
H          0.93583        1.68216       15.54429
H          3.10580       15.01543       13.85620
H          4.91458        7.75892       13.22021
H          5.10002        0.01414       13.05359
H          2.67285        7.57063        9.65719
H          7.07754        0.77536        7.41371
H          2.31607        7.61336       14.58703
H          7.46000       15.35224       14.59700
H          4.46435        7.72645       22.04574
C          7.13320        2.66787       10.12428
C          2.36347       10.57018       14.90346
C          2.57586        2.55741       16.67044
C          7.58840       10.35206       11.62781
C          6.48397        2.79293       15.84391
C          1.65056       10.57204       10.96049
C          3.29805        2.53861       10.74859
C          8.23084       10.28526       15.61464
C          7.21648        4.84653       16.63883
C          2.33006       12.65594       11.64690
C          2.58168        4.59532       10.03143
C          7.53586       12.35860       14.86188
C          6.57625        4.83037       10.65233
C          1.61697       12.63217       15.63657
C          3.24029        4.67564       15.99287
C          8.11726       12.52451       11.09948
C          2.59009       12.62192       16.63855
C          7.56099        4.84047       11.64148
C          7.13490       12.52078       10.11431
C          2.28461        4.64644       14.98577
C          3.31325       12.66464       10.65432
C          8.20636        4.87061       15.64996
C          6.56508       12.40536       15.85047
C          1.62477        4.62406       11.03796
C          2.61351       10.59208        9.95795
C          7.45328        2.83363       14.85590
C          7.23750       10.31649       16.60152
C          2.32664        2.55446       11.75171
C          3.31272       10.53771       15.91483
C          8.11989        2.67812       11.10717
C          6.60943       10.35035       10.63296
C          1.59423        2.54825       15.67644
N          6.35455        3.74058        9.88846
N          1.52074       11.60747       14.76988
N          3.39218        3.62002       16.81399
N          8.35050       11.43798       11.86193
N          6.37579        3.79992       16.73168
N          1.51066       11.60079       11.81807
N          3.43536        3.56534        9.89073
N          8.37233       11.31261       14.75621
N          3.43142       11.57702       16.76272
N          8.33561        3.76170       11.87560
N          6.37845       11.43471        9.86766
N          1.46746        3.59035       14.83368
N          3.46610       11.62347        9.81355
N          8.31946        3.85740       14.77472
N          6.42092       11.38345       16.71459
N          1.49589        3.60309       11.90750
O          4.05881        7.71682       21.14914
O          2.89139        7.64893        8.71303
O          7.69564       15.25048       13.66082
O          6.98809        0.09803        8.10438
O          2.12469        7.51067       13.63974
O          4.03831       14.72539       14.03506
O          4.24841        8.24005       12.62096
O          5.79906        0.50847       12.49593
O          5.85918        6.96367       14.25351
O          5.20045        7.62299       20.34796
F          4.75239        5.67269        8.41113
F          4.90466        5.45256       18.62057
F         -0.02305       13.48474       13.38597
F          4.95929        1.67532        8.39204
F          4.98903        1.74321       18.24490
F          0.25810        9.47852       13.28287
F          4.84982        9.45335        8.42651
F          4.94901        9.77431       18.64677
F          9.63961        1.71027       13.43012
F          5.11345       13.47853        8.23369
F          4.98346       13.45476       18.24091
F          0.15817        5.70656       13.35635
F          6.61090        7.50461        8.23710
F          6.69333        7.58368       18.22012
F          1.67183       15.45958       13.24442
F          4.92623        7.54329       10.21172
F          3.08693        7.63215       18.59180
F         -0.05151       15.35177       15.22245
F          4.49935        7.57296        6.64015
F          4.69066        7.68451       16.50411
F          9.33407       15.37134       11.64291
F          3.13164       15.19471        8.43363
F          3.21835       15.32287       18.33233
F          8.15023        7.63650       13.11910
F          4.87482       15.43908        6.49775
F          5.29603       15.37616       16.45968
F          0.53950        7.55090       11.54921
F          5.15273       15.25141       10.08213
F          6.18778       15.39869       19.31409
F          0.09299        7.63712       15.12504
Al         4.83044        7.56504        8.40258
Al        -0.10555       15.36404       13.40819
Al         4.90656       15.32909        8.30375
Al         4.93158       15.36637       18.18622
Al         0.19118        7.59502       13.31334
Fe         4.86860        7.62811       18.43344
Ni         4.86957        3.66772        8.42821
Ni         4.91978        3.67160       18.04211
Ni         0.09516       11.48443       13.31220
Ni         4.93623       11.47045        8.37752
Ni         4.94391       11.53274       18.00907
Ni         0.04490        3.70127       13.36176
