# Supplementary material for: Spin Crossover and Exchange Effects on Oxygen Evolution Reaction Catalyzed by Bimetallic Metal Organic Frameworks
Source: ACS Catal. 2024 May 20;14(11):8652–65. doi: 10.1021/acscatal.4c01091 (PMC11165450; doi:10.1021/acscatal.4c01091)
Supplement: Supplementary file 2 — cs4c01091_si_002.zip [file cs4c01091_si_002.zip › xyz/Ni-Fe/Fe-site/Fe_9_s.xyz]

146
HCNOFAlFeNi
H          6.96253        1.77164        9.53101
H          2.30987        9.79186       14.12820
H          2.71881        1.70826       17.36511
H          4.26243       15.02009       14.95672
H          7.76771        9.46158       12.23390
H          5.82285        1.92575       15.98006
H          7.71838       14.99912        7.96938
H          1.00101        9.70813       11.09578
H          3.96755        1.68790       10.62641
H          8.92818        9.43595       15.52094
H          6.77764        7.26537       14.03677
H          7.12350        5.64302       17.39245
H          2.19427       13.50991       12.30966
H          2.68658        5.41217        9.32395
H          4.47117        7.97020       11.68933
H          7.65262       13.17699       14.15839
H          5.96093        5.71262       10.47005
H          0.92962       13.46268       15.54315
H          3.93937        5.50616       16.09968
H          8.70911       13.42058       11.28832
H          6.98337        0.05468       13.06385
H          2.70401       13.43099       17.35514
H          7.73531        5.73126       12.24643
H          6.93753       13.40567        9.51934
H          5.66837        0.20507       11.55519
H          2.19567        5.44945       14.26832
H          3.97806       13.52094       10.52929
H          8.90064        5.70609       15.57391
H          5.91739       13.26772       15.98461
H          0.97463        5.48938       11.16955
H          3.00341        7.81407       13.09774
H          2.72402        9.75769        9.26842
H          7.55671        2.03310       14.13987
H          7.14854        9.50353       17.33349
H          5.60686        7.27733       15.15580
H          2.20594        1.70391       12.42529
H          4.03357        9.70564       15.98461
H          2.05026        7.30809        8.15451
H          8.72765        1.79168       11.28917
H          6.00856        9.46205       10.44299
H          0.92732        1.68744       15.56935
H          3.10580       15.01543       13.85620
H          4.91458        7.75892       13.22021
H          5.10002        0.01414       13.05359
H          2.67285        7.57063        9.65719
H          7.07754        0.77536        7.41371
H          2.31607        7.61336       14.58703
H          7.46000       15.35224       14.59700
C          7.13320        2.66787       10.12428
C          2.40265       10.58913       14.86159
C          2.58155        2.55213       16.68383
C          7.58840       10.35206       11.62781
C          6.49549        2.77724       15.87211
C          1.65056       10.57204       10.96049
C          3.29805        2.53861       10.74859
C          8.25897       10.29847       15.63372
C          7.23972        4.82587       16.67557
C          2.33006       12.65594       11.64690
C          2.58168        4.59532       10.03143
C          7.54013       12.36077       14.87071
C          6.57625        4.83037       10.65233
C          1.62291       12.62052       15.64654
C          3.27788        4.64923       15.96610
C          8.11726       12.52451       11.09948
C          2.59626       12.60498       16.64681
C          7.56099        4.84047       11.64148
C          7.13490       12.52078       10.11431
C          2.31342        4.62422       14.97039
C          3.31325       12.66464       10.65432
C          8.21631        4.85694       15.67758
C          6.57897       12.40877       15.86755
C          1.62477        4.62406       11.03796
C          2.61351       10.59208        9.95795
C          7.45529        2.82602       14.87612
C          7.27886       10.33047       16.63000
C          2.32664        2.55446       11.75171
C          3.35699       10.55324       15.86556
C          8.11989        2.67812       11.10717
C          6.60943       10.35035       10.63296
C          1.59795        2.54545       15.69325
N          6.35455        3.74058        9.88846
N          1.53619       11.61057       14.76248
N          3.41185        3.60697       16.80716
N          8.35050       11.43798       11.86193
N          6.39561        3.78035       16.76443
N          1.51066       11.60079       11.81807
N          3.43536        3.56534        9.89073
N          8.38220       11.31960       14.76561
N          3.45184       11.56816       16.74564
N          8.33561        3.76170       11.87560
N          6.37845       11.43471        9.86766
N          1.47689        3.58072       14.84137
N          3.46610       11.62347        9.81355
N          8.31854        3.85119       14.79238
N          6.45221       11.39075       16.73937
N          1.49589        3.60309       11.90750
O          2.89139        7.64893        8.71303
O          7.69564       15.25048       13.66082
O          6.98809        0.09803        8.10438
O          2.12469        7.51067       13.63974
O          4.03831       14.72539       14.03506
O          4.24841        8.24005       12.62096
O          5.79906        0.50847       12.49593
O          5.85918        6.96367       14.25351
F          4.75239        5.67269        8.41113
F          4.90092        5.51858       18.50066
F         -0.02305       13.48474       13.38597
F          4.95929        1.67532        8.39204
F          4.96144        1.75937       18.31439
F          0.25810        9.47852       13.28287
F          4.84982        9.45335        8.42651
F          4.92895        9.66447       18.40696
F          9.63961        1.71027       13.43012
F          5.11345       13.47853        8.23369
F          4.96715       13.43767       18.26597
F          0.15817        5.70656       13.35635
F          6.61090        7.50461        8.23710
F          6.73520        7.59487       18.34002
F          1.67183       15.45958       13.24442
F          4.92623        7.54329       10.21172
F          3.63002        7.61926       19.62397
F         -0.05151       15.35177       15.22245
F          4.49935        7.57296        6.64015
F          4.42580        7.60264       16.51579
F          9.33407       15.37134       11.64291
F          3.13164       15.19471        8.43363
F          3.20947       15.31293       18.33718
F          8.15023        7.63650       13.11910
F          4.87482       15.43908        6.49775
F          5.29173       15.38999       16.48816
F          0.53950        7.55090       11.54921
F          5.15273       15.25141       10.08213
F          6.18925       15.39807       19.31380
F          0.09299        7.63712       15.12504
Al         4.83044        7.56504        8.40258
Al        -0.10555       15.36404       13.40819
Al         4.90656       15.32909        8.30375
Al         4.91958       15.36917       18.20645
Al         0.19118        7.59502       13.31334
Fe         4.89654        7.61569       18.35313
Ni         4.86957        3.66772        8.42821
Ni         4.92429        3.66678       18.05122
Ni         0.09516       11.48443       13.31220
Ni         4.93623       11.47045        8.37752
Ni         4.95511       11.53228       18.00223
Ni         0.04490        3.70127       13.36176
