# Supplementary material for: Spin Crossover and Exchange Effects on Oxygen Evolution Reaction Catalyzed by Bimetallic Metal Organic Frameworks
Source: ACS Catal. 2024 May 20;14(11):8652–65. doi: 10.1021/acscatal.4c01091 (PMC11165450; doi:10.1021/acscatal.4c01091)
Supplement: Supplementary file 2 — cs4c01091_si_002.zip [file cs4c01091_si_002.zip › xyz/Ni-Fe/Ni-site/bp_0_O.xyz]

147
HCNOFAlFeNi
H          6.96253        1.77164        9.53101
H          2.34555        9.81019       14.10000
H          2.70368        1.68915       17.33719
H          4.26243       15.02009       14.95672
H          7.76771        9.46158       12.23390
H          5.81050        1.96086       15.93135
H          7.71838       14.99912        7.96938
H          1.00101        9.70813       11.09578
H          3.96755        1.68790       10.62641
H          8.96891        9.45630       15.51609
H          6.77764        7.26537       14.03677
H          7.13846        5.67207       17.35371
H          2.19427       13.50991       12.30966
H          2.68658        5.41217        9.32395
H          4.47117        7.97020       11.68933
H          7.63931       13.17373       14.12620
H          5.96093        5.71262       10.47005
H          0.86275       13.42338       15.57049
H          3.94161        5.48239       16.05012
H          8.70911       13.42058       11.28832
H          6.98337        0.05468       13.06385
H          2.59519       13.37833       17.40640
H          7.73531        5.73126       12.24643
H          6.93753       13.40567        9.51934
H          5.66837        0.20507       11.55519
H          2.19530        5.43563       14.23870
H          3.97806       13.52094       10.52929
H          8.93011        5.71060       15.55996
H          5.91053       13.24923       15.95983
H          0.97463        5.48938       11.16955
H          3.00341        7.81407       13.09774
H          2.72402        9.75769        9.26842
H          7.55632        2.04490       14.11709
H          7.19910        9.52388       17.33121
H          5.60686        7.27733       15.15580
H          2.20594        1.70391       12.42529
H          4.01616        9.71558       15.99373
H          2.05026        7.30809        8.15451
H          8.72765        1.79168       11.28917
H          6.00856        9.46205       10.44299
H          0.90529        1.67827       15.55568
H          3.10580       15.01543       13.85620
H          4.91458        7.75892       13.22021
H          5.10002        0.01414       13.05359
H          2.67285        7.57063        9.65719
H          7.07754        0.77536        7.41371
H          2.31607        7.61336       14.58703
H          7.46000       15.35224       14.59700
C          7.13320        2.66787       10.12428
C          2.39902       10.59224       14.85248
C          2.57096        2.53737       16.65592
C          7.58840       10.35206       11.62781
C          6.48958        2.80939       15.83423
C          1.65056       10.57204       10.96049
C          3.29805        2.53861       10.74859
C          8.29390       10.31416       15.62290
C          7.25143        4.84606       16.64424
C          2.33006       12.65594       11.64690
C          2.58168        4.59532       10.03143
C          7.54441       12.36108       14.84422
C          6.57625        4.83037       10.65233
C          1.56406       12.58836       15.66619
C          3.28072        4.62298       15.92509
C          8.11726       12.52451       11.09948
C          2.51903       12.55947       16.68753
C          7.56099        4.84047       11.64148
C          7.13490       12.52078       10.11431
C          2.30898        4.60635       14.93593
C          3.31325       12.66464       10.65432
C          8.23931        4.86595       15.65451
C          6.58817       12.40303       15.84933
C          1.62477        4.62406       11.03796
C          2.61351       10.59208        9.95795
C          7.46031        2.84279       14.84792
C          7.31667       10.35067       16.62544
C          2.32664        2.55446       11.75171
C          3.32768       10.55371       15.88407
C          8.11989        2.67812       11.10717
C          6.60943       10.35035       10.63296
C          1.57983        2.53442       15.66932
N          6.35455        3.74058        9.88846
N          1.51487       11.59830       14.75650
N          3.41067        3.58460       16.77041
N          8.35050       11.43798       11.86193
N          6.39438        3.81219       16.72627
N          1.51066       11.60079       11.81807
N          3.43536        3.56534        9.89073
N          8.39983       11.33094       14.74710
N          3.39199       11.54066       16.79519
N          8.33561        3.76170       11.87560
N          6.37845       11.43471        9.86766
N          1.46413        3.56876       14.81574
N          3.46610       11.62347        9.81355
N          8.33611        3.85787       14.77131
N          6.47999       11.39883       16.73453
N          1.49589        3.60309       11.90750
O          2.89139        7.64893        8.71303
O          7.69564       15.25048       13.66082
O          6.98809        0.09803        8.10438
O          2.12469        7.51067       13.63974
O          4.03831       14.72539       14.03506
O          4.24841        8.24005       12.62096
O          5.79906        0.50847       12.49593
O          5.85918        6.96367       14.25351
O          5.50432       11.58261       19.76324
F          4.75239        5.67269        8.41113
F          4.84721        5.51501       18.46278
F         -0.02305       13.48474       13.38597
F          4.95929        1.67532        8.39204
F          5.03501        1.78935       18.31069
F          0.25810        9.47852       13.28287
F          4.84982        9.45335        8.42651
F          4.87458        9.53507       18.05663
F          9.63961        1.71027       13.43012
F          5.11345       13.47853        8.23369
F          4.85931       13.54238       17.86268
F          0.15817        5.70656       13.35635
F          6.61090        7.50461        8.23710
F          6.69613        7.53677       18.15376
F          1.67183       15.45958       13.24442
F          4.92623        7.54329       10.21172
F          3.62522        7.64800       19.53453
F         -0.05151       15.35177       15.22245
F          4.49935        7.57296        6.64015
F          4.31071        7.45676       16.40557
F          9.33407       15.37134       11.64291
F          3.13164       15.19471        8.43363
F          3.19114       15.43908       18.23607
F          8.15023        7.63650       13.11910
F          4.87482       15.43908        6.49775
F          5.38239        0.03666       16.34148
F          0.53950        7.55090       11.54921
F          5.15273       15.25141       10.08213
F          6.20449       15.31759       19.13665
F          0.09299        7.63712       15.12504
Al         4.83044        7.56504        8.40258
Al        -0.10555       15.36404       13.40819
Al         4.90656       15.32909        8.30375
Al         4.90400       15.39387       18.06774
Al         0.19118        7.59502       13.31334
Fe         4.85194        7.59176       18.23151
Ni         4.86957        3.66772        8.42821
Ni         4.92378        3.67020       18.01790
Ni         0.09516       11.48443       13.31220
Ni         4.93623       11.47045        8.37752
Ni         4.99278       11.54595       18.16315
Ni         0.04490        3.70127       13.36176
