# Supplementary material for: Spin Crossover and Exchange Effects on Oxygen Evolution Reaction Catalyzed by Bimetallic Metal Organic Frameworks
Source: ACS Catal. 2024 May 20;14(11):8652–65. doi: 10.1021/acscatal.4c01091 (PMC11165450; doi:10.1021/acscatal.4c01091)
Supplement: Supplementary file 2 — cs4c01091_si_002.zip [file cs4c01091_si_002.zip › xyz/Ni-Fe/Ni-site/bp_0_OH.xyz]

148
HCNOFAlFeNi
H          6.96253        1.77164        9.53101
H          2.34748        9.80056       14.12278
H          2.61891        1.72146       17.43346
H          4.26243       15.02009       14.95672
H          7.76771        9.46158       12.23390
H          5.88248        1.93258       16.04328
H          7.71838       14.99912        7.96938
H          1.00101        9.70813       11.09578
H          3.96755        1.68790       10.62641
H          8.89868        9.43548       15.52891
H          6.77764        7.26537       14.03677
H          7.20070        5.65669       17.41780
H          2.19427       13.50991       12.30966
H          2.68658        5.41217        9.32395
H          4.47117        7.97020       11.68933
H          7.65531       13.19408       14.17804
H          5.96093        5.71262       10.47005
H          0.93850       13.44793       15.57932
H          3.85224        5.51781       16.16974
H          8.70911       13.42058       11.28832
H          6.98337        0.05468       13.06385
H          2.72585       13.42633       17.35969
H          7.73531        5.73126       12.24643
H          6.93753       13.40567        9.51934
H          5.66837        0.20507       11.55519
H          2.18592        5.42739       14.28342
H          3.97806       13.52094       10.52929
H          8.91963        5.73064       15.55312
H          5.86000       13.24799       15.94218
H          0.97463        5.48938       11.16955
H          3.00341        7.81407       13.09774
H          2.72402        9.75769        9.26842
H          7.54536        2.05205       14.15354
H          7.08003        9.48660       17.29561
H          5.60686        7.27733       15.15580
H          2.20594        1.70391       12.42529
H          4.10212        9.74231       15.93135
H          2.05026        7.30809        8.15451
H          8.72765        1.79168       11.28917
H          6.00856        9.46205       10.44299
H          0.89349        1.66848       15.57875
H          3.10580       15.01543       13.85620
H          4.91458        7.75892       13.22021
H          5.10002        0.01414       13.05359
H          2.67285        7.57063        9.65719
H          7.07754        0.77536        7.41371
H          2.31607        7.61336       14.58703
H          7.46000       15.35224       14.59700
H          6.01918       10.60140       19.85751
C          7.13320        2.66787       10.12428
C          2.43507       10.60218       14.85191
C          2.49482        2.56254       16.74592
C          7.58840       10.35206       11.62781
C          6.54709        2.78889       15.92452
C          1.65056       10.57204       10.96049
C          3.29805        2.53861       10.74859
C          8.22569       10.29676       15.62717
C          7.30057        4.83767       16.70234
C          2.33006       12.65594       11.64690
C          2.58168        4.59532       10.03143
C          7.52763       12.36496       14.87327
C          6.57625        4.83037       10.65233
C          1.64148       12.61104       15.65850
C          3.20053        4.65529       16.03047
C          8.11726       12.52451       11.09948
C          2.63386       12.60374       16.64624
C          7.56099        4.84047       11.64148
C          7.13490       12.52078       10.11431
C          2.27828        4.61008       14.99773
C          3.31325       12.66464       10.65432
C          8.24458        4.87620       15.67274
C          6.52933       12.39464       15.83907
C          1.62477        4.62406       11.03796
C          2.61351       10.59208        9.95795
C          7.46906        2.84528       14.89264
C          7.21607       10.31789       16.59867
C          2.32664        2.55446       11.75171
C          3.41285       10.58059       15.83708
C          8.11989        2.67812       11.10717
C          6.60943       10.35035       10.63296
C          1.54984        2.53535       15.71746
N          6.35455        3.74058        9.88846
N          1.55265       11.61042       14.76561
N          3.30976        3.62639       16.89402
N          8.35050       11.43798       11.86193
N          6.47191        3.78454       16.82795
N          1.51066       11.60079       11.81807
N          3.43536        3.56534        9.89073
N          8.37445       11.32783       14.77558
N          3.51546       11.58774       16.72399
N          8.33561        3.76170       11.87560
N          6.37845       11.43471        9.86766
N          1.45319        3.56052       14.84877
N          3.46610       11.62347        9.81355
N          8.32783        3.87092       14.78441
N          6.37995       11.36776       16.68981
N          1.49589        3.60309       11.90750
O          2.89139        7.64893        8.71303
O          7.69564       15.25048       13.66082
O          6.98809        0.09803        8.10438
O          2.12469        7.51067       13.63974
O          4.03831       14.72539       14.03506
O          4.24841        8.24005       12.62096
O          5.79906        0.50847       12.49593
O          5.85918        6.96367       14.25351
O          5.88192       11.53010       19.57071
F          4.75239        5.67269        8.41113
F          4.90900        5.51952       18.33547
F         -0.02305       13.48474       13.38597
F          4.95929        1.67532        8.39204
F          4.96107        1.80706       18.23948
F          0.25810        9.47852       13.28287
F          4.84982        9.45335        8.42651
F          4.72405        9.61010       18.20588
F          9.63961        1.71027       13.43012
F          5.11345       13.47853        8.23369
F          4.91601       13.47729       18.05122
F          0.15817        5.70656       13.35635
F          6.61090        7.50461        8.23710
F          6.65241        7.66027       18.35654
F          1.67183       15.45958       13.24442
F          4.92623        7.54329       10.21172
F          3.63319        7.56380       19.62140
F         -0.05151       15.35177       15.22245
F          4.49935        7.57296        6.64015
F          4.35468        7.53475       16.44402
F          9.33407       15.37134       11.64291
F          3.13164       15.19471        8.43363
F          3.19350       15.36171       18.30328
F          8.15023        7.63650       13.11910
F          4.87482       15.43908        6.49775
F          5.26776       15.46595       16.41041
F          0.53950        7.55090       11.54921
F          5.15273       15.25141       10.08213
F          6.15855       15.41360       19.23462
F          0.09299        7.63712       15.12504
Al         4.83044        7.56504        8.40258
Al        -0.10555       15.36404       13.40819
Al         4.90656       15.32909        8.30375
Al         4.89777       15.35690       18.12784
Al         0.19118        7.59502       13.31334
Fe         4.81816        7.57918       18.27964
Ni         4.86957        3.66772        8.42821
Ni         4.90950        3.66678       18.01875
Ni         0.09516       11.48443       13.31220
Ni         4.93623       11.47045        8.37752
Ni         4.93693       11.51690       18.07002
Ni         0.04490        3.70127       13.36176
