# Supplementary material for: Spin Crossover and Exchange Effects on Oxygen Evolution Reaction Catalyzed by Bimetallic Metal Organic Frameworks
Source: ACS Catal. 2024 May 20;14(11):8652–65. doi: 10.1021/acscatal.4c01091 (PMC11165450; doi:10.1021/acscatal.4c01091)
Supplement: Supplementary file 2 — cs4c01091_si_002.zip [file cs4c01091_si_002.zip › xyz/Ni-Fe/Ni-site/bp_0_OOH.xyz]

149
HCNOFAlFeNi
H          6.96253        1.77164        9.53101
H          2.35165        9.81501       14.10199
H          2.70768        1.70095       17.35542
H          4.26243       15.02009       14.95672
H          7.76771        9.46158       12.23390
H          5.82830        1.96365       15.97265
H          7.71838       14.99912        7.96938
H          1.00101        9.70813       11.09578
H          3.96755        1.68790       10.62641
H          8.93855        9.44201       15.54002
H          6.77764        7.26537       14.03677
H          7.13008        5.69693       17.35172
H          2.19427       13.50991       12.30966
H          2.68658        5.41217        9.32395
H          4.47117        7.97020       11.68933
H          7.64755       13.17823       14.17547
H          5.96093        5.71262       10.47005
H          0.89873       13.44187       15.55825
H          3.94772        5.48549       16.05496
H          8.70911       13.42058       11.28832
H          6.98337        0.05468       13.06385
H          2.65444       13.40738       17.37992
H          7.73531        5.73126       12.24643
H          6.93753       13.40567        9.51934
H          5.66837        0.20507       11.55519
H          2.20391        5.43003       14.23756
H          3.97806       13.52094       10.52929
H          8.91376        5.73421       15.54458
H          5.92267       13.26430       16.00939
H          0.97463        5.48938       11.16955
H          3.00341        7.81407       13.09774
H          2.72402        9.75769        9.26842
H          7.56392        2.04444       14.14528
H          7.18517        9.52435       17.37564
H          5.60686        7.27733       15.15580
H          2.20594        1.70391       12.42529
H          4.04335        9.72491       15.98233
H          2.05026        7.30809        8.15451
H          8.72765        1.79168       11.28917
H          6.00856        9.46205       10.44299
H          0.91786        1.67641       15.56223
H          3.10580       15.01543       13.85620
H          4.91458        7.75892       13.22021
H          5.10002        0.01414       13.05359
H          2.67285        7.57063        9.65719
H          7.07754        0.77536        7.41371
H          2.31607        7.61336       14.58703
H          7.46000       15.35224       14.59700
H          6.63505       10.59488       21.09531
C          7.13320        2.66787       10.12428
C          2.41958       10.60265       14.84792
C          2.57616        2.54390       16.66874
C          7.58840       10.35206       11.62781
C          6.50151        2.81530       15.86357
C          1.65056       10.57204       10.96049
C          3.29805        2.53861       10.74859
C          8.27360       10.30732       15.65451
C          7.24697        4.86859       16.64652
C          2.33006       12.65594       11.64690
C          2.58168        4.59532       10.03143
C          7.54615       12.36232       14.88922
C          6.57625        4.83037       10.65233
C          1.60013       12.60685       15.65537
C          3.28497        4.62764       15.93192
C          8.11726       12.52451       11.09948
C          2.56467       12.58603       16.66532
C          7.56099        4.84047       11.64148
C          7.13490       12.52078       10.11431
C          2.31679        4.60402       14.93935
C          3.31325       12.66464       10.65432
C          8.22883        4.88583       15.65138
C          6.59074       12.41002       15.89689
C          1.62477        4.62406       11.03796
C          2.61351       10.59208        9.95795
C          7.46485        2.84792       14.86985
C          7.30423       10.34787       16.66589
C          2.32664        2.55446       11.75171
C          3.35903       10.56552       15.86755
C          8.11989        2.67812       11.10717
C          6.60943       10.35035       10.63296
C          1.58986        2.53457       15.67787
N          6.35455        3.74058        9.88846
N          1.54045       11.61352       14.74994
N          3.41215        3.59439       16.78437
N          8.35050       11.43798       11.86193
N          6.40070        3.82649       16.74592
N          1.51066       11.60079       11.81807
N          3.43536        3.56534        9.89073
N          8.39102       11.32472       14.78099
N          3.43746       11.56428       16.76728
N          8.33561        3.76170       11.87560
N          6.37845       11.43471        9.86766
N          1.47311        3.56549       14.82001
N          3.46610       11.62347        9.81355
N          8.33105        3.86983       14.77757
N          6.47723       11.40364       16.77981
N          1.49589        3.60309       11.90750
O          2.89139        7.64893        8.71303
O          7.69564       15.25048       13.66082
O          6.98809        0.09803        8.10438
O          2.12469        7.51067       13.63974
O          4.03831       14.72539       14.03506
O          4.24841        8.24005       12.62096
O          5.79906        0.50847       12.49593
O          5.85918        6.96367       14.25351
O          5.73860       11.57904       19.79485
O          6.59572       10.53243       20.11299
F          4.75239        5.67269        8.41113
F          4.83598        5.54422       18.40268
F         -0.02305       13.48474       13.38597
F          4.95929        1.67532        8.39204
F          5.04430        1.79556       18.34230
F          0.25810        9.47852       13.28287
F          4.84982        9.45335        8.42651
F          4.80216        9.56940       18.14806
F          9.63961        1.71027       13.43012
F          5.11345       13.47853        8.23369
F          4.86412       13.53741       18.05236
F          0.15817        5.70656       13.35635
F          6.61090        7.50461        8.23710
F          6.67720        7.56691       18.31724
F          1.67183       15.45958       13.24442
F          4.92623        7.54329       10.21172
F          3.62634        7.62951       19.61656
F         -0.05151       15.35177       15.22245
F          4.49935        7.57296        6.64015
F          4.35697        7.50368       16.43490
F          9.33407       15.37134       11.64291
F          3.13164       15.19471        8.43363
F          3.20832       15.44452       18.35797
F          8.15023        7.63650       13.11910
F          4.87482       15.43908        6.49775
F          5.25721       15.51908       16.42266
F          0.53950        7.55090       11.54921
F          5.15273       15.25141       10.08213
F          6.22313       15.34882       19.22437
F          0.09299        7.63712       15.12504
Al         4.83044        7.56504        8.40258
Al        -0.10555       15.36404       13.40819
Al         4.90656       15.32909        8.30375
Al         4.91676       15.40568       18.15290
Al         0.19118        7.59502       13.31334
Fe         4.83133        7.60031       18.27850
Ni         4.86957        3.66772        8.42821
Ni         4.92450        3.67828       18.02758
Ni         0.09516       11.48443       13.31220
Ni         4.93623       11.47045        8.37752
Ni         4.96918       11.55045       18.10192
Ni         0.04490        3.70127       13.36176
