# Supplementary material for: Spin Crossover and Exchange Effects on Oxygen Evolution Reaction Catalyzed by Bimetallic Metal Organic Frameworks
Source: ACS Catal. 2024 May 20;14(11):8652–65. doi: 10.1021/acscatal.4c01091 (PMC11165450; doi:10.1021/acscatal.4c01091)
Supplement: Supplementary file 2 — cs4c01091_si_002.zip [file cs4c01091_si_002.zip › xyz/Ni-Fe/Ni-site/bp_10_O.xyz]

147
HCNOFAlFeNi
H          6.96253        1.77164        9.53101
H          2.35060        9.81175       14.12022
H          2.69396        1.68666       17.30729
H          4.26243       15.02009       14.95672
H          7.76771        9.46158       12.23390
H          5.83266        1.96614       15.91056
H          7.71838       14.99912        7.96938
H          1.00101        9.70813       11.09578
H          3.96755        1.68790       10.62641
H          8.98069        9.46795       15.55454
H          6.77764        7.26537       14.03677
H          7.15987        5.68528       17.32495
H          2.19427       13.50991       12.30966
H          2.68658        5.41217        9.32395
H          4.47117        7.97020       11.68933
H          7.61506       13.14949       14.12592
H          5.96093        5.71262       10.47005
H          0.87484       13.43379       15.56337
H          3.90779        5.49932       16.04385
H          8.70911       13.42058       11.28832
H          6.98337        0.05468       13.06385
H          2.59876       13.39448       17.41324
H          7.73531        5.73126       12.24643
H          6.93753       13.40567        9.51934
H          5.66837        0.20507       11.55519
H          2.17182        5.44914       14.22845
H          3.97806       13.52094       10.52929
H          8.94873        5.71961       15.53261
H          5.93922       13.26523       16.00398
H          0.97463        5.48938       11.16955
H          3.00341        7.81407       13.09774
H          2.72402        9.75769        9.26842
H          7.57897        2.03651       14.10541
H          7.24710        9.56132       17.40441
H          5.60686        7.27733       15.15580
H          2.20594        1.70391       12.42529
H          4.00450        9.71279       16.03987
H          2.05026        7.30809        8.15451
H          8.72765        1.79168       11.28917
H          6.00856        9.46205       10.44299
H          0.89883        1.66973       15.52834
H          3.10580       15.01543       13.85620
H          4.91458        7.75892       13.22021
H          5.10002        0.01414       13.05359
H          2.67285        7.57063        9.65719
H          7.07754        0.77536        7.41371
H          2.31607        7.61336       14.58703
H          7.46000       15.35224       14.59700
C          7.13320        2.66787       10.12428
C          2.40212       10.59457       14.87213
C          2.55887        2.53955       16.63171
C          7.58840       10.35206       11.62781
C          6.50909        2.81747       15.81173
C          1.65056       10.57204       10.96049
C          3.29805        2.53861       10.74859
C          8.30811       10.32612       15.66420
C          7.26801        4.85570       16.61633
C          2.33006       12.65594       11.64690
C          2.58168        4.59532       10.03143
C          7.53950       12.35347       14.86387
C          6.57625        4.83037       10.65233
C          1.57314       12.59830       15.66989
C          3.25533        4.63245       15.91312
C          8.11726       12.52451       11.09948
C          2.51824       12.57252       16.69836
C          7.56099        4.84047       11.64148
C          7.13490       12.52078       10.11431
C          2.28574        4.61521       14.91998
C          3.31325       12.66464       10.65432
C          8.25970        4.87278       15.62746
C          6.61260       12.41685       15.89376
C          1.62477        4.62406       11.03796
C          2.61351       10.59208        9.95795
C          7.48184        2.84202       14.82713
C          7.35539       10.37878       16.68753
C          2.32664        2.55446       11.75171
C          3.32039       10.55200       15.91227
C          8.11989        2.67812       11.10717
C          6.60943       10.35035       10.63296
C          1.56700        2.53178       15.64341
N          6.35455        3.74058        9.88846
N          1.52388       11.60420       14.76475
N          3.39320        3.59035       16.75219
N          8.35050       11.43798       11.86193
N          6.40939        3.82291       16.70063
N          1.51066       11.60079       11.81807
N          3.43536        3.56534        9.89073
N          8.39609       11.32472       14.76504
N          3.37968       11.54626       16.81570
N          8.33561        3.76170       11.87560
N          6.37845       11.43471        9.86766
N          1.45039        3.57062       14.79466
N          3.46610       11.62347        9.81355
N          8.35704        3.85833       14.74994
N          6.52209       11.43099       16.80288
N          1.49589        3.60309       11.90750
O          2.89139        7.64893        8.71303
O          7.69564       15.25048       13.66082
O          6.98809        0.09803        8.10438
O          2.12469        7.51067       13.63974
O          4.03831       14.72539       14.03506
O          4.24841        8.24005       12.62096
O          5.79906        0.50847       12.49593
O          5.85918        6.96367       14.25351
O          4.95130       11.61958       19.86093
F          4.75239        5.67269        8.41113
F          4.84634        5.51408       18.37278
F         -0.02305       13.48474       13.38597
F          4.95929        1.67532        8.39204
F          5.01756        1.77941       18.27024
F          0.25810        9.47852       13.28287
F          4.84982        9.45335        8.42651
F          4.95213        9.54097       18.00394
F          9.63961        1.71027       13.43012
F          5.11345       13.47853        8.23369
F          4.92369       13.54021       17.85100
F          0.15817        5.70656       13.35635
F          6.61090        7.50461        8.23710
F          6.73340        7.47835       18.22866
F          1.67183       15.45958       13.24442
F          4.92623        7.54329       10.21172
F          3.66906        7.64412       19.54991
F         -0.05151       15.35177       15.22245
F          4.49935        7.57296        6.64015
F          4.34232        7.43656       16.39902
F          9.33407       15.37134       11.64291
F          3.13164       15.19471        8.43363
F          3.20441       15.41049       18.17654
F          8.15023        7.63650       13.11910
F          4.87482       15.43908        6.49775
F          5.43036        0.04086       16.32838
F          0.53950        7.55090       11.54921
F          5.15273       15.25141       10.08213
F          6.18943       15.33841       19.15858
F          0.09299        7.63712       15.12504
Al         4.83044        7.56504        8.40258
Al        -0.10555       15.36404       13.40819
Al         4.90656       15.32909        8.30375
Al         4.92254       15.38874       18.04837
Al         0.19118        7.59502       13.31334
Fe         4.88574        7.56535       18.23350
Ni         4.86957        3.66772        8.42821
Ni         4.92551        3.66026       17.98458
Ni         0.09516       11.48443       13.31220
Ni         4.93623       11.47045        8.37752
Ni         4.95278       11.54346       18.18195
Ni         0.04490        3.70127       13.36176
