# Supplementary material for: Spin Crossover and Exchange Effects on Oxygen Evolution Reaction Catalyzed by Bimetallic Metal Organic Frameworks
Source: ACS Catal. 2024 May 20;14(11):8652–65. doi: 10.1021/acscatal.4c01091 (PMC11165450; doi:10.1021/acscatal.4c01091)
Supplement: Supplementary file 2 — cs4c01091_si_002.zip [file cs4c01091_si_002.zip › xyz/Ni-Fe/Ni-site/bp_10_OH.xyz]

148
HCNOFAlFeNi
H          6.96253        1.77164        9.53101
H          2.36323        9.81579       14.09373
H          2.68259        1.70919       17.39302
H          4.26243       15.02009       14.95672
H          7.76771        9.46158       12.23390
H          5.82895        1.93041       15.99344
H          7.71838       14.99912        7.96938
H          1.00101        9.70813       11.09578
H          3.96755        1.68790       10.62641
H          8.89996        9.43331       15.52094
H          6.77764        7.26537       14.03677
H          7.13221        5.64939       17.40014
H          2.19427       13.50991       12.30966
H          2.68658        5.41217        9.32395
H          4.47117        7.97020       11.68933
H          7.66285       13.18911       14.16408
H          5.96093        5.71262       10.47005
H          0.94181       13.44824       15.56992
H          3.94690        5.47757       16.07547
H          8.70911       13.42058       11.28832
H          6.98337        0.05468       13.06385
H          2.73849       13.42928       17.34574
H          7.73531        5.73126       12.24643
H          6.93753       13.40567        9.51934
H          5.66837        0.20507       11.55519
H          2.19379        5.42926       14.26206
H          3.97806       13.52094       10.52929
H          8.91017        5.70796       15.58445
H          5.86931       13.25358       15.93619
H          0.97463        5.48938       11.16955
H          3.00341        7.81407       13.09774
H          2.72402        9.75769        9.26842
H          7.56108        2.03372       14.15440
H          7.07407        9.48908       17.28707
H          5.60686        7.27733       15.15580
H          2.20594        1.70391       12.42529
H          4.12721        9.75846       15.89917
H          2.05026        7.30809        8.15451
H          8.72765        1.79168       11.28917
H          6.00856        9.46205       10.44299
H          0.88895        1.68868       15.59869
H          3.10580       15.01543       13.85620
H          4.91458        7.75892       13.22021
H          5.10002        0.01414       13.05359
H          2.67285        7.57063        9.65719
H          7.07754        0.77536        7.41371
H          2.31607        7.61336       14.58703
H          7.46000       15.35224       14.59700
H          5.96220       10.56692       19.84584
C          7.13320        2.66787       10.12428
C          2.45095       10.61306       14.82770
C          2.55442        2.54778       16.70234
C          7.58840       10.35206       11.62781
C          6.49923        2.78407       15.88407
C          1.65056       10.57204       10.96049
C          3.29805        2.53861       10.74859
C          8.22717       10.29443       15.62119
C          7.24414        4.83255       16.68269
C          2.33006       12.65594       11.64690
C          2.58168        4.59532       10.03143
C          7.53240       12.36481       14.86359
C          6.57625        4.83037       10.65233
C          1.64991       12.61555       15.64625
C          3.27749        4.62562       15.95613
C          8.11726       12.52451       11.09948
C          2.64510       12.61042       16.62858
C          7.56099        4.84047       11.64148
C          7.13490       12.52078       10.11431
C          2.30694        4.60542       14.96669
C          3.31325       12.66464       10.65432
C          8.22212        4.86113       15.68499
C          6.53757       12.39961       15.83110
C          1.62477        4.62406       11.03796
C          2.61351       10.59208        9.95795
C          7.45866        2.83068       14.88637
C          7.21732       10.31928       16.59070
C          2.32664        2.55446       11.75171
C          3.43175       10.59162       15.80860
C          8.11989        2.67812       11.10717
C          6.60943       10.35035       10.63296
C          1.56760        2.54219       15.71319
N          6.35455        3.74058        9.88846
N          1.55933       11.61430       14.75450
N          3.40019        3.59206       16.80915
N          8.35050       11.43798       11.86193
N          6.39690        3.78967       16.77355
N          1.51066       11.60079       11.81807
N          3.43536        3.56534        9.89073
N          8.37652       11.32488       14.76874
N          3.52641       11.59442       16.70177
N          8.33561        3.76170       11.87560
N          6.37845       11.43471        9.86766
N          1.45896        3.57015       14.84991
N          3.46610       11.62347        9.81355
N          8.32172        3.85538       14.79865
N          6.38682       11.37319       16.68098
N          1.49589        3.60309       11.90750
O          2.89139        7.64893        8.71303
O          7.69564       15.25048       13.66082
O          6.98809        0.09803        8.10438
O          2.12469        7.51067       13.63974
O          4.03831       14.72539       14.03506
O          4.24841        8.24005       12.62096
O          5.79906        0.50847       12.49593
O          5.85918        6.96367       14.25351
O          5.87386       11.50322       19.56330
F          4.75239        5.67269        8.41113
F          4.85533        5.52278       18.50094
F         -0.02305       13.48474       13.38597
F          4.95929        1.67532        8.39204
F          4.96539        1.76542       18.34259
F          0.25810        9.47852       13.28287
F          4.84982        9.45335        8.42651
F          4.67968        9.64319       18.19448
F          9.63961        1.71027       13.43012
F          5.11345       13.47853        8.23369
F          4.91496       13.43721       18.06746
F          0.15817        5.70656       13.35635
F          6.61090        7.50461        8.23710
F          6.63126        7.66322       18.34145
F          1.67183       15.45958       13.24442
F          4.92623        7.54329       10.21172
F          3.62831        7.66322       19.65330
F         -0.05151       15.35177       15.22245
F          4.49935        7.57296        6.64015
F          4.33517        7.50274       16.47193
F          9.33407       15.37134       11.64291
F          3.13164       15.19471        8.43363
F          3.19812       15.33173       18.32863
F          8.15023        7.63650       13.11910
F          4.87482       15.43908        6.49775
F          5.25835       15.46098       16.45199
F          0.53950        7.55090       11.54921
F          5.15273       15.25141       10.08213
F          6.18140       15.34447       19.26254
F          0.09299        7.63712       15.12504
Al         4.83044        7.56504        8.40258
Al        -0.10555       15.36404       13.40819
Al         4.90656       15.32909        8.30375
Al         4.90439       15.35690       18.17198
Al         0.19118        7.59502       13.31334
Fe         4.79845        7.55960       18.30214
Ni         4.86957        3.66772        8.42821
Ni         4.91515        3.65311       18.05265
Ni         0.09516       11.48443       13.31220
Ni         4.93623       11.47045        8.37752
Ni         4.92283       11.51488       18.06717
Ni         0.04490        3.70127       13.36176
