# Supplementary material for: Spin Crossover and Exchange Effects on Oxygen Evolution Reaction Catalyzed by Bimetallic Metal Organic Frameworks
Source: ACS Catal. 2024 May 20;14(11):8652–65. doi: 10.1021/acscatal.4c01091 (PMC11165450; doi:10.1021/acscatal.4c01091)
Supplement: Supplementary file 2 — cs4c01091_si_002.zip [file cs4c01091_si_002.zip › xyz/Ni-Fe/Ni-site/bp_10_OOH.xyz]

149
HCNOFAlFeNi
H          6.96253        1.77164        9.53101
H          2.34921        9.80274       14.12221
H          2.71636        1.69893       17.37365
H          4.26243       15.02009       14.95672
H          7.76771        9.46158       12.23390
H          5.80919        1.96630       15.98347
H          7.71838       14.99912        7.96938
H          1.00101        9.70813       11.09578
H          3.96755        1.68790       10.62641
H          8.90870        9.46065       15.56309
H          6.77764        7.26537       14.03677
H          7.12433        5.68590       17.38020
H          2.19427       13.50991       12.30966
H          2.68658        5.41217        9.32395
H          4.47117        7.97020       11.68933
H          7.63738       13.18367       14.14728
H          5.96093        5.71262       10.47005
H          0.93810       13.44932       15.57049
H          3.97219        5.46918       16.05183
H          8.70911       13.42058       11.28832
H          6.98337        0.05468       13.06385
H          2.72786       13.43192       17.35428
H          7.73531        5.73126       12.24643
H          6.93753       13.40567        9.51934
H          5.66837        0.20507       11.55519
H          2.21424        5.41698       14.24155
H          3.97806       13.52094       10.52929
H          8.90326        5.73188       15.56622
H          5.86099       13.27129       15.93449
H          0.97463        5.48938       11.16955
H          3.00341        7.81407       13.09774
H          2.72402        9.75769        9.26842
H          7.54993        2.05267       14.15383
H          7.12949        9.56008       17.37507
H          5.60686        7.27733       15.15580
H          2.20594        1.70391       12.42529
H          4.10374        9.74588       15.93790
H          2.05026        7.30809        8.15451
H          8.72765        1.79168       11.28917
H          6.00856        9.46205       10.44299
H          0.91825        1.67656       15.58217
H          3.10580       15.01543       13.85620
H          4.91458        7.75892       13.22021
H          5.10002        0.01414       13.05359
H          2.67285        7.57063        9.65719
H          7.07754        0.77536        7.41371
H          2.31607        7.61336       14.58703
H          7.46000       15.35224       14.59700
H          5.97760        9.79279       20.01900
C          7.13320        2.66787       10.12428
C          2.43788       10.60327       14.85276
C          2.58390        2.53799       16.68326
C          7.58840       10.35206       11.62781
C          6.48457        2.81561       15.87524
C          1.65056       10.57204       10.96049
C          3.29805        2.53861       10.74859
C          8.23803       10.32426       15.65850
C          7.23590        4.86486       16.66760
C          2.33006       12.65594       11.64690
C          2.58168        4.59532       10.03143
C          7.51873       12.37009       14.86216
C          6.57625        4.83037       10.65233
C          1.64165       12.61399       15.65594
C          3.30179        4.61770       15.93392
C          8.11726       12.52451       11.09948
C          2.63168       12.60825       16.64310
C          7.56099        4.84047       11.64148
C          7.13490       12.52078       10.11431
C          2.32942        4.59455       14.94732
C          3.31325       12.66464       10.65432
C          8.21579        4.88537       15.67274
C          6.53613       12.42105       15.84135
C          1.62477        4.62406       11.03796
C          2.61351       10.59208        9.95795
C          7.44933        2.85274       14.88324
C          7.24896       10.36884       16.64908
C          2.32664        2.55446       11.75171
C          3.41303       10.58261       15.83936
C          8.11989        2.67812       11.10717
C          6.60943       10.35035       10.63296
C          1.59544        2.53085       15.69667
N          6.35455        3.74058        9.88846
N          1.55236       11.60949       14.76618
N          3.42282        3.58709       16.79092
N          8.35050       11.43798       11.86193
N          6.38709        3.82400       16.76244
N          1.51066       11.60079       11.81807
N          3.43536        3.56534        9.89073
N          8.36846       11.33358       14.77843
N          3.51164       11.59038       16.72684
N          8.33561        3.76170       11.87560
N          6.37845       11.43471        9.86766
N          1.47841        3.56099       14.83767
N          3.46610       11.62347        9.81355
N          8.31808        3.87216       14.79523
N          6.41062       11.41669       16.72342
N          1.49589        3.60309       11.90750
O          2.89139        7.64893        8.71303
O          7.69564       15.25048       13.66082
O          6.98809        0.09803        8.10438
O          2.12469        7.51067       13.63974
O          4.03831       14.72539       14.03506
O          4.24841        8.24005       12.62096
O          5.79906        0.50847       12.49593
O          5.85918        6.96367       14.25351
O          5.94610       11.62549       19.56786
O          6.66599       10.49887       19.92330
F          4.75239        5.67269        8.41113
F          4.78981        5.53412       18.50806
F         -0.02305       13.48474       13.38597
F          4.95929        1.67532        8.39204
F          5.02766        1.79525       18.34230
F          0.25810        9.47852       13.28287
F          4.84982        9.45335        8.42651
F          4.76282        9.62004       18.21357
F          9.63961        1.71027       13.43012
F          5.11345       13.47853        8.23369
F          4.88632       13.50137       18.09053
F          0.15817        5.70656       13.35635
F          6.61090        7.50461        8.23710
F          6.68191        7.62299       18.34800
F          1.67183       15.45958       13.24442
F          4.92623        7.54329       10.21172
F          3.89243        7.72754       19.84555
F         -0.05151       15.35177       15.22245
F          4.49935        7.57296        6.64015
F          4.35409        7.51129       16.49528
F          9.33407       15.37134       11.64291
F          3.13164       15.19471        8.43363
F          3.20817       15.40273       18.33404
F          8.15023        7.63650       13.11910
F          4.87482       15.43908        6.49775
F          5.27437       15.49236       16.44943
F          0.53950        7.55090       11.54921
F          5.15273       15.25141       10.08213
F          6.19002       15.36296       19.27478
F          0.09299        7.63712       15.12504
Al         4.83044        7.56504        8.40258
Al        -0.10555       15.36404       13.40819
Al         4.90656       15.32909        8.30375
Al         4.91830       15.39620       18.17255
Al         0.19118        7.59502       13.31334
Fe         4.84130        7.57094       18.32407
Ni         4.86957        3.66772        8.42821
Ni         4.91799        3.67626       18.05008
Ni         0.09516       11.48443       13.31220
Ni         4.93623       11.47045        8.37752
Ni         4.96225       11.55263       18.05720
Ni         0.04490        3.70127       13.36176
