# Supplementary material for: Spin Crossover and Exchange Effects on Oxygen Evolution Reaction Catalyzed by Bimetallic Metal Organic Frameworks
Source: ACS Catal. 2024 May 20;14(11):8652–65. doi: 10.1021/acscatal.4c01091 (PMC11165450; doi:10.1021/acscatal.4c01091)
Supplement: Supplementary file 2 — cs4c01091_si_002.zip [file cs4c01091_si_002.zip › xyz/Ni-Fe/Ni-site/bp_11_O.xyz]

147
HCNOFAlFeNi
H          6.96253        1.77164        9.53101
H          2.31786        9.80305       14.12478
H          2.71391        1.68821       17.34802
H          4.26243       15.02009       14.95672
H          7.76771        9.46158       12.23390
H          5.79152        1.97282       15.92566
H          7.71838       14.99912        7.96938
H          1.00101        9.70813       11.09578
H          3.96755        1.68790       10.62641
H          8.99175        9.46112       15.52863
H          6.77764        7.26537       14.03677
H          7.13666        5.66555       17.37707
H          2.19427       13.50991       12.30966
H          2.68658        5.41217        9.32395
H          4.47117        7.97020       11.68933
H          7.64476       13.17373       14.13446
H          5.96093        5.71262       10.47005
H          0.85924       13.44901       15.54628
H          3.95713        5.47742       16.05952
H          8.70911       13.42058       11.28832
H          6.98337        0.05468       13.06385
H          2.58247       13.40971       17.39501
H          7.73531        5.73126       12.24643
H          6.93753       13.40567        9.51934
H          5.66837        0.20507       11.55519
H          2.20625        5.42988       14.24725
H          3.97806       13.52094       10.52929
H          8.92574        5.70936       15.57590
H          5.97474       13.27983       16.01366
H          0.97463        5.48938       11.16955
H          3.00341        7.81407       13.09774
H          2.72402        9.75769        9.26842
H          7.54375        2.05873       14.11509
H          7.26728        9.55728       17.38476
H          5.60686        7.27733       15.15580
H          2.20594        1.70391       12.42529
H          3.97006        9.70984       16.04442
H          2.05026        7.30809        8.15451
H          8.72765        1.79168       11.28917
H          6.00856        9.46205       10.44299
H          0.91051        1.68278       15.56878
H          3.10580       15.01543       13.85620
H          4.91458        7.75892       13.22021
H          5.10002        0.01414       13.05359
H          2.67285        7.57063        9.65719
H          7.07754        0.77536        7.41371
H          2.31607        7.61336       14.58703
H          7.46000       15.35224       14.59700
C          7.13320        2.66787       10.12428
C          2.37429       10.59286       14.86900
C          2.57974        2.53504       16.66788
C          7.58840       10.35206       11.62781
C          6.47492        2.81716       15.83338
C          1.65056       10.57204       10.96049
C          3.29805        2.53861       10.74859
C          8.32536       10.32519       15.64398
C          7.24529        4.84684       16.65848
C          2.33006       12.65594       11.64690
C          2.58168        4.59532       10.03143
C          7.56587       12.36745       14.86159
C          6.57625        4.83037       10.65233
C          1.55183       12.60794       15.65622
C          3.29369        4.62034       15.93449
C          8.11726       12.52451       11.09948
C          2.49782       12.58137       16.68668
C          7.56099        4.84047       11.64148
C          7.13490       12.52078       10.11431
C          2.32118        4.60309       14.94704
C          3.31325       12.66464       10.65432
C          8.23121        4.86812       15.66847
C          6.64182       12.42679       15.89604
C          1.62477        4.62406       11.03796
C          2.61351       10.59208        9.95795
C          7.44728        2.85289       14.84991
C          7.37564       10.37956       16.67272
C          2.32664        2.55446       11.75171
C          3.29001       10.55247       15.91255
C          8.11989        2.67812       11.10717
C          6.60943       10.35035       10.63296
C          1.58888        2.53489       15.68356
N          6.35455        3.74058        9.88846
N          1.50292       11.60762       14.75735
N          3.41974        3.58243       16.78124
N          8.35050       11.43798       11.86193
N          6.38561        3.81359       16.73396
N          1.51066       11.60079       11.81807
N          3.43536        3.56534        9.89073
N          8.41345       11.33234       14.75422
N          3.35277       11.55061       16.81086
N          8.33561        3.76170       11.87560
N          6.37845       11.43471        9.86766
N          1.47221        3.56876       14.82941
N          3.46610       11.62347        9.81355
N          8.32779        3.86377       14.78099
N          6.55057       11.43611       16.79804
N          1.49589        3.60309       11.90750
O          2.89139        7.64893        8.71303
O          7.69564       15.25048       13.66082
O          6.98809        0.09803        8.10438
O          2.12469        7.51067       13.63974
O          4.03831       14.72539       14.03506
O          4.24841        8.24005       12.62096
O          5.79906        0.50847       12.49593
O          5.85918        6.96367       14.25351
O          4.96562       11.61943       19.84669
F          4.75239        5.67269        8.41113
F          4.85159        5.49000       18.53512
F         -0.02305       13.48474       13.38597
F          4.95929        1.67532        8.39204
F          5.01046        1.76620       18.28192
F          0.25810        9.47852       13.28287
F          4.84982        9.45335        8.42651
F          4.96998        9.56147       17.96578
F          9.63961        1.71027       13.43012
F          5.11345       13.47853        8.23369
F          4.92199       13.52079       17.83049
F          0.15817        5.70656       13.35635
F          6.61090        7.50461        8.23710
F          6.72954        7.49886       18.24661
F          1.67183       15.45958       13.24442
F          4.92623        7.54329       10.21172
F          3.64919        7.70719       19.54735
F         -0.05151       15.35177       15.22245
F          4.49935        7.57296        6.64015
F          4.35435        7.42895       16.42693
F          9.33407       15.37134       11.64291
F          3.13164       15.19471        8.43363
F          3.20681       15.37725       18.18907
F          8.15023        7.63650       13.11910
F          4.87482       15.43908        6.49775
F          5.42508        0.01926       16.32724
F          0.53950        7.55090       11.54921
F          5.15273       15.25141       10.08213
F          6.19879       15.31262       19.14320
F          0.09299        7.63712       15.12504
Al         4.83044        7.56504        8.40258
Al        -0.10555       15.36404       13.40819
Al         4.90656       15.32909        8.30375
Al         4.92196       15.38859       18.04667
Al         0.19118        7.59502       13.31334
Fe         4.88496        7.56535       18.25316
Ni         4.86957        3.66772        8.42821
Ni         4.92499        3.66445       18.03328
Ni         0.09516       11.48443       13.31220
Ni         4.93623       11.47045        8.37752
Ni         4.95386       11.54268       18.16600
Ni         0.04490        3.70127       13.36176
