# Supplementary material for: Spin Crossover and Exchange Effects on Oxygen Evolution Reaction Catalyzed by Bimetallic Metal Organic Frameworks
Source: ACS Catal. 2024 May 20;14(11):8652–65. doi: 10.1021/acscatal.4c01091 (PMC11165450; doi:10.1021/acscatal.4c01091)
Supplement: Supplementary file 2 — cs4c01091_si_002.zip [file cs4c01091_si_002.zip › xyz/Ni-Fe/Ni-site/bp_11_OH.xyz]

148
HCNOFAlFeNi
H          6.96253        1.77164        9.53101
H          2.35552        9.80507       14.08718
H          2.67219        1.69427       17.33406
H          4.26243       15.02009       14.95672
H          7.76771        9.46158       12.23390
H          5.85150        1.93523       15.97123
H          7.71838       14.99912        7.96938
H          1.00101        9.70813       11.09578
H          3.96755        1.68790       10.62641
H          8.92913        9.45133       15.51951
H          6.77764        7.26537       14.03677
H          7.15598        5.66027       17.36026
H          2.19427       13.50991       12.30966
H          2.68658        5.41217        9.32395
H          4.47117        7.97020       11.68933
H          7.65710       13.18895       14.14329
H          5.96093        5.71262       10.47005
H          0.92632       13.43659       15.55825
H          3.93126        5.47400       16.04613
H          8.70911       13.42058       11.28832
H          6.98337        0.05468       13.06385
H          2.72227       13.42354       17.33292
H          7.73531        5.73126       12.24643
H          6.93753       13.40567        9.51934
H          5.66837        0.20507       11.55519
H          2.20092        5.42677       14.21734
H          3.97806       13.52094       10.52929
H          8.92696        5.71495       15.54372
H          5.86519       13.24441       15.91483
H          0.97463        5.48938       11.16955
H          3.00341        7.81407       13.09774
H          2.72402        9.75769        9.26842
H          7.56349        2.03698       14.12221
H          7.09980        9.49763       17.28080
H          5.60686        7.27733       15.15580
H          2.20594        1.70391       12.42529
H          4.11182        9.74650       15.90173
H          2.05026        7.30809        8.15451
H          8.72765        1.79168       11.28917
H          6.00856        9.46205       10.44299
H          0.88600        1.67951       15.54116
H          3.10580       15.01543       13.85620
H          4.91458        7.75892       13.22021
H          5.10002        0.01414       13.05359
H          2.67285        7.57063        9.65719
H          7.07754        0.77536        7.41371
H          2.31607        7.61336       14.58703
H          7.46000       15.35224       14.59700
H          5.87889       10.60001       19.88770
C          7.13320        2.66787       10.12428
C          2.44072       10.60140       14.82172
C          2.54533        2.53970       16.65108
C          7.58840       10.35206       11.62781
C          6.52099        2.78951       15.86100
C          1.65056       10.57204       10.96049
C          3.29805        2.53861       10.74859
C          8.24975       10.30686       15.61606
C          7.26757        4.83736       16.64937
C          2.33006       12.65594       11.64690
C          2.58168        4.59532       10.03143
C          7.53375       12.36683       14.84593
C          6.57625        4.83037       10.65233
C          1.63548       12.60607       15.63572
C          3.26468        4.61987       15.92138
C          8.11726       12.52451       11.09948
C          2.62861       12.60203       16.61861
C          7.56099        4.84047       11.64148
C          7.13490       12.52078       10.11431
C          2.30561        4.60200       14.92112
C          3.31325       12.66464       10.65432
C          8.24282        4.86595       15.64939
C          6.53965       12.39464       15.81372
C          1.62477        4.62406       11.03796
C          2.61351       10.59208        9.95795
C          7.47149        2.83270       14.85618
C          7.23818       10.32845       16.58358
C          2.32664        2.55446       11.75171
C          3.41763       10.58028       15.80518
C          8.11989        2.67812       11.10717
C          6.60943       10.35035       10.63296
C          1.56221        2.53395       15.65850
N          6.35455        3.74058        9.88846
N          1.54891       11.60312       14.74482
N          3.38280        3.58802       16.77782
N          8.35050       11.43798       11.86193
N          6.42463        3.79231       16.75475
N          1.51066       11.60079       11.81807
N          3.43536        3.56534        9.89073
N          8.38648       11.33327       14.75650
N          3.51061       11.58572       16.69636
N          8.33561        3.76170       11.87560
N          6.37845       11.43471        9.86766
N          1.45459        3.56907       14.80377
N          3.46610       11.62347        9.81355
N          8.33876        3.85460       14.76817
N          6.39530       11.37195       16.66845
N          1.49589        3.60309       11.90750
O          2.89139        7.64893        8.71303
O          7.69564       15.25048       13.66082
O          6.98809        0.09803        8.10438
O          2.12469        7.51067       13.63974
O          4.03831       14.72539       14.03506
O          4.24841        8.24005       12.62096
O          5.79906        0.50847       12.49593
O          5.85918        6.96367       14.25351
O          5.80315       11.53057       19.58324
F          4.75239        5.67269        8.41113
F          4.83383        5.53210       18.45737
F         -0.02305       13.48474       13.38597
F          4.95929        1.67532        8.39204
F          4.98599        1.74601       18.26170
F          0.25810        9.47852       13.28287
F          4.84982        9.45335        8.42651
F          4.69589        9.64925       18.17910
F          9.63961        1.71027       13.43012
F          5.11345       13.47853        8.23369
F          4.90215       13.43192       18.01761
F          0.15817        5.70656       13.35635
F          6.61090        7.50461        8.23710
F          6.63873        7.65375       18.28449
F          1.67183       15.45958       13.24442
F          4.92623        7.54329       10.21172
F          3.66076        7.67161       19.66526
F         -0.05151       15.35177       15.22245
F          4.49935        7.57296        6.64015
F          4.32867        7.51144       16.45626
F          9.33407       15.37134       11.64291
F          3.13164       15.19471        8.43363
F          3.19882       15.32940       18.24176
F          8.15023        7.63650       13.11910
F          4.87482       15.43908        6.49775
F          5.28631       15.44700       16.38677
F          0.53950        7.55090       11.54921
F          5.15273       15.25141       10.08213
F          6.19164       15.31790       19.19276
F          0.09299        7.63712       15.12504
Al         4.83044        7.56504        8.40258
Al        -0.10555       15.36404       13.40819
Al         4.90656       15.32909        8.30375
Al         4.91047       15.36389       18.10790
Al         0.19118        7.59502       13.31334
Fe         4.80298        7.55386       18.28961
Ni         4.86957        3.66772        8.42821
Ni         4.91533        3.65482       18.01049
Ni         0.09516       11.48443       13.31220
Ni         4.93623       11.47045        8.37752
Ni         4.89048       11.51829       18.06632
Ni         0.04490        3.70127       13.36176
