# Supplementary material for: Spin Crossover and Exchange Effects on Oxygen Evolution Reaction Catalyzed by Bimetallic Metal Organic Frameworks
Source: ACS Catal. 2024 May 20;14(11):8652–65. doi: 10.1021/acscatal.4c01091 (PMC11165450; doi:10.1021/acscatal.4c01091)
Supplement: Supplementary file 2 — cs4c01091_si_002.zip [file cs4c01091_si_002.zip › xyz/Ni-Fe/Ni-site/bp_11_OOH.xyz]

149
HCNOFAlFeNi
H          6.96253        1.77164        9.53101
H          2.32741        9.78969       14.09373
H          2.71717        1.68231       17.34545
H          4.26243       15.02009       14.95672
H          7.76771        9.46158       12.23390
H          5.80848        1.94548       15.94673
H          7.71838       14.99912        7.96938
H          1.00101        9.70813       11.09578
H          3.96755        1.68790       10.62641
H          8.91098        9.43144       15.51438
H          6.77764        7.26537       14.03677
H          7.12255        5.65234       17.37764
H          2.19427       13.50991       12.30966
H          2.68658        5.41217        9.32395
H          4.47117        7.97020       11.68933
H          7.65849       13.18523       14.16066
H          5.96093        5.71262       10.47005
H          0.95815       13.44995       15.54913
H          3.95972        5.46996       16.06208
H          8.70911       13.42058       11.28832
H          6.98337        0.05468       13.06385
H          2.75867       13.41390       17.32124
H          7.73531        5.73126       12.24643
H          6.93753       13.40567        9.51934
H          5.66837        0.20507       11.55519
H          2.20482        5.42584       14.24668
H          3.97806       13.52094       10.52929
H          8.90938        5.70967       15.56793
H          5.88377       13.24737       15.93990
H          0.97463        5.48938       11.16955
H          3.00341        7.81407       13.09774
H          2.72402        9.75769        9.26842
H          7.55018        2.04630       14.11794
H          7.10494        9.48830       17.28764
H          5.60686        7.27733       15.15580
H          2.20594        1.70391       12.42529
H          4.09143        9.71558       15.90031
H          2.05026        7.30809        8.15451
H          8.72765        1.79168       11.28917
H          6.00856        9.46205       10.44299
H          0.91243        1.67423       15.56138
H          3.10580       15.01543       13.85620
H          4.91458        7.75892       13.22021
H          5.10002        0.01414       13.05359
H          2.67285        7.57063        9.65719
H          7.07754        0.77536        7.41371
H          2.31607        7.61336       14.58703
H          7.46000       15.35224       14.59700
H          5.11313       10.90683       21.56269
C          7.13320        2.66787       10.12428
C          2.42729       10.58851       14.82400
C          2.58322        2.52634       16.66247
C          7.58840       10.35206       11.62781
C          6.48356        2.79557       15.84391
C          1.65056       10.57204       10.96049
C          3.29805        2.53861       10.74859
C          8.24177       10.29505       15.61692
C          7.23818        4.83597       16.65877
C          2.33006       12.65594       11.64690
C          2.58168        4.59532       10.03143
C          7.53799       12.36046       14.86131
C          6.57625        4.83037       10.65233
C          1.65503       12.60871       15.62973
C          3.29519        4.61505       15.93335
C          8.11726       12.52451       11.09948
C          2.65129       12.59054       16.61063
C          7.56099        4.84047       11.64148
C          7.13490       12.52078       10.11431
C          2.32180        4.59874       14.94675
C          3.31325       12.66464       10.65432
C          8.22083        4.86315       15.66648
C          6.55261       12.39417       15.83765
C          1.62477        4.62406       11.03796
C          2.61351       10.59208        9.95795
C          7.45051        2.83907       14.85476
C          7.23969       10.32255       16.59468
C          2.32664        2.55446       11.75171
C          3.40670       10.55806       15.80603
C          8.11989        2.67812       11.10717
C          6.60943       10.35035       10.63296
C          1.59079        2.52743       15.67986
N          6.35455        3.74058        9.88846
N          1.55038       11.60218       14.74482
N          3.42175        3.57497       16.77810
N          8.35050       11.43798       11.86193
N          6.38780        3.79526       16.74051
N          1.51066       11.60079       11.81807
N          3.43536        3.56534        9.89073
N          8.38364       11.32286       14.76020
N          3.51567       11.56164       16.69408
N          8.33561        3.76170       11.87560
N          6.37845       11.43471        9.86766
N          1.47195        3.56503       14.82998
N          3.46610       11.62347        9.81355
N          8.32278        3.85693       14.78127
N          6.40696       11.37568       16.70120
N          1.49589        3.60309       11.90750
O          2.89139        7.64893        8.71303
O          7.69564       15.25048       13.66082
O          6.98809        0.09803        8.10438
O          2.12469        7.51067       13.63974
O          4.03831       14.72539       14.03506
O          4.24841        8.24005       12.62096
O          5.79906        0.50847       12.49593
O          5.85918        6.96367       14.25351
O          5.03160       11.68359       19.87716
O          4.99810       10.52062       20.66496
F          4.75239        5.67269        8.41113
F          4.86216        5.49559       18.51234
F         -0.02305       13.48474       13.38597
F          4.95929        1.67532        8.39204
F          4.98679        1.75502       18.31211
F          0.25810        9.47852       13.28287
F          4.84982        9.45335        8.42651
F          4.85726        9.59503       18.11588
F          9.63961        1.71027       13.43012
F          5.11345       13.47853        8.23369
F          5.00828       13.45616       18.00167
F          0.15817        5.70656       13.35635
F          6.61090        7.50461        8.23710
F          6.68917        7.55588       18.27195
F          1.67183       15.45958       13.24442
F          4.92623        7.54329       10.21172
F          3.62952        7.64614       19.59292
F         -0.05151       15.35177       15.22245
F          4.49935        7.57296        6.64015
F          4.35510        7.46950       16.45342
F          9.33407       15.37134       11.64291
F          3.13164       15.19471        8.43363
F          3.23244       15.30144       18.27110
F          8.15023        7.63650       13.11910
F          4.87482       15.43908        6.49775
F          5.31715       15.48739       16.41554
F          0.53950        7.55090       11.54921
F          5.15273       15.25141       10.08213
F          6.18472       15.34291       19.27023
F          0.09299        7.63712       15.12504
Al         4.83044        7.56504        8.40258
Al        -0.10555       15.36404       13.40819
Al         4.90656       15.32909        8.30375
Al         4.94265       15.35829       18.13069
Al         0.19118        7.59502       13.31334
Fe         4.85006        7.58322       18.28078
Ni         4.86957        3.66772        8.42821
Ni         4.92274        3.65435       18.03157
Ni         0.09516       11.48443       13.31220
Ni         4.93623       11.47045        8.37752
Ni         4.93771       11.50478       18.09451
Ni         0.04490        3.70127       13.36176
