# Supplementary material for: Spin Crossover and Exchange Effects on Oxygen Evolution Reaction Catalyzed by Bimetallic Metal Organic Frameworks
Source: ACS Catal. 2024 May 20;14(11):8652–65. doi: 10.1021/acscatal.4c01091 (PMC11165450; doi:10.1021/acscatal.4c01091)
Supplement: Supplementary file 2 — cs4c01091_si_002.zip [file cs4c01091_si_002.zip › xyz/Ni-Fe/Ni-site/bp_12_O.xyz]

147
HCNOFAlFeNi
H          6.96253        1.77164        9.53101
H          2.34640        9.80181       14.08462
H          2.69954        1.69583       17.35200
H          4.26243       15.02009       14.95672
H          7.76771        9.46158       12.23390
H          5.81387        1.95387       15.94987
H          7.71838       14.99912        7.96938
H          1.00101        9.70813       11.09578
H          3.96755        1.68790       10.62641
H          8.95899        9.46624       15.52151
H          6.77764        7.26537       14.03677
H          7.13149        5.66617       17.36454
H          2.19427       13.50991       12.30966
H          2.68658        5.41217        9.32395
H          4.47117        7.97020       11.68933
H          7.63454       13.17357       14.10342
H          5.96093        5.71262       10.47005
H          0.90096       13.43053       15.55340
H          3.94492        5.48223       16.06408
H          8.70911       13.42058       11.28832
H          6.98337        0.05468       13.06385
H          2.68102       13.40816       17.34374
H          7.73531        5.73126       12.24643
H          6.93753       13.40567        9.51934
H          5.66837        0.20507       11.55519
H          2.20037        5.43454       14.24440
H          3.97806       13.52094       10.52929
H          8.92221        5.71215       15.56166
H          5.82954       13.20962       15.85958
H          0.97463        5.48938       11.16955
H          3.00341        7.81407       13.09774
H          2.72402        9.75769        9.26842
H          7.55301        2.04506       14.12193
H          7.12467        9.50570       17.27681
H          5.60686        7.27733       15.15580
H          2.20594        1.70391       12.42529
H          4.08413        9.73904       15.91825
H          2.05026        7.30809        8.15451
H          8.72765        1.79168       11.28917
H          6.00856        9.46205       10.44299
H          0.90653        1.68076       15.56138
H          3.10580       15.01543       13.85620
H          4.91458        7.75892       13.22021
H          5.10002        0.01414       13.05359
H          2.67285        7.57063        9.65719
H          7.07754        0.77536        7.41371
H          2.31607        7.61336       14.58703
H          7.46000       15.35224       14.59700
C          7.13320        2.66787       10.12428
C          2.42315       10.59519       14.82314
C          2.56899        2.54032       16.66788
C          7.58840       10.35206       11.62781
C          6.49159        2.80209       15.84762
C          1.65056       10.57204       10.96049
C          3.29805        2.53861       10.74859
C          8.26771       10.31323       15.60666
C          7.24735        4.84482       16.65193
C          2.33006       12.65594       11.64690
C          2.58168        4.59532       10.03143
C          7.52012       12.35440       14.81061
C          6.57625        4.83037       10.65233
C          1.60828       12.59877       15.63600
C          3.28148        4.62577       15.93676
C          8.11726       12.52451       11.09948
C          2.59289       12.58805       16.62744
C          7.56099        4.84047       11.64148
C          7.13490       12.52078       10.11431
C          2.31335        4.60760       14.94476
C          3.31325       12.66464       10.65432
C          8.23200        4.86719       15.66049
C          6.52008       12.37071       15.77357
C          1.62477        4.62406       11.03796
C          2.61351       10.59208        9.95795
C          7.45653        2.84062       14.85590
C          7.24926       10.33109       16.56934
C          2.32664        2.55446       11.75171
C          3.38926       10.57220       15.81885
C          8.11989        2.67812       11.10717
C          6.60943       10.35035       10.63296
C          1.58177        2.53613       15.67901
N          6.35455        3.74058        9.88846
N          1.53269       11.59752       14.74112
N          3.40703        3.58911       16.78579
N          8.35050       11.43798       11.86193
N          6.39600        3.80536       16.74022
N          1.51066       11.60079       11.81807
N          3.43536        3.56534        9.89073
N          8.39124       11.33467       14.73912
N          3.47449       11.57298       16.71345
N          8.33561        3.76170       11.87560
N          6.37845       11.43471        9.86766
N          1.46674        3.57109       14.82514
N          3.46610       11.62347        9.81355
N          8.33027        3.85771       14.77814
N          6.38703       11.35890       16.64196
N          1.49589        3.60309       11.90750
O          2.89139        7.64893        8.71303
O          7.69564       15.25048       13.66082
O          6.98809        0.09803        8.10438
O          2.12469        7.51067       13.63974
O          4.03831       14.72539       14.03506
O          4.24841        8.24005       12.62096
O          5.79906        0.50847       12.49593
O          5.85918        6.96367       14.25351
O          5.57985       11.54921       19.63308
F          4.75239        5.67269        8.41113
F          4.85811        5.52759       18.47930
F         -0.02305       13.48474       13.38597
F          4.95929        1.67532        8.39204
F          5.01765        1.76869       18.30015
F          0.25810        9.47852       13.28287
F          4.84982        9.45335        8.42651
F          4.70071        9.63107       18.15632
F          9.63961        1.71027       13.43012
F          5.11345       13.47853        8.23369
F          4.87089       13.44513       17.98344
F          0.15817        5.70656       13.35635
F          6.61090        7.50461        8.23710
F          6.63922        7.62905       18.24575
F          1.67183       15.45958       13.24442
F          4.92623        7.54329       10.21172
F          3.58733        7.62563       19.59577
F         -0.05151       15.35177       15.22245
F          4.49935        7.57296        6.64015
F          4.32857        7.49948       16.45142
F          9.33407       15.37134       11.64291
F          3.13164       15.19471        8.43363
F          3.20909       15.37259       18.28335
F          8.15023        7.63650       13.11910
F          4.87482       15.43908        6.49775
F          5.26759       15.47481       16.39418
F          0.53950        7.55090       11.54921
F          5.15273       15.25141       10.08213
F          6.21941       15.30314       19.17111
F          0.09299        7.63712       15.12504
Al         4.83044        7.56504        8.40258
Al        -0.10555       15.36404       13.40819
Al         4.90656       15.32909        8.30375
Al         4.91518       15.38331       18.11701
Al         0.19118        7.59502       13.31334
Fe         4.80421        7.60792       18.28648
Ni         4.86957        3.66772        8.42821
Ni         4.92220        3.67284       18.03299
Ni         0.09516       11.48443       13.31220
Ni         4.93623       11.47045        8.37752
Ni         4.87513       11.53802       18.13610
Ni         0.04490        3.70127       13.36176
