# Supplementary material for: Spin Crossover and Exchange Effects on Oxygen Evolution Reaction Catalyzed by Bimetallic Metal Organic Frameworks
Source: ACS Catal. 2024 May 20;14(11):8652–65. doi: 10.1021/acscatal.4c01091 (PMC11165450; doi:10.1021/acscatal.4c01091)
Supplement: Supplementary file 2 — cs4c01091_si_002.zip [file cs4c01091_si_002.zip › xyz/Ni-Fe/Ni-site/bp_12_OH.xyz]

148
HCNOFAlFeNi
H          6.96253        1.77164        9.53101
H          2.32062        9.79885       14.13389
H          2.71843        1.68324       17.33719
H          4.26243       15.02009       14.95672
H          7.76771        9.46158       12.23390
H          5.80294        1.95635       15.93249
H          7.71838       14.99912        7.96938
H          1.00101        9.70813       11.09578
H          3.96755        1.68790       10.62641
H          8.96596        9.47246       15.54856
H          6.77764        7.26537       14.03677
H          7.14733        5.65793       17.36738
H          2.19427       13.50991       12.30966
H          2.68658        5.41217        9.32395
H          4.47117        7.97020       11.68933
H          7.62057       13.16658       14.12677
H          5.96093        5.71262       10.47005
H          0.89142       13.44280       15.57420
H          3.95285        5.47710       16.05354
H          8.70911       13.42058       11.28832
H          6.98337        0.05468       13.06385
H          2.63545       13.39573       17.41011
H          7.73531        5.73126       12.24643
H          6.93753       13.40567        9.51934
H          5.66837        0.20507       11.55519
H          2.19903        5.43205       14.24298
H          3.97806       13.52094       10.52929
H          8.93155        5.70081       15.56793
H          5.90877       13.26244       15.96667
H          0.97463        5.48938       11.16955
H          3.00341        7.81407       13.09774
H          2.72402        9.75769        9.26842
H          7.55118        2.04273       14.11566
H          7.22324        9.56179       17.38020
H          5.60686        7.27733       15.15580
H          2.20594        1.70391       12.42529
H          4.00993        9.70424       16.02078
H          2.05026        7.30809        8.15451
H          8.72765        1.79168       11.28917
H          6.00856        9.46205       10.44299
H          0.90891        1.67641       15.56109
H          3.10580       15.01543       13.85620
H          4.91458        7.75892       13.22021
H          5.10002        0.01414       13.05359
H          2.67285        7.57063        9.65719
H          7.07754        0.77536        7.41371
H          2.31607        7.61336       14.58703
H          7.46000       15.35224       14.59700
H          4.55703       10.47417       20.18391
C          7.13320        2.66787       10.12428
C          2.39156       10.58804       14.87754
C          2.58212        2.52960       16.65563
C          7.58840       10.35206       11.62781
C          6.48496        2.80271       15.83594
C          1.65056       10.57204       10.96049
C          3.29805        2.53861       10.74859
C          8.29220       10.33140       15.65167
C          7.25366        4.83597       16.65250
C          2.33006       12.65594       11.64690
C          2.58168        4.59532       10.03143
C          7.53301       12.36139       14.85390
C          6.57625        4.83037       10.65233
C          1.58586       12.60219       15.67559
C          3.29078        4.61878       15.92566
C          8.11726       12.52451       11.09948
C          2.54392       12.57531       16.69351
C          7.56099        4.84047       11.64148
C          7.13490       12.52078       10.11431
C          2.31621        4.60294       14.93992
C          3.31325       12.66464       10.65432
C          8.23899        4.85756       15.66220
C          6.58554       12.41514       15.86613
C          1.62477        4.62406       11.03796
C          2.61351       10.59208        9.95795
C          7.45529        2.83813       14.84934
C          7.32822       10.37972       16.66475
C          2.32664        2.55446       11.75171
C          3.32755       10.54594       15.90059
C          8.11989        2.67812       11.10717
C          6.60943       10.35035       10.63296
C          1.58688        2.53022       15.67445
N          6.35455        3.74058        9.88846
N          1.52356       11.60731       14.77159
N          3.42045        3.57839       16.76871
N          8.35050       11.43798       11.86193
N          6.39348        3.80365       16.73111
N          1.51066       11.60079       11.81807
N          3.43536        3.56534        9.89073
N          8.39144       11.33405       14.75963
N          3.40790       11.54734       16.79491
N          8.33561        3.76170       11.87560
N          6.37845       11.43471        9.86766
N          1.46843        3.56720       14.82343
N          3.46610       11.62347        9.81355
N          8.33324        3.85165       14.77615
N          6.48533       11.42555       16.77155
N          1.49589        3.60309       11.90750
O          2.89139        7.64893        8.71303
O          7.69564       15.25048       13.66082
O          6.98809        0.09803        8.10438
O          2.12469        7.51067       13.63974
O          4.03831       14.72539       14.03506
O          4.24841        8.24005       12.62096
O          5.79906        0.50847       12.49593
O          5.85918        6.96367       14.25351
O          4.72752       11.39153       19.87887
F          4.75239        5.67269        8.41113
F          4.82905        5.50942       18.48272
F         -0.02305       13.48474       13.38597
F          4.95929        1.67532        8.39204
F          4.99384        1.78780       18.31325
F          0.25810        9.47852       13.28287
F          4.84982        9.45335        8.42651
F          4.97641        9.52450       18.02388
F          9.63961        1.71027       13.43012
F          5.11345       13.47853        8.23369
F          4.96247       13.53601       17.93103
F          0.15817        5.70656       13.35635
F          6.61090        7.50461        8.23710
F          6.78957        7.47975       18.18081
F          1.67183       15.45958       13.24442
F          4.92623        7.54329       10.21172
F          3.92923        7.76482       19.72992
F         -0.05151       15.35177       15.22245
F          4.49935        7.57296        6.64015
F          4.35186        7.43625       16.44459
F          9.33407       15.37134       11.64291
F          3.13164       15.19471        8.43363
F          3.21641       15.38237       18.27765
F          8.15023        7.63650       13.11910
F          4.87482       15.43908        6.49775
F          5.36618        0.02998       16.35772
F          0.53950        7.55090       11.54921
F          5.15273       15.25141       10.08213
F          6.25043       15.38113       19.13522
F          0.09299        7.63712       15.12504
Al         4.83044        7.56504        8.40258
Al        -0.10555       15.36404       13.40819
Al         4.90656       15.32909        8.30375
Al         4.92672       15.39014       18.09081
Al         0.19118        7.59502       13.31334
Fe         4.94777        7.57716       18.25344
Ni         4.86957        3.66772        8.42821
Ni         4.92409        3.66787       18.02360
Ni         0.09516       11.48443       13.31220
Ni         4.93623       11.47045        8.37752
Ni         4.94326       11.55371       18.11274
Ni         0.04490        3.70127       13.36176
