# Supplementary material for: Spin Crossover and Exchange Effects on Oxygen Evolution Reaction Catalyzed by Bimetallic Metal Organic Frameworks
Source: ACS Catal. 2024 May 20;14(11):8652–65. doi: 10.1021/acscatal.4c01091 (PMC11165450; doi:10.1021/acscatal.4c01091)
Supplement: Supplementary file 2 — cs4c01091_si_002.zip [file cs4c01091_si_002.zip › xyz/Ni-Fe/Ni-site/bp_12_OOH.xyz]

149
HCNOFAlFeNi
H          6.96253        1.77164        9.53101
H          2.35311        9.80227       14.12535
H          2.71586        1.70018       17.37450
H          4.26243       15.02009       14.95672
H          7.76771        9.46158       12.23390
H          5.80858        1.96925       15.98262
H          7.71838       14.99912        7.96938
H          1.00101        9.70813       11.09578
H          3.96755        1.68790       10.62641
H          8.91074        9.46220       15.56024
H          6.77764        7.26537       14.03677
H          7.12763        5.68730       17.38049
H          2.19427       13.50991       12.30966
H          2.68658        5.41217        9.32395
H          4.47117        7.97020       11.68933
H          7.64176       13.18367       14.14101
H          5.96093        5.71262       10.47005
H          0.93685       13.44699       15.57306
H          3.97169        5.47011       16.05183
H          8.70911       13.42058       11.28832
H          6.98337        0.05468       13.06385
H          2.72562       13.43161       17.35799
H          7.73531        5.73126       12.24643
H          6.93753       13.40567        9.51934
H          5.66837        0.20507       11.55519
H          2.21267        5.41807       14.24241
H          3.97806       13.52094       10.52929
H          8.90481        5.73297       15.56508
H          5.87368       13.27952       15.93306
H          0.97463        5.48938       11.16955
H          3.00341        7.81407       13.09774
H          2.72402        9.75769        9.26842
H          7.55070        2.05314       14.15440
H          7.13420        9.56831       17.37536
H          5.60686        7.27733       15.15580
H          2.20594        1.70391       12.42529
H          4.10878        9.74945       15.94275
H          2.05026        7.30809        8.15451
H          8.72765        1.79168       11.28917
H          6.00856        9.46205       10.44299
H          0.91991        1.67548       15.58132
H          3.10580       15.01543       13.85620
H          4.91458        7.75892       13.22021
H          5.10002        0.01414       13.05359
H          2.67285        7.57063        9.65719
H          7.07754        0.77536        7.41371
H          2.31607        7.61336       14.58703
H          7.46000       15.35224       14.59700
H          5.96093        9.81998       20.07226
C          7.13320        2.66787       10.12428
C          2.44119       10.60311       14.85533
C          2.58409        2.53861       16.68355
C          7.58840       10.35206       11.62781
C          6.48514        2.81778       15.87467
C          1.65056       10.57204       10.96049
C          3.29805        2.53861       10.74859
C          8.24132       10.32659       15.65537
C          7.23793        4.86641       16.66760
C          2.33006       12.65594       11.64690
C          2.58168        4.59532       10.03143
C          7.52475       12.37211       14.85789
C          6.57625        4.83037       10.65233
C          1.64195       12.61322       15.65850
C          3.30101        4.61878       15.93449
C          8.11726       12.52451       11.09948
C          2.63099       12.60949       16.64538
C          7.56099        4.84047       11.64148
C          7.13490       12.52078       10.11431
C          2.32854        4.59548       14.94789
C          3.31325       12.66464       10.65432
C          8.21705        4.88645       15.67217
C          6.54563       12.42679       15.84021
C          1.62477        4.62406       11.03796
C          2.61351       10.59208        9.95795
C          7.44981        2.85382       14.88295
C          7.25338       10.37552       16.64737
C          2.32664        2.55446       11.75171
C          3.41623       10.58416       15.84192
C          8.11989        2.67812       11.10717
C          6.60943       10.35035       10.63296
C          1.59632        2.53069       15.69638
N          6.35455        3.74058        9.88846
N          1.55422       11.60840       14.76874
N          3.42271        3.58817       16.79149
N          8.35050       11.43798       11.86193
N          6.38843        3.82586       16.76215
N          1.51066       11.60079       11.81807
N          3.43536        3.56534        9.89073
N          8.37109       11.33342       14.77301
N          3.51201       11.59286       16.72855
N          8.33561        3.76170       11.87560
N          6.37845       11.43471        9.86766
N          1.47870        3.56099       14.83767
N          3.46610       11.62347        9.81355
N          8.31885        3.87309       14.79494
N          6.41796       11.42477       16.72342
N          1.49589        3.60309       11.90750
O          2.89139        7.64893        8.71303
O          7.69564       15.25048       13.66082
O          6.98809        0.09803        8.10438
O          2.12469        7.51067       13.63974
O          4.03831       14.72539       14.03506
O          4.24841        8.24005       12.62096
O          5.79906        0.50847       12.49593
O          5.85918        6.96367       14.25351
O          5.93792       11.63854       19.57327
O          6.65766       10.50540       19.91476
F          4.75239        5.67269        8.41113
F          4.79350        5.53505       18.51091
F         -0.02305       13.48474       13.38597
F          4.95929        1.67532        8.39204
F          5.03019        1.79479       18.34544
F          0.25810        9.47852       13.28287
F          4.84982        9.45335        8.42651
F          4.69448        9.65515       18.27252
F          9.63961        1.71027       13.43012
F          5.11345       13.47853        8.23369
F          4.88954       13.48739       18.08198
F          0.15817        5.70656       13.35635
F          6.61090        7.50461        8.23710
F          6.67294        7.63775       18.34771
F          1.67183       15.45958       13.24442
F          4.92623        7.54329       10.21172
F          3.87459        7.70564       19.84413
F         -0.05151       15.35177       15.22245
F          4.49935        7.57296        6.64015
F          4.35441        7.51952       16.50240
F          9.33407       15.37134       11.64291
F          3.13164       15.19471        8.43363
F          3.21112       15.39900       18.33461
F          8.15023        7.63650       13.11910
F          4.87482       15.43908        6.49775
F          5.27465       15.49376       16.45085
F          0.53950        7.55090       11.54921
F          5.15273       15.25141       10.08213
F          6.18937       15.34556       19.27222
F          0.09299        7.63712       15.12504
Al         4.83044        7.56504        8.40258
Al        -0.10555       15.36404       13.40819
Al         4.90656       15.32909        8.30375
Al         4.91928       15.39465       18.17084
Al         0.19118        7.59502       13.31334
Fe         4.83637        7.56691       18.32977
Ni         4.86957        3.66772        8.42821
Ni         4.91926        3.67610       18.04951
Ni         0.09516       11.48443       13.31220
Ni         4.93623       11.47045        8.37752
Ni         4.94937       11.55636       18.06603
Ni         0.04490        3.70127       13.36176
