# Supplementary material for: Spin Crossover and Exchange Effects on Oxygen Evolution Reaction Catalyzed by Bimetallic Metal Organic Frameworks
Source: ACS Catal. 2024 May 20;14(11):8652–65. doi: 10.1021/acscatal.4c01091 (PMC11165450; doi:10.1021/acscatal.4c01091)
Supplement: Supplementary file 2 — cs4c01091_si_002.zip [file cs4c01091_si_002.zip › xyz/Ni-Fe/Ni-site/bp_13_O.xyz]

147
HCNOFAlFeNi
H          6.96253        1.77164        9.53101
H          2.31518        9.78534       14.11994
H          2.73240        1.68899       17.34716
H          4.26243       15.02009       14.95672
H          7.76771        9.46158       12.23390
H          5.79338        1.97158       15.92737
H          7.71838       14.99912        7.96938
H          1.00101        9.70813       11.09578
H          3.96755        1.68790       10.62641
H          8.93755        9.46904       15.54258
H          6.77764        7.26537       14.03677
H          7.14896        5.66104       17.37450
H          2.19427       13.50991       12.30966
H          2.68658        5.41217        9.32395
H          4.47117        7.97020       11.68933
H          7.59416       13.15819       14.10114
H          5.96093        5.71262       10.47005
H          0.91505       13.43363       15.57562
H          3.94710        5.48938       16.07518
H          8.70911       13.42058       11.28832
H          6.98337        0.05468       13.06385
H          2.71802       13.40738       17.35827
H          7.73531        5.73126       12.24643
H          6.93753       13.40567        9.51934
H          5.66837        0.20507       11.55519
H          2.19626        5.43702       14.25893
H          3.97806       13.52094       10.52929
H          8.93386        5.70454       15.57021
H          5.81288       13.21132       15.86727
H          0.97463        5.48938       11.16955
H          3.00341        7.81407       13.09774
H          2.72402        9.75769        9.26842
H          7.54330        2.05391       14.11168
H          7.14733        9.53242       17.32523
H          5.60686        7.27733       15.15580
H          2.20594        1.70391       12.42529
H          4.06631        9.71496       15.94930
H          2.05026        7.30809        8.15451
H          8.72765        1.79168       11.28917
H          6.00856        9.46205       10.44299
H          0.92715        1.67221       15.56480
H          3.10580       15.01543       13.85620
H          4.91458        7.75892       13.22021
H          5.10002        0.01414       13.05359
H          2.67285        7.57063        9.65719
H          7.07754        0.77536        7.41371
H          2.31607        7.61336       14.58703
H          7.46000       15.35224       14.59700
C          7.13320        2.66787       10.12428
C          2.40671       10.58059       14.85476
C          2.59045        2.53535       16.66874
C          7.58840       10.35206       11.62781
C          6.47815        2.81452       15.83224
C          1.65056       10.57204       10.96049
C          3.29805        2.53861       10.74859
C          8.25140       10.32068       15.62575
C          7.25418        4.84342       16.65535
C          2.33006       12.65594       11.64690
C          2.58168        4.59532       10.03143
C          7.49217       12.34337       14.81659
C          6.57625        4.83037       10.65233
C          1.61792       12.59815       15.66049
C          3.28670        4.63059       15.94673
C          8.11726       12.52451       11.09948
C          2.61181       12.58401       16.64595
C          7.56099        4.84047       11.64148
C          7.13490       12.52078       10.11431
C          2.31577        4.60915       14.95729
C          3.31325       12.66464       10.65432
C          8.23875        4.86315       15.66477
C          6.50350       12.37413       15.79122
C          1.62477        4.62406       11.03796
C          2.61351       10.59208        9.95795
C          7.44927        2.84839       14.84707
C          7.25359       10.34942       16.60864
C          2.32664        2.55446       11.75171
C          3.37791       10.55464       15.84676
C          8.11989        2.67812       11.10717
C          6.60943       10.35035       10.63296
C          1.59953        2.53022       15.68356
N          6.35455        3.74058        9.88846
N          1.52873       11.59364       14.77045
N          3.42124        3.59004       16.78893
N          8.35050       11.43798       11.86193
N          6.39244        3.81204       16.73196
N          1.51066       11.60079       11.81807
N          3.43536        3.56534        9.89073
N          8.36772       11.32861       14.74368
N          3.48167       11.56350       16.72513
N          8.33561        3.76170       11.87560
N          6.37845       11.43471        9.86766
N          1.47563        3.56798       14.83396
N          3.46610       11.62347        9.81355
N          8.33095        3.85818       14.77757
N          6.39153       11.38174       16.69124
N          1.49589        3.60309       11.90750
O          2.89139        7.64893        8.71303
O          7.69564       15.25048       13.66082
O          6.98809        0.09803        8.10438
O          2.12469        7.51067       13.63974
O          4.03831       14.72539       14.03506
O          4.24841        8.24005       12.62096
O          5.79906        0.50847       12.49593
O          5.85918        6.96367       14.25351
O          4.37233       11.65081       19.69403
F          4.75239        5.67269        8.41113
F          4.87494        5.51672       18.51177
F         -0.02305       13.48474       13.38597
F          4.95929        1.67532        8.39204
F          5.00962        1.77350       18.28619
F          0.25810        9.47852       13.28287
F          4.84982        9.45335        8.42651
F          5.05737        9.59084       18.21357
F          9.63961        1.71027       13.43012
F          5.11345       13.47853        8.23369
F          5.14118       13.48039       17.93587
F          0.15817        5.70656       13.35635
F          6.61090        7.50461        8.23710
F          6.74929        7.50010       18.24119
F          1.67183       15.45958       13.24442
F          4.92623        7.54329       10.21172
F          3.63469        7.68124       19.53624
F         -0.05151       15.35177       15.22245
F          4.49935        7.57296        6.64015
F          4.38641        7.51098       16.46766
F          9.33407       15.37134       11.64291
F          3.13164       15.19471        8.43363
F          3.30176       15.28870       18.25002
F          8.15023        7.63650       13.11910
F          4.87482       15.43908        6.49775
F          5.47649       -0.01833       16.37452
F          0.53950        7.55090       11.54921
F          5.15273       15.25141       10.08213
F          6.27332       15.39247       19.20728
F          0.09299        7.63712       15.12504
Al         4.83044        7.56504        8.40258
Al        -0.10555       15.36404       13.40819
Al         4.90656       15.32909        8.30375
Al         5.00784       15.37585       18.09822
Al         0.19118        7.59502       13.31334
Fe         4.91362        7.58539       18.29075
Ni         4.86957        3.66772        8.42821
Ni         4.93527        3.67036       18.03442
Ni         0.09516       11.48443       13.31220
Ni         4.93623       11.47045        8.37752
Ni         4.99489       11.53787       18.15717
Ni         0.04490        3.70127       13.36176
