# Supplementary material for: Spin Crossover and Exchange Effects on Oxygen Evolution Reaction Catalyzed by Bimetallic Metal Organic Frameworks
Source: ACS Catal. 2024 May 20;14(11):8652–65. doi: 10.1021/acscatal.4c01091 (PMC11165450; doi:10.1021/acscatal.4c01091)
Supplement: Supplementary file 2 — cs4c01091_si_002.zip [file cs4c01091_si_002.zip › xyz/Ni-Fe/Ni-site/bp_13_OH.xyz]

148
HCNOFAlFeNi
H          6.96253        1.77164        9.53101
H          2.35200        9.80662       14.08604
H          2.70956        1.68418       17.33947
H          4.26243       15.02009       14.95672
H          7.76771        9.46158       12.23390
H          5.83479        1.92994       15.97635
H          7.71838       14.99912        7.96938
H          1.00101        9.70813       11.09578
H          3.96755        1.68790       10.62641
H          8.91894        9.44651       15.52207
H          6.77764        7.26537       14.03677
H          7.12362        5.66430       17.36340
H          2.19427       13.50991       12.30966
H          2.68658        5.41217        9.32395
H          4.47117        7.97020       11.68933
H          7.65494       13.19206       14.15668
H          5.96093        5.71262       10.47005
H          0.92552       13.43876       15.56052
H          3.96316        5.46545       16.04215
H          8.70911       13.42058       11.28832
H          6.98337        0.05468       13.06385
H          2.72655       13.42431       17.33121
H          7.73531        5.73126       12.24643
H          6.93753       13.40567        9.51934
H          5.66837        0.20507       11.55519
H          2.20451        5.42832       14.23642
H          3.97806       13.52094       10.52929
H          8.91198        5.71308       15.55853
H          5.87205       13.25094       15.93619
H          0.97463        5.48938       11.16955
H          3.00341        7.81407       13.09774
H          2.72402        9.75769        9.26842
H          7.56863        2.02750       14.14187
H          7.09924        9.49561       17.28792
H          5.60686        7.27733       15.15580
H          2.20594        1.70391       12.42529
H          4.11295        9.75085       15.89433
H          2.05026        7.30809        8.15451
H          8.72765        1.79168       11.28917
H          6.00856        9.46205       10.44299
H          0.90286        1.67781       15.56052
H          3.10580       15.01543       13.85620
H          4.91458        7.75892       13.22021
H          5.10002        0.01414       13.05359
H          2.67285        7.57063        9.65719
H          7.07754        0.77536        7.41371
H          2.31607        7.61336       14.58703
H          7.46000       15.35224       14.59700
H          5.88550       10.58867       19.91732
C          7.13320        2.66787       10.12428
C          2.43895       10.60358       14.81972
C          2.57735        2.52914       16.65535
C          7.58840       10.35206       11.62781
C          6.50272        2.78593       15.86385
C          1.65056       10.57204       10.96049
C          3.29805        2.53861       10.74859
C          8.24421       10.30561       15.62005
C          7.24272        4.84047       16.65393
C          2.33006       12.65594       11.64690
C          2.58168        4.59532       10.03143
C          7.53383       12.36854       14.85789
C          6.57625        4.83037       10.65233
C          1.63537       12.60856       15.63572
C          3.29502        4.61195       15.91939
C          8.11726       12.52451       11.09948
C          2.63239       12.60405       16.61548
C          7.56099        4.84047       11.64148
C          7.13490       12.52078       10.11431
C          2.31906        4.59952       14.93450
C          3.31325       12.66464       10.65432
C          8.22715        4.86424       15.66135
C          6.54390       12.39961       15.83053
C          1.62477        4.62406       11.03796
C          2.61351       10.59208        9.95795
C          7.46618        2.82695       14.87042
C          7.23643       10.32829       16.59298
C          2.32664        2.55446       11.75171
C          3.41866       10.58509       15.80034
C          8.11989        2.67812       11.10717
C          6.60943       10.35035       10.63296
C          1.58239        2.53069       15.67331
N          6.35455        3.74058        9.88846
N          1.54607       11.60514       14.74453
N          3.42039        3.57450       16.76671
N          8.35050       11.43798       11.86193
N          6.39782        3.79635       16.74763
N          1.51066       11.60079       11.81807
N          3.43536        3.56534        9.89073
N          8.38308       11.33234       14.76105
N          3.51749       11.58960       16.69266
N          8.33561        3.76170       11.87560
N          6.37845       11.43471        9.86766
N          1.46648        3.56720       14.82115
N          3.46610       11.62347        9.81355
N          8.33090        3.85119       14.78327
N          6.39615       11.37553       16.68554
N          1.49589        3.60309       11.90750
O          2.89139        7.64893        8.71303
O          7.69564       15.25048       13.66082
O          6.98809        0.09803        8.10438
O          2.12469        7.51067       13.63974
O          4.03831       14.72539       14.03506
O          4.24841        8.24005       12.62096
O          5.79906        0.50847       12.49593
O          5.85918        6.96367       14.25351
O          5.77317       11.51814       19.62340
F          4.75239        5.67269        8.41113
F          4.83488        5.51035       18.47132
F         -0.02305       13.48474       13.38597
F          4.95929        1.67532        8.39204
F          4.99285        1.77645       18.32578
F          0.25810        9.47852       13.28287
F          4.84982        9.45335        8.42651
F          4.75588        9.59814       18.13695
F          9.63961        1.71027       13.43012
F          5.11345       13.47853        8.23369
F          4.91285       13.48304       18.02160
F          0.15817        5.70656       13.35635
F          6.61090        7.50461        8.23710
F          6.65310        7.61040       18.28819
F          1.67183       15.45958       13.24442
F          4.92623        7.54329       10.21172
F          3.65822        7.66089       19.65615
F         -0.05151       15.35177       15.22245
F          4.49935        7.57296        6.64015
F          4.32789        7.48783       16.44801
F          9.33407       15.37134       11.64291
F          3.13164       15.19471        8.43363
F          3.19822       15.36824       18.30129
F          8.15023        7.63650       13.11910
F          4.87482       15.43908        6.49775
F          5.26626       15.49547       16.42494
F          0.53950        7.55090       11.54921
F          5.15273       15.25141       10.08213
F          6.18090       15.35876       19.25257
F          0.09299        7.63712       15.12504
Al         4.83044        7.56504        8.40258
Al        -0.10555       15.36404       13.40819
Al         4.90656       15.32909        8.30375
Al         4.90986       15.35441       18.15176
Al         0.19118        7.59502       13.31334
Fe         4.81037        7.57980       18.28420
Ni         4.86957        3.66772        8.42821
Ni         4.91893        3.65529       18.03186
Ni         0.09516       11.48443       13.31220
Ni         4.93623       11.47045        8.37752
Ni         4.92915       11.51503       18.06091
Ni         0.04490        3.70127       13.36176
