# Supplementary material for: Spin Crossover and Exchange Effects on Oxygen Evolution Reaction Catalyzed by Bimetallic Metal Organic Frameworks
Source: ACS Catal. 2024 May 20;14(11):8652–65. doi: 10.1021/acscatal.4c01091 (PMC11165450; doi:10.1021/acscatal.4c01091)
Supplement: Supplementary file 2 — cs4c01091_si_002.zip [file cs4c01091_si_002.zip › xyz/Ni-Fe/Ni-site/bp_13_OOH.xyz]

149
HCNOFAlFeNi
H          6.96253        1.77164        9.53101
H          2.35073        9.80740       14.07864
H          2.70876        1.69893       17.34232
H          4.26243       15.02009       14.95672
H          7.76771        9.46158       12.23390
H          5.82609        1.94750       15.96097
H          7.71838       14.99912        7.96938
H          1.00101        9.70813       11.09578
H          3.96755        1.68790       10.62641
H          8.90939        9.43533       15.52151
H          6.77764        7.26537       14.03677
H          7.12147        5.67766       17.35030
H          2.19427       13.50991       12.30966
H          2.68658        5.41217        9.32395
H          4.47117        7.97020       11.68933
H          7.65974       13.18787       14.16152
H          5.96093        5.71262       10.47005
H          0.93484       13.44327       15.55056
H          3.94652        5.48922       16.05553
H          8.70911       13.42058       11.28832
H          6.98337        0.05468       13.06385
H          2.73242       13.42089       17.32580
H          7.73531        5.73126       12.24643
H          6.93753       13.40567        9.51934
H          5.66837        0.20507       11.55519
H          2.19808        5.44075       14.24013
H          3.97806       13.52094       10.52929
H          8.91455        5.72023       15.54856
H          5.89675       13.26694       15.96040
H          0.97463        5.48938       11.16955
H          3.00341        7.81407       13.09774
H          2.72402        9.75769        9.26842
H          7.56828        2.03481       14.13418
H          7.10793        9.50431       17.31213
H          5.60686        7.27733       15.15580
H          2.20594        1.70391       12.42529
H          4.10785        9.74339       15.89176
H          2.05026        7.30809        8.15451
H          8.72765        1.79168       11.28917
H          6.00856        9.46205       10.44299
H          0.90972        1.68464       15.55711
H          3.10580       15.01543       13.85620
H          4.91458        7.75892       13.22021
H          5.10002        0.01414       13.05359
H          2.67285        7.57063        9.65719
H          7.07754        0.77536        7.41371
H          2.31607        7.61336       14.58703
H          7.46000       15.35224       14.59700
H          7.20059       10.69772       20.44879
C          7.13320        2.66787       10.12428
C          2.43934       10.60311       14.81346
C          2.57490        2.54405       16.65934
C          7.58840       10.35206       11.62781
C          6.49823        2.79992       15.85104
C          1.65056       10.57204       10.96049
C          3.29805        2.53861       10.74859
C          8.24299       10.30049       15.62717
C          7.24145        4.85290       16.64168
C          2.33006       12.65594       11.64690
C          2.58168        4.59532       10.03143
C          7.53998       12.36698       14.86672
C          6.57625        4.83037       10.65233
C          1.64071       12.60996       15.62945
C          3.28397        4.63090       15.92936
C          8.11726       12.52451       11.09948
C          2.63486       12.59970       16.61149
C          7.56099        4.84047       11.64148
C          7.13490       12.52078       10.11431
C          2.31243        4.61335       14.93963
C          3.31325       12.66464       10.65432
C          8.22826        4.87263       15.65195
C          6.56221       12.41079       15.85047
C          1.62477        4.62406       11.03796
C          2.61351       10.59208        9.95795
C          7.46504        2.83565       14.86102
C          7.24806       10.33435       16.61263
C          2.32664        2.55446       11.75171
C          3.41636       10.57981       15.79664
C          8.11989        2.67812       11.10717
C          6.60943       10.35035       10.63296
C          1.58436        2.54048       15.67360
N          6.35455        3.74058        9.88846
N          1.54840       11.60591       14.73912
N          3.41323        3.59299       16.77583
N          8.35050       11.43798       11.86193
N          6.39469        3.81002       16.73481
N          1.51066       11.60079       11.81807
N          3.43536        3.56534        9.89073
N          8.38216       11.32550       14.76504
N          3.51435       11.58075       16.69323
N          8.33561        3.76170       11.87560
N          6.37845       11.43471        9.86766
N          1.46651        3.57621       14.82086
N          3.46610       11.62347        9.81355
N          8.33310        3.85709       14.77700
N          6.42075       11.39215       16.71488
N          1.49589        3.60309       11.90750
O          2.89139        7.64893        8.71303
O          7.69564       15.25048       13.66082
O          6.98809        0.09803        8.10438
O          2.12469        7.51067       13.63974
O          4.03831       14.72539       14.03506
O          4.24841        8.24005       12.62096
O          5.79906        0.50847       12.49593
O          5.85918        6.96367       14.25351
O          5.78779       11.62564       19.65273
O          6.28570       10.43626       20.19758
F          4.75239        5.67269        8.41113
F          4.89177        5.50693       18.51063
F         -0.02305       13.48474       13.38597
F          4.95929        1.67532        8.39204
F          4.99554        1.78096       18.30328
F          0.25810        9.47852       13.28287
F          4.84982        9.45335        8.42651
F          4.74824        9.57934       18.09167
F          9.63961        1.71027       13.43012
F          5.11345       13.47853        8.23369
F          4.91396       13.50230       18.04382
F          0.15817        5.70656       13.35635
F          6.61090        7.50461        8.23710
F          6.67961        7.61895       18.31525
F          1.67183       15.45958       13.24442
F          4.92623        7.54329       10.21172
F          3.59733        7.61662       19.59235
F         -0.05151       15.35177       15.22245
F          4.49935        7.57296        6.64015
F          4.37331        7.45738       16.44857
F          9.33407       15.37134       11.64291
F          3.13164       15.19471        8.43363
F          3.19771       15.38377       18.30385
F          8.15023        7.63650       13.11910
F          4.87482       15.43908        6.49775
F          5.27572       15.49283       16.41895
F          0.53950        7.55090       11.54921
F          5.15273       15.25141       10.08213
F          6.17651       15.37197       19.25912
F          0.09299        7.63712       15.12504
Al         4.83044        7.56504        8.40258
Al        -0.10555       15.36404       13.40819
Al         4.90656       15.32909        8.30375
Al         4.91016       15.37818       18.14493
Al         0.19118        7.59502       13.31334
Fe         4.83430        7.60605       18.29132
Ni         4.86957        3.66772        8.42821
Ni         4.92346        3.67393       18.02815
Ni         0.09516       11.48443       13.31220
Ni         4.93623       11.47045        8.37752
Ni         4.95444       11.51923       18.05208
Ni         0.04490        3.70127       13.36176
