# Supplementary material for: Spin Crossover and Exchange Effects on Oxygen Evolution Reaction Catalyzed by Bimetallic Metal Organic Frameworks
Source: ACS Catal. 2024 May 20;14(11):8652–65. doi: 10.1021/acscatal.4c01091 (PMC11165450; doi:10.1021/acscatal.4c01091)
Supplement: Supplementary file 2 — cs4c01091_si_002.zip [file cs4c01091_si_002.zip › xyz/Ni-Fe/Ni-site/bp_14_O.xyz]

147
HCNOFAlFeNi
H          6.96253        1.77164        9.53101
H          2.34618        9.81625       14.08918
H          2.70264        1.68526       17.33719
H          4.26243       15.02009       14.95672
H          7.76771        9.46158       12.23390
H          5.81518        1.95993       15.93363
H          7.71838       14.99912        7.96938
H          1.00101        9.70813       11.09578
H          3.96755        1.68790       10.62641
H          8.97593        9.45521       15.52378
H          6.77764        7.26537       14.03677
H          7.14324        5.67067       17.36055
H          2.19427       13.50991       12.30966
H          2.68658        5.41217        9.32395
H          4.47117        7.97020       11.68933
H          7.61662       13.14965       14.10256
H          5.96093        5.71262       10.47005
H          0.87409       13.44171       15.54059
H          3.93702        5.48441       16.06294
H          8.70911       13.42058       11.28832
H          6.98337        0.05468       13.06385
H          2.62237       13.41313       17.36425
H          7.73531        5.73126       12.24643
H          6.93753       13.40567        9.51934
H          5.66837        0.20507       11.55519
H          2.19255        5.43827       14.24924
H          3.97806       13.52094       10.52929
H          8.92931        5.71293       15.56081
H          5.89664       13.23245       15.94303
H          0.97463        5.48938       11.16955
H          3.00341        7.81407       13.09774
H          2.72402        9.75769        9.26842
H          7.55630        2.04754       14.11737
H          7.20871        9.52823       17.34631
H          5.60686        7.27733       15.15580
H          2.20594        1.70391       12.42529
H          4.02015        9.72832       15.98632
H          2.05026        7.30809        8.15451
H          8.72765        1.79168       11.28917
H          6.00856        9.46205       10.44299
H          0.90647        1.67610       15.55511
H          3.10580       15.01543       13.85620
H          4.91458        7.75892       13.22021
H          5.10002        0.01414       13.05359
H          2.67285        7.57063        9.65719
H          7.07754        0.77536        7.41371
H          2.31607        7.61336       14.58703
H          7.46000       15.35224       14.59700
C          7.13320        2.66787       10.12428
C          2.40468       10.60280       14.83624
C          2.56922        2.53535       16.65934
C          7.58840       10.35206       11.62781
C          6.49260        2.80986       15.83679
C          1.65056       10.57204       10.96049
C          3.29805        2.53861       10.74859
C          8.29646       10.30996       15.62689
C          7.25406        4.84622       16.64851
C          2.33006       12.65594       11.64690
C          2.58168        4.59532       10.03143
C          7.52974       12.34384       14.82912
C          6.57625        4.83037       10.65233
C          1.57588       12.60763       15.63942
C          3.27760        4.62406       15.93477
C          8.11726       12.52451       11.09948
C          2.53615       12.58619       16.65506
C          7.56099        4.84047       11.64148
C          7.13490       12.52078       10.11431
C          2.30683        4.60760       14.94447
C          3.31325       12.66464       10.65432
C          8.23910        4.86781       15.65594
C          6.58028       12.39091       15.83936
C          1.62477        4.62406       11.03796
C          2.61351       10.59208        9.95795
C          7.46039        2.84528       14.84849
C          7.32369       10.34958       16.63342
C          2.32664        2.55446       11.75171
C          3.33458       10.56738       15.86613
C          8.11989        2.67812       11.10717
C          6.60943       10.35035       10.63296
C          1.57984        2.53287       15.67132
N          6.35455        3.74058        9.88846
N          1.51995       11.60824       14.74140
N          3.40727        3.58367       16.77782
N          8.35050       11.43798       11.86193
N          6.39868        3.81064       16.73139
N          1.51066       11.60079       11.81807
N          3.43536        3.56534        9.89073
N          8.39505       11.32084       14.74311
N          3.39961       11.56148       16.76928
N          8.33561        3.76170       11.87560
N          6.37845       11.43471        9.86766
N          1.46433        3.56876       14.81944
N          3.46610       11.62347        9.81355
N          8.33511        3.86097       14.77131
N          6.48720       11.39805       16.73908
N          1.49589        3.60309       11.90750
O          2.89139        7.64893        8.71303
O          7.69564       15.25048       13.66082
O          6.98809        0.09803        8.10438
O          2.12469        7.51067       13.63974
O          4.03831       14.72539       14.03506
O          4.24841        8.24005       12.62096
O          5.79906        0.50847       12.49593
O          5.85918        6.96367       14.25351
O          5.38316       11.60001       19.79314
F          4.75239        5.67269        8.41113
F          4.85206        5.51672       18.37819
F         -0.02305       13.48474       13.38597
F          4.95929        1.67532        8.39204
F          5.01914        1.76387       18.30271
F          0.25810        9.47852       13.28287
F          4.84982        9.45335        8.42651
F          4.84878        9.54703       18.01049
F          9.63961        1.71027       13.43012
F          5.11345       13.47853        8.23369
F          4.91233       13.52374       17.84473
F          0.15817        5.70656       13.35635
F          6.61090        7.50461        8.23710
F          6.70394        7.52185       18.22467
F          1.67183       15.45958       13.24442
F          4.92623        7.54329       10.21172
F          3.66001        7.61926       19.57697
F         -0.05151       15.35177       15.22245
F          4.49935        7.57296        6.64015
F          4.33244        7.45427       16.39759
F          9.33407       15.37134       11.64291
F          3.13164       15.19471        8.43363
F          3.20993       15.38890       18.19562
F          8.15023        7.63650       13.11910
F          4.87482       15.43908        6.49775
F          5.29152       15.56320       16.33180
F          0.53950        7.55090       11.54921
F          5.15273       15.25141       10.08213
F          6.21207       15.30765       19.14092
F          0.09299        7.63712       15.12504
Al         4.83044        7.56504        8.40258
Al        -0.10555       15.36404       13.40819
Al         4.90656       15.32909        8.30375
Al         4.92592       15.37958       18.05521
Al         0.19118        7.59502       13.31334
Fe         4.85587        7.56349       18.23892
Ni         4.86957        3.66772        8.42821
Ni         4.92559        3.65016       18.01733
Ni         0.09516       11.48443       13.31220
Ni         4.93623       11.47045        8.37752
Ni         4.98283       11.53631       18.15945
Ni         0.04490        3.70127       13.36176
