# Supplementary material for: Spin Crossover and Exchange Effects on Oxygen Evolution Reaction Catalyzed by Bimetallic Metal Organic Frameworks
Source: ACS Catal. 2024 May 20;14(11):8652–65. doi: 10.1021/acscatal.4c01091 (PMC11165450; doi:10.1021/acscatal.4c01091)
Supplement: Supplementary file 2 — cs4c01091_si_002.zip [file cs4c01091_si_002.zip › xyz/Ni-Fe/Ni-site/bp_14_OH.xyz]

148
HCNOFAlFeNi
H          6.96253        1.77164        9.53101
H          2.36082        9.81221       14.08519
H          2.64465        1.69319       17.33207
H          4.26243       15.02009       14.95672
H          7.76771        9.46158       12.23390
H          5.88688        1.91814       15.98461
H          7.71838       14.99912        7.96938
H          1.00101        9.70813       11.09578
H          3.96755        1.68790       10.62641
H          8.93184        9.45335       15.52008
H          6.77764        7.26537       14.03677
H          7.18468        5.65125       17.35969
H          2.19427       13.50991       12.30966
H          2.68658        5.41217        9.32395
H          4.47117        7.97020       11.68933
H          7.65807       13.19004       14.14699
H          5.96093        5.71262       10.47005
H          0.92483       13.44031       15.55625
H          3.90789        5.47384       16.04870
H          8.70911       13.42058       11.28832
H          6.98337        0.05468       13.06385
H          2.72008       13.43037       17.33321
H          7.73531        5.73126       12.24643
H          6.93753       13.40567        9.51934
H          5.66837        0.20507       11.55519
H          2.19625        5.42599       14.21222
H          3.97806       13.52094       10.52929
H          8.92993        5.72101       15.52834
H          5.87759       13.25218       15.93278
H          0.97463        5.48938       11.16955
H          3.00341        7.81407       13.09774
H          2.72402        9.75769        9.26842
H          7.57378        2.02906       14.12051
H          7.10826        9.49996       17.28650
H          5.60686        7.27733       15.15580
H          2.20594        1.70391       12.42529
H          4.11399        9.75504       15.90287
H          2.05026        7.30809        8.15451
H          8.72765        1.79168       11.28917
H          6.00856        9.46205       10.44299
H          0.87976        1.66786       15.52635
H          3.10580       15.01543       13.85620
H          4.91458        7.75892       13.22021
H          5.10002        0.01414       13.05359
H          2.67285        7.57063        9.65719
H          7.07754        0.77536        7.41371
H          2.31607        7.61336       14.58703
H          7.46000       15.35224       14.59700
H          5.85473       10.57748       19.89198
C          7.13320        2.66787       10.12428
C          2.44378       10.60793       14.82029
C          2.52548        2.53908       16.64737
C          7.58840       10.35206       11.62781
C          6.55108        2.77692       15.87183
C          1.65056       10.57204       10.96049
C          3.29805        2.53861       10.74859
C          8.25373       10.30903       15.61834
C          7.29093        4.82587       16.65051
C          2.33006       12.65594       11.64690
C          2.58168        4.59532       10.03143
C          7.53742       12.36994       14.85162
C          6.57625        4.83037       10.65233
C          1.63544       12.61135       15.63401
C          3.24397        4.61692       15.92366
C          8.11726       12.52451       11.09948
C          2.62855       12.60933       16.61718
C          7.56099        4.84047       11.64148
C          7.13490       12.52078       10.11431
C          2.29357        4.59781       14.91343
C          3.31325       12.66464       10.65432
C          8.25500        4.86455       15.63714
C          6.54934       12.40038       15.82654
C          1.62477        4.62406       11.03796
C          2.61351       10.59208        9.95795
C          7.48907        2.82555       14.85390
C          7.24468       10.33171       16.58984
C          2.32664        2.55446       11.75171
C          3.41980       10.58867       15.80490
C          8.11989        2.67812       11.10717
C          6.60943       10.35035       10.63296
C          1.55039        2.52727       15.64398
N          6.35455        3.74058        9.88846
N          1.54965       11.60762       14.74368
N          3.36206        3.58724       16.78380
N          8.35050       11.43798       11.86193
N          6.45376        3.77724       16.76928
N          1.51066       11.60079       11.81807
N          3.43536        3.56534        9.89073
N          8.38802       11.33498       14.75792
N          3.51132       11.59380       16.69636
N          8.33561        3.76170       11.87560
N          6.37845       11.43471        9.86766
N          1.44881        3.56068       14.78583
N          3.46610       11.62347        9.81355
N          8.34684        3.85538       14.75222
N          6.40442       11.37677       16.67984
N          1.49589        3.60309       11.90750
O          2.89139        7.64893        8.71303
O          7.69564       15.25048       13.66082
O          6.98809        0.09803        8.10438
O          2.12469        7.51067       13.63974
O          4.03831       14.72539       14.03506
O          4.24841        8.24005       12.62096
O          5.79906        0.50847       12.49593
O          5.85918        6.96367       14.25351
O          5.77622       11.51317       19.60374
F          4.75239        5.67269        8.41113
F          4.83252        5.53800       18.43059
F         -0.02305       13.48474       13.38597
F          4.95929        1.67532        8.39204
F          4.97850        1.74554       18.29474
F          0.25810        9.47852       13.28287
F          4.84982        9.45335        8.42651
F          4.69170        9.64925       18.16942
F          9.63961        1.71027       13.43012
F          5.11345       13.47853        8.23369
F          4.89227       13.42602       18.04382
F          0.15817        5.70656       13.35635
F          6.61090        7.50461        8.23710
F          6.64455        7.65670       18.30414
F          1.67183       15.45958       13.24442
F          4.92623        7.54329       10.21172
F          3.66145        7.67099       19.66213
F         -0.05151       15.35177       15.22245
F          4.49935        7.57296        6.64015
F          4.33545        7.51642       16.45142
F          9.33407       15.37134       11.64291
F          3.13164       15.19471        8.43363
F          3.18607       15.32940       18.31240
F          8.15023        7.63650       13.11910
F          4.87482       15.43908        6.49775
F          5.25309       15.45026       16.42949
F          0.53950        7.55090       11.54921
F          5.15273       15.25141       10.08213
F          6.17857       15.30843       19.23491
F          0.09299        7.63712       15.12504
Al         4.83044        7.56504        8.40258
Al        -0.10555       15.36404       13.40819
Al         4.90656       15.32909        8.30375
Al         4.89437       15.36901       18.15433
Al         0.19118        7.59502       13.31334
Fe         4.80770        7.54780       18.28904
Ni         4.86957        3.66772        8.42821
Ni         4.91692        3.65109       17.99597
Ni         0.09516       11.48443       13.31220
Ni         4.93623       11.47045        8.37752
Ni         4.88387       11.51659       18.07543
Ni         0.04490        3.70127       13.36176
