# Supplementary material for: Spin Crossover and Exchange Effects on Oxygen Evolution Reaction Catalyzed by Bimetallic Metal Organic Frameworks
Source: ACS Catal. 2024 May 20;14(11):8652–65. doi: 10.1021/acscatal.4c01091 (PMC11165450; doi:10.1021/acscatal.4c01091)
Supplement: Supplementary file 2 — cs4c01091_si_002.zip [file cs4c01091_si_002.zip › xyz/Ni-Fe/Ni-site/bp_14_OOH.xyz]

149
HCNOFAlFeNi
H          6.96253        1.77164        9.53101
H          2.34632        9.79885       14.12164
H          2.71859        1.70018       17.37621
H          4.26243       15.02009       14.95672
H          7.76771        9.46158       12.23390
H          5.80848        1.96971       15.98718
H          7.71838       14.99912        7.96938
H          1.00101        9.70813       11.09578
H          3.96755        1.68790       10.62641
H          8.91533        9.46019       15.55882
H          6.77764        7.26537       14.03677
H          7.12517        5.69056       17.38020
H          2.19427       13.50991       12.30966
H          2.68658        5.41217        9.32395
H          4.47117        7.97020       11.68933
H          7.65020       13.18724       14.14386
H          5.96093        5.71262       10.47005
H          0.92546       13.44699       15.56309
H          3.96816        5.47353       16.05610
H          8.70911       13.42058       11.28832
H          6.98337        0.05468       13.06385
H          2.70373       13.42897       17.35229
H          7.73531        5.73126       12.24643
H          6.93753       13.40567        9.51934
H          5.66837        0.20507       11.55519
H          2.21306        5.41745       14.24326
H          3.97806       13.52094       10.52929
H          8.90501        5.73266       15.56793
H          5.88455       13.28310       15.93847
H          0.97463        5.48938       11.16955
H          3.00341        7.81407       13.09774
H          2.72402        9.75769        9.26842
H          7.54963        2.05314       14.15810
H          7.14197        9.57002       17.37621
H          5.60686        7.27733       15.15580
H          2.20594        1.70391       12.42529
H          4.09128        9.74572       15.94445
H          2.05026        7.30809        8.15451
H          8.72765        1.79168       11.28917
H          6.00856        9.46205       10.44299
H          0.92049        1.67625       15.58416
H          3.10580       15.01543       13.85620
H          4.91458        7.75892       13.22021
H          5.10002        0.01414       13.05359
H          2.67285        7.57063        9.65719
H          7.07754        0.77536        7.41371
H          2.31607        7.61336       14.58703
H          7.46000       15.35224       14.59700
H          5.96656        9.82216       20.06457
C          7.13320        2.66787       10.12428
C          2.43021       10.60078       14.85048
C          2.58506        2.53924       16.68526
C          7.58840       10.35206       11.62781
C          6.48386        2.81902       15.87752
C          1.65056       10.57204       10.96049
C          3.29805        2.53861       10.74859
C          8.24833       10.32627       15.65423
C          7.23636        4.86828       16.66845
C          2.33006       12.65594       11.64690
C          2.58168        4.59532       10.03143
C          7.53223       12.37429       14.85846
C          6.57625        4.83037       10.65233
C          1.62814       12.61120       15.64853
C          3.30002        4.62018       15.93648
C          8.11726       12.52451       11.09948
C          2.61447       12.60452       16.64054
C          7.56099        4.84047       11.64148
C          7.13490       12.52078       10.11431
C          2.32883        4.59532       14.94903
C          3.31325       12.66464       10.65432
C          8.21655        4.88708       15.67388
C          6.55505       12.42913       15.84278
C          1.62477        4.62406       11.03796
C          2.61351       10.59208        9.95795
C          7.44883        2.85460       14.88580
C          7.26155       10.37739       16.64823
C          2.32664        2.55446       11.75171
C          3.40086       10.58292       15.84363
C          8.11989        2.67812       11.10717
C          6.60943       10.35035       10.63296
C          1.59729        2.53100       15.69809
N          6.35455        3.74058        9.88846
N          1.54469       11.60716       14.75678
N          3.42270        3.58942       16.79291
N          8.35050       11.43798       11.86193
N          6.38647        3.82835       16.76329
N          1.51066       11.60079       11.81807
N          3.43536        3.56534        9.89073
N          8.37751       11.33451       14.77273
N          3.49723       11.59022       16.73196
N          8.33561        3.76170       11.87560
N          6.37845       11.43471        9.86766
N          1.47948        3.56037       14.83824
N          3.46610       11.62347        9.81355
N          8.31836        3.87356       14.79665
N          6.42563       11.42741       16.72684
N          1.49589        3.60309       11.90750
O          2.89139        7.64893        8.71303
O          7.69564       15.25048       13.66082
O          6.98809        0.09803        8.10438
O          2.12469        7.51067       13.63974
O          4.03831       14.72539       14.03506
O          4.24841        8.24005       12.62096
O          5.79906        0.50847       12.49593
O          5.85918        6.96367       14.25351
O          5.93928       11.65143       19.59577
O          6.65860       10.52248       19.96517
F          4.75239        5.67269        8.41113
F          4.78932        5.53396       18.50920
F         -0.02305       13.48474       13.38597
F          4.95929        1.67532        8.39204
F          5.03180        1.80100       18.34202
F          0.25810        9.47852       13.28287
F          4.84982        9.45335        8.42651
F          4.73267        9.62750       18.25344
F          9.63961        1.71027       13.43012
F          5.11345       13.47853        8.23369
F          4.88001       13.51084       18.07913
F          0.15817        5.70656       13.35635
F          6.61090        7.50461        8.23710
F          6.68216        7.61646       18.33746
F          1.67183       15.45958       13.24442
F          4.92623        7.54329       10.21172
F          3.86312        7.69150       19.83216
F         -0.05151       15.35177       15.22245
F          4.49935        7.57296        6.64015
F          4.35942        7.51409       16.48987
F          9.33407       15.37134       11.64291
F          3.13164       15.19471        8.43363
F          3.20715       15.42044       18.33262
F          8.15023        7.63650       13.11910
F          4.87482       15.43908        6.49775
F          5.27334       15.49858       16.44516
F          0.53950        7.55090       11.54921
F          5.15273       15.25141       10.08213
F          6.19154       15.36684       19.27080
F          0.09299        7.63712       15.12504
Al         4.83044        7.56504        8.40258
Al        -0.10555       15.36404       13.40819
Al         4.90656       15.32909        8.30375
Al         4.91762       15.39605       18.17113
Al         0.19118        7.59502       13.31334
Fe         4.84119        7.57265       18.32464
Ni         4.86957        3.66772        8.42821
Ni         4.91806        3.67968       18.05293
Ni         0.09516       11.48443       13.31220
Ni         4.93623       11.47045        8.37752
Ni         4.96706       11.56055       18.06888
Ni         0.04490        3.70127       13.36176
