# Supplementary material for: Spin Crossover and Exchange Effects on Oxygen Evolution Reaction Catalyzed by Bimetallic Metal Organic Frameworks
Source: ACS Catal. 2024 May 20;14(11):8652–65. doi: 10.1021/acscatal.4c01091 (PMC11165450; doi:10.1021/acscatal.4c01091)
Supplement: Supplementary file 2 — cs4c01091_si_002.zip [file cs4c01091_si_002.zip › xyz/Ni-Fe/Ni-site/bp_15_O.xyz]

147
HCNOFAlFeNi
H          6.96253        1.77164        9.53101
H          2.33787        9.80911       14.15212
H          2.72840        1.67874       17.35713
H          4.26243       15.02009       14.95672
H          7.76771        9.46158       12.23390
H          5.78217        1.97329       15.93078
H          7.71838       14.99912        7.96938
H          1.00101        9.70813       11.09578
H          3.96755        1.68790       10.62641
H          8.97364        9.46143       15.54799
H          6.77764        7.26537       14.03677
H          7.14065        5.65312       17.40185
H          2.19427       13.50991       12.30966
H          2.68658        5.41217        9.32395
H          4.47117        7.97020       11.68933
H          7.58586       13.12479       14.09003
H          5.96093        5.71262       10.47005
H          0.89813       13.46750       15.54970
H          3.95266        5.47648       16.08572
H          8.70911       13.42058       11.28832
H          6.98337        0.05468       13.06385
H          2.62524       13.43192       17.41182
H          7.73531        5.73126       12.24643
H          6.93753       13.40567        9.51934
H          5.66837        0.20507       11.55519
H          2.20139        5.42863       14.27203
H          3.97806       13.52094       10.52929
H          8.91873        5.70920       15.58958
H          5.89332       13.23307       15.94588
H          0.97463        5.48938       11.16955
H          3.00341        7.81407       13.09774
H          2.72402        9.75769        9.26842
H          7.53192        2.06448       14.11766
H          7.23544        9.55744       17.39273
H          5.60686        7.27733       15.15580
H          2.20594        1.70391       12.42529
H          3.99775        9.71729       16.07404
H          2.05026        7.30809        8.15451
H          8.72765        1.79168       11.28917
H          6.00856        9.46205       10.44299
H          0.92622        1.66662       15.57249
H          3.10580       15.01543       13.85620
H          4.91458        7.75892       13.22021
H          5.10002        0.01414       13.05359
H          2.67285        7.57063        9.65719
H          7.07754        0.77536        7.41371
H          2.31607        7.61336       14.58703
H          7.46000       15.35224       14.59700
C          7.13320        2.66787       10.12428
C          2.39924       10.60187       14.89434
C          2.58897        2.52463       16.67813
C          7.58840       10.35206       11.62781
C          6.46772        2.81623       15.84135
C          1.65056       10.57204       10.96049
C          3.29805        2.53861       10.74859
C          8.29408       10.31587       15.65053
C          7.24467        4.83954       16.67671
C          2.33006       12.65594       11.64690
C          2.58168        4.59532       10.03143
C          7.51038       12.32985       14.83026
C          6.57625        4.83037       10.65233
C          1.58860       12.62518       15.66875
C          3.29157        4.61816       15.95670
C          8.11726       12.52451       11.09948
C          2.53123       12.60498       16.70120
C          7.56099        4.84047       11.64148
C          7.13490       12.52078       10.11431
C          2.32004        4.59952       14.96868
C          3.31325       12.66464       10.65432
C          8.22489        4.86673       15.68186
C          6.57580       12.39075       15.85246
C          1.62477        4.62406       11.03796
C          2.61351       10.59208        9.95795
C          7.43772        2.85615       14.85646
C          7.33834       10.36915       16.66988
C          2.32664        2.55446       11.75171
C          3.31790       10.55868       15.93420
C          8.11989        2.67812       11.10717
C          6.60943       10.35035       10.63296
C          1.59979        2.52261       15.69268
N          6.35455        3.74058        9.88846
N          1.53203       11.61943       14.77672
N          3.42261        3.57668       16.79833
N          8.35050       11.43798       11.86193
N          6.38411        3.80691       16.74905
N          1.51066       11.60079       11.81807
N          3.43536        3.56534        9.89073
N          8.38149       11.31168       14.74881
N          3.37493       11.56707       16.82054
N          8.33561        3.76170       11.87560
N          6.37845       11.43471        9.86766
N          1.47793        3.56037       14.84365
N          3.46610       11.62347        9.81355
N          8.31871        3.86672       14.78896
N          6.49699       11.41654       16.77697
N          1.49589        3.60309       11.90750
O          2.89139        7.64893        8.71303
O          7.69564       15.25048       13.66082
O          6.98809        0.09803        8.10438
O          2.12469        7.51067       13.63974
O          4.03831       14.72539       14.03506
O          4.24841        8.24005       12.62096
O          5.79906        0.50847       12.49593
O          5.85918        6.96367       14.25351
O          4.28091       11.63807       19.73675
F          4.75239        5.67269        8.41113
F          4.84171        5.48456       18.54908
F         -0.02305       13.48474       13.38597
F          4.95929        1.67532        8.39204
F          5.00595        1.75781       18.30613
F          0.25810        9.47852       13.28287
F          4.84982        9.45335        8.42651
F          5.03132        9.57328       18.06375
F          9.63961        1.71027       13.43012
F          5.11345       13.47853        8.23369
F          5.07703       13.50354       17.89144
F          0.15817        5.70656       13.35635
F          6.61090        7.50461        8.23710
F          6.73883        7.46903       18.28050
F          1.67183       15.45958       13.24442
F          4.92623        7.54329       10.21172
F          3.64191        7.70362       19.55305
F         -0.05151       15.35177       15.22245
F          4.49935        7.57296        6.64015
F          4.37266        7.45334       16.45256
F          9.33407       15.37134       11.64291
F          3.13164       15.19471        8.43363
F          3.27493       15.29646       18.24974
F          8.15023        7.63650       13.11910
F          4.87482       15.43908        6.49775
F          5.32409       15.54456       16.35544
F          0.53950        7.55090       11.54921
F          5.15273       15.25141       10.08213
F          6.26808       15.35363       19.17310
F          0.09299        7.63712       15.12504
Al         4.83044        7.56504        8.40258
Al        -0.10555       15.36404       13.40819
Al         4.90656       15.32909        8.30375
Al         4.98413       15.38160       18.08027
Al         0.19118        7.59502       13.31334
Fe         4.89628        7.55013       18.27850
Ni         4.86957        3.66772        8.42821
Ni         4.92740        3.65591       18.05008
Ni         0.09516       11.48443       13.31220
Ni         4.93623       11.47045        8.37752
Ni         4.89974       11.54160       18.16059
Ni         0.04490        3.70127       13.36176
