# Supplementary material for: Spin Crossover and Exchange Effects on Oxygen Evolution Reaction Catalyzed by Bimetallic Metal Organic Frameworks
Source: ACS Catal. 2024 May 20;14(11):8652–65. doi: 10.1021/acscatal.4c01091 (PMC11165450; doi:10.1021/acscatal.4c01091)
Supplement: Supplementary file 2 — cs4c01091_si_002.zip [file cs4c01091_si_002.zip › xyz/Ni-Fe/Ni-site/bp_15_OH.xyz]

148
HCNOFAlFeNi
H          6.96253        1.77164        9.53101
H          2.35985        9.81190       14.08804
H          2.68167        1.69023       17.35058
H          4.26243       15.02009       14.95672
H          7.76771        9.46158       12.23390
H          5.84913        1.92746       15.98974
H          7.71838       14.99912        7.96938
H          1.00101        9.70813       11.09578
H          3.96755        1.68790       10.62641
H          8.92214        9.44807       15.52378
H          6.77764        7.26537       14.03677
H          7.14843        5.65405       17.37621
H          2.19427       13.50991       12.30966
H          2.68658        5.41217        9.32395
H          4.47117        7.97020       11.68933
H          7.65612       13.19020       14.15326
H          5.96093        5.71262       10.47005
H          0.92801       13.44435       15.55739
H          3.95336        5.46141       16.05183
H          8.70911       13.42058       11.28832
H          6.98337        0.05468       13.06385
H          2.72290       13.43115       17.33520
H          7.73531        5.73126       12.24643
H          6.93753       13.40567        9.51934
H          5.66837        0.20507       11.55519
H          2.21001        5.42242       14.23187
H          3.97806       13.52094       10.52929
H          8.91537        5.71495       15.55283
H          5.87331       13.25234       15.93619
H          0.97463        5.48938       11.16955
H          3.00341        7.81407       13.09774
H          2.72402        9.75769        9.26842
H          7.56216        2.03341       14.13702
H          7.10172        9.50166       17.29447
H          5.60686        7.27733       15.15580
H          2.20594        1.70391       12.42529
H          4.11786        9.75815       15.90088
H          2.05026        7.30809        8.15451
H          8.72765        1.79168       11.28917
H          6.00856        9.46205       10.44299
H          0.89518        1.67641       15.55454
H          3.10580       15.01543       13.85620
H          4.91458        7.75892       13.22021
H          5.10002        0.01414       13.05359
H          2.67285        7.57063        9.65719
H          7.07754        0.77536        7.41371
H          2.31607        7.61336       14.58703
H          7.46000       15.35224       14.59700
H          5.85679       10.57499       19.89454
C          7.13320        2.66787       10.12428
C          2.44484       10.60979       14.82143
C          2.55795        2.53256       16.66304
C          7.58840       10.35206       11.62781
C          6.51754        2.78252       15.87695
C          1.65056       10.57204       10.96049
C          3.29805        2.53861       10.74859
C          8.24625       10.30623       15.62261
C          7.26039        4.83348       16.66275
C          2.33006       12.65594       11.64690
C          2.58168        4.59532       10.03143
C          7.53393       12.36854       14.85675
C          6.57625        4.83037       10.65233
C          1.63824       12.61415       15.63486
C          3.28296        4.61039       15.92850
C          8.11726       12.52451       11.09948
C          2.63175       12.61151       16.61804
C          7.56099        4.84047       11.64148
C          7.13490       12.52078       10.11431
C          2.31763        4.59579       14.93365
C          3.31325       12.66464       10.65432
C          8.23348        4.86424       15.66078
C          6.54516       12.40054       15.83081
C          1.62477        4.62406       11.03796
C          2.61351       10.59208        9.95795
C          7.46753        2.82897       14.87071
C          7.23894       10.33125       16.59554
C          2.32664        2.55446       11.75171
C          3.42270       10.59100       15.80461
C          8.11989        2.67812       11.10717
C          6.60943       10.35035       10.63296
C          1.57335        2.52945       15.67160
N          6.35455        3.74058        9.88846
N          1.55100       11.60964       14.74539
N          3.39982        3.57792       16.78466
N          8.35050       11.43798       11.86193
N          6.41941        3.78672       16.76871
N          1.51066       11.60079       11.81807
N          3.43536        3.56534        9.89073
N          8.38327       11.33234       14.76248
N          3.51432       11.59581       16.69636
N          8.33561        3.76170       11.87560
N          6.37845       11.43471        9.86766
N          1.46387        3.56472       14.81688
N          3.46610       11.62347        9.81355
N          8.33137        3.85352       14.77900
N          6.39993       11.37786       16.68554
N          1.49589        3.60309       11.90750
O          2.89139        7.64893        8.71303
O          7.69564       15.25048       13.66082
O          6.98809        0.09803        8.10438
O          2.12469        7.51067       13.63974
O          4.03831       14.72539       14.03506
O          4.24841        8.24005       12.62096
O          5.79906        0.50847       12.49593
O          5.85918        6.96367       14.25351
O          5.78102       11.51022       19.60517
F          4.75239        5.67269        8.41113
F          4.83961        5.52775       18.46648
F         -0.02305       13.48474       13.38597
F          4.95929        1.67532        8.39204
F          4.98215        1.75175       18.33119
F          0.25810        9.47852       13.28287
F          4.84982        9.45335        8.42651
F          4.68753        9.64832       18.17398
F          9.63961        1.71027       13.43012
F          5.11345       13.47853        8.23369
F          4.89352       13.42758       18.05663
F          0.15817        5.70656       13.35635
F          6.61090        7.50461        8.23710
F          6.63587        7.65934       18.32721
F          1.67183       15.45958       13.24442
F          4.92623        7.54329       10.21172
F          3.66116        7.67084       19.67210
F         -0.05151       15.35177       15.22245
F          4.49935        7.57296        6.64015
F          4.33094        7.50803       16.46367
F          9.33407       15.37134       11.64291
F          3.13164       15.19471        8.43363
F          3.19126       15.33717       18.32863
F          8.15023        7.63650       13.11910
F          4.87482       15.43908        6.49775
F          5.25181       15.45166       16.44687
F          0.53950        7.55090       11.54921
F          5.15273       15.25141       10.08213
F          6.17932       15.31169       19.25542
F          0.09299        7.63712       15.12504
Al         4.83044        7.56504        8.40258
Al        -0.10555       15.36404       13.40819
Al         4.90656       15.32909        8.30375
Al         4.89841       15.36202       18.17027
Al         0.19118        7.59502       13.31334
Fe         4.80242        7.55121       18.29645
Ni         4.86957        3.66772        8.42821
Ni         4.91783        3.64736       18.03499
Ni         0.09516       11.48443       13.31220
Ni         4.93623       11.47045        8.37752
Ni         4.88718       11.51659       18.07743
Ni         0.04490        3.70127       13.36176
