# Supplementary material for: Spin Crossover and Exchange Effects on Oxygen Evolution Reaction Catalyzed by Bimetallic Metal Organic Frameworks
Source: ACS Catal. 2024 May 20;14(11):8652–65. doi: 10.1021/acscatal.4c01091 (PMC11165450; doi:10.1021/acscatal.4c01091)
Supplement: Supplementary file 2 — cs4c01091_si_002.zip [file cs4c01091_si_002.zip › xyz/Ni-Fe/Ni-site/bp_15_OOH.xyz]

149
HCNOFAlFeNi
H          6.96253        1.77164        9.53101
H          2.36045        9.81004       14.08604
H          2.68358        1.70639       17.35998
H          4.26243       15.02009       14.95672
H          7.76771        9.46158       12.23390
H          5.84185        1.94874       15.98518
H          7.71838       14.99912        7.96938
H          1.00101        9.70813       11.09578
H          3.96755        1.68790       10.62641
H          8.91122        9.43813       15.52834
H          6.77764        7.26537       14.03677
H          7.15093        5.67145       17.36881
H          2.19427       13.50991       12.30966
H          2.68658        5.41217        9.32395
H          4.47117        7.97020       11.68933
H          7.65779       13.18818       14.16807
H          5.96093        5.71262       10.47005
H          0.93550       13.44529       15.55198
H          3.94434        5.48161       16.06208
H          8.70911       13.42058       11.28832
H          6.98337        0.05468       13.06385
H          2.72935       13.42789       17.33093
H          7.73531        5.73126       12.24643
H          6.93753       13.40567        9.51934
H          5.66837        0.20507       11.55519
H          2.21044        5.42941       14.23215
H          3.97806       13.52094       10.52929
H          8.92320        5.72178       15.54742
H          5.90256       13.27098       15.97664
H          0.97463        5.48938       11.16955
H          3.00341        7.81407       13.09774
H          2.72402        9.75769        9.26842
H          7.56240        2.03931       14.13930
H          7.11179        9.50866       17.32438
H          5.60686        7.27733       15.15580
H          2.20594        1.70391       12.42529
H          4.11500        9.75054       15.90458
H          2.05026        7.30809        8.15451
H          8.72765        1.79168       11.28917
H          6.00856        9.46205       10.44299
H          0.90262        1.68324       15.55882
H          3.10580       15.01543       13.85620
H          4.91458        7.75892       13.22021
H          5.10002        0.01414       13.05359
H          2.67285        7.57063        9.65719
H          7.07754        0.77536        7.41371
H          2.31607        7.61336       14.58703
H          7.46000       15.35224       14.59700
H          7.16310       10.63620       20.36106
C          7.13320        2.66787       10.12428
C          2.44671       10.60746       14.81972
C          2.55890        2.54762       16.67130
C          7.58840       10.35206       11.62781
C          6.51399        2.80069       15.87211
C          1.65056       10.57204       10.96049
C          3.29805        2.53861       10.74859
C          8.24375       10.30251       15.63572
C          7.26260        4.85026       16.65592
C          2.33006       12.65594       11.64690
C          2.58168        4.59532       10.03143
C          7.53928       12.36885       14.87555
C          6.57625        4.83037       10.65233
C          1.64312       12.61337       15.63173
C          3.27885        4.62608       15.93619
C          8.11726       12.52451       11.09948
C          2.63539       12.60731       16.61576
C          7.56099        4.84047       11.64148
C          7.13490       12.52078       10.11431
C          2.31756        4.60527       14.93678
C          3.31325       12.66464       10.65432
C          8.23788        4.87403       15.65537
C          6.56579       12.41343       15.86442
C          1.62477        4.62406       11.03796
C          2.61351       10.59208        9.95795
C          7.46775        2.83860       14.86928
C          7.25086       10.33808       16.62345
C          2.32664        2.55446       11.75171
C          3.42313       10.58618       15.80518
C          8.11989        2.67812       11.10717
C          6.60943       10.35035       10.63296
C          1.57795        2.53861       15.67587
N          6.35455        3.74058        9.88846
N          1.55383       11.60809       14.74311
N          3.39734        3.59625       16.79519
N          8.35050       11.43798       11.86193
N          6.41789        3.80676       16.76187
N          1.51066       11.60079       11.81807
N          3.43536        3.56534        9.89073
N          8.38107       11.32706       14.77244
N          3.51535       11.58960       16.69836
N          8.33561        3.76170       11.87560
N          6.37845       11.43471        9.86766
N          1.46762        3.57093       14.81773
N          3.46610       11.62347        9.81355
N          8.33531        3.85989       14.77729
N          6.42656       11.39665       16.72997
N          1.49589        3.60309       11.90750
O          2.89139        7.64893        8.71303
O          7.69564       15.25048       13.66082
O          6.98809        0.09803        8.10438
O          2.12469        7.51067       13.63974
O          4.03831       14.72539       14.03506
O          4.24841        8.24005       12.62096
O          5.79906        0.50847       12.49593
O          5.85918        6.96367       14.25351
O          5.75813       11.65780       19.66697
O          6.19700       10.47370       20.26024
F          4.75239        5.67269        8.41113
F          4.89454        5.53816       18.50749
F         -0.02305       13.48474       13.38597
F          4.95929        1.67532        8.39204
F          4.99902        1.77195       18.31781
F          0.25810        9.47852       13.28287
F          4.84982        9.45335        8.42651
F          4.67116        9.63667       18.16458
F          9.63961        1.71027       13.43012
F          5.11345       13.47853        8.23369
F          4.89642       13.46703       18.06746
F          0.15817        5.70656       13.35635
F          6.61090        7.50461        8.23710
F          6.66521        7.67891       18.40012
F          1.67183       15.45958       13.24442
F          4.92623        7.54329       10.21172
F          3.59377        7.63542       19.62881
F         -0.05151       15.35177       15.22245
F          4.49935        7.57296        6.64015
F          4.39280        7.49187       16.47677
F          9.33407       15.37134       11.64291
F          3.13164       15.19471        8.43363
F          3.19551       15.36653       18.33034
F          8.15023        7.63650       13.11910
F          4.87482       15.43908        6.49775
F          5.26702       15.47372       16.44231
F          0.53950        7.55090       11.54921
F          5.15273       15.25141       10.08213
F          6.17840       15.33033       19.26481
F          0.09299        7.63712       15.12504
Al         4.83044        7.56504        8.40258
Al        -0.10555       15.36404       13.40819
Al         4.90656       15.32909        8.30375
Al         4.90431       15.39185       18.16429
Al         0.19118        7.59502       13.31334
Fe         4.82716        7.59891       18.32493
Ni         4.86957        3.66772        8.42821
Ni         4.92351        3.67921       18.03784
Ni         0.09516       11.48443       13.31220
Ni         4.93623       11.47045        8.37752
Ni         4.91190       11.53010       18.08198
Ni         0.04490        3.70127       13.36176
