# Supplementary material for: Spin Crossover and Exchange Effects on Oxygen Evolution Reaction Catalyzed by Bimetallic Metal Organic Frameworks
Source: ACS Catal. 2024 May 20;14(11):8652–65. doi: 10.1021/acscatal.4c01091 (PMC11165450; doi:10.1021/acscatal.4c01091)
Supplement: Supplementary file 2 — cs4c01091_si_002.zip [file cs4c01091_si_002.zip › xyz/Ni-Fe/Ni-site/bp_16_O.xyz]

147
HCNOFAlFeNi
H          6.96253        1.77164        9.53101
H          2.31554        9.78860       14.08832
H          2.72821        1.69039       17.33064
H          4.26243       15.02009       14.95672
H          7.76771        9.46158       12.23390
H          5.80935        1.95899       15.93562
H          7.71838       14.99912        7.96938
H          1.00101        9.70813       11.09578
H          3.96755        1.68790       10.62641
H          8.94910        9.47386       15.54458
H          6.77764        7.26537       14.03677
H          7.15082        5.65995       17.36625
H          2.19427       13.50991       12.30966
H          2.68658        5.41217        9.32395
H          4.47117        7.97020       11.68933
H          7.59205       13.15415       14.09145
H          5.96093        5.71262       10.47005
H          0.90768       13.42944       15.55739
H          3.94182        5.49264       16.06692
H          8.70911       13.42058       11.28832
H          6.98337        0.05468       13.06385
H          2.72531       13.40940       17.32950
H          7.73531        5.73126       12.24643
H          6.93753       13.40567        9.51934
H          5.66837        0.20507       11.55519
H          2.19211        5.44464       14.25010
H          3.97806       13.52094       10.52929
H          8.93268        5.70516       15.56024
H          5.80680       13.20402       15.85445
H          0.97463        5.48938       11.16955
H          3.00341        7.81407       13.09774
H          2.72402        9.75769        9.26842
H          7.55263        2.04351       14.11452
H          7.15442        9.53507       17.32637
H          5.60686        7.27733       15.15580
H          2.20594        1.70391       12.42529
H          4.08325        9.72755       15.90316
H          2.05026        7.30809        8.15451
H          8.72765        1.79168       11.28917
H          6.00856        9.46205       10.44299
H          0.92195        1.67672       15.55113
H          3.10580       15.01543       13.85620
H          4.91458        7.75892       13.22021
H          5.10002        0.01414       13.05359
H          2.67285        7.57063        9.65719
H          7.07754        0.77536        7.41371
H          2.31607        7.61336       14.58703
H          7.46000       15.35224       14.59700
C          7.13320        2.66787       10.12428
C          2.41009       10.58354       14.82286
C          2.58673        2.53799       16.65393
C          7.58840       10.35206       11.62781
C          6.49020        2.80489       15.83708
C          1.65056       10.57204       10.96049
C          3.29805        2.53861       10.74859
C          8.25927       10.32239       15.62632
C          7.25801        4.83969       16.64994
C          2.33006       12.65594       11.64690
C          2.58168        4.59532       10.03143
C          7.49218       12.34197       14.81004
C          6.57625        4.83037       10.65233
C          1.61617       12.59830       15.63742
C          3.28200        4.63354       15.93676
C          8.11726       12.52451       11.09948
C          2.61782       12.58805       16.61462
C          7.56099        4.84047       11.64148
C          7.13490       12.52078       10.11431
C          2.31105        4.61536       14.94675
C          3.31325       12.66464       10.65432
C          8.24110        4.86113       15.65736
C          6.50245       12.37087       15.78154
C          1.62477        4.62406       11.03796
C          2.61351       10.59208        9.95795
C          7.45791        2.83922       14.84821
C          7.26080       10.34942       16.60665
C          2.32664        2.55446       11.75171
C          3.38981       10.56381       15.80575
C          8.11989        2.67812       11.10717
C          6.60943       10.35035       10.63296
C          1.59424        2.53457       15.67018
N          6.35455        3.74058        9.88846
N          1.52699       11.59271       14.74909
N          3.41752        3.59206       16.77753
N          8.35050       11.43798       11.86193
N          6.40077        3.80505       16.73339
N          1.51066       11.60079       11.81807
N          3.43536        3.56534        9.89073
N          8.37316       11.33032       14.74225
N          3.49328       11.57251       16.68326
N          8.33561        3.76170       11.87560
N          6.37845       11.43471        9.86766
N          1.47032        3.57450       14.82343
N          3.46610       11.62347        9.81355
N          8.33556        3.85305       14.77358
N          6.39436       11.37987       16.68469
N          1.49589        3.60309       11.90750
O          2.89139        7.64893        8.71303
O          7.69564       15.25048       13.66082
O          6.98809        0.09803        8.10438
O          2.12469        7.51067       13.63974
O          4.03831       14.72539       14.03506
O          4.24841        8.24005       12.62096
O          5.79906        0.50847       12.49593
O          5.85918        6.96367       14.25351
O          4.27703       11.64895       19.60488
F          4.75239        5.67269        8.41113
F          4.87056        5.51703       18.50322
F         -0.02305       13.48474       13.38597
F          4.95929        1.67532        8.39204
F          4.98691        1.76511       18.27024
F          0.25810        9.47852       13.28287
F          4.84982        9.45335        8.42651
F          5.05250        9.61616       18.19876
F          9.63961        1.71027       13.43012
F          5.11345       13.47853        8.23369
F          5.19090       13.44855       17.96378
F          0.15817        5.70656       13.35635
F          6.61090        7.50461        8.23710
F          6.74356        7.51129       18.24005
F          1.67183       15.45958       13.24442
F          4.92623        7.54329       10.21172
F          3.61198        7.69616       19.50776
F         -0.05151       15.35177       15.22245
F          4.49935        7.57296        6.64015
F          4.38743        7.51735       16.46054
F          9.33407       15.37134       11.64291
F          3.13164       15.19471        8.43363
F          3.31458       15.24380       18.24461
F          8.15023        7.63650       13.11910
F          4.87482       15.43908        6.49775
F          5.49008       -0.03775       16.38107
F          0.53950        7.55090       11.54921
F          5.15273       15.25141       10.08213
F          6.28161       15.40257       19.20985
F          0.09299        7.63712       15.12504
Al         4.83044        7.56504        8.40258
Al        -0.10555       15.36404       13.40819
Al         4.90656       15.32909        8.30375
Al         5.01654       15.37103       18.10306
Al         0.19118        7.59502       13.31334
Fe         4.90762        7.59363       18.28249
Ni         4.86957        3.66772        8.42821
Ni         4.93196        3.67051       18.02673
Ni         0.09516       11.48443       13.31220
Ni         4.93623       11.47045        8.37752
Ni         5.00980       11.53554       18.12357
Ni         0.04490        3.70127       13.36176
