# Supplementary material for: Spin Crossover and Exchange Effects on Oxygen Evolution Reaction Catalyzed by Bimetallic Metal Organic Frameworks
Source: ACS Catal. 2024 May 20;14(11):8652–65. doi: 10.1021/acscatal.4c01091 (PMC11165450; doi:10.1021/acscatal.4c01091)
Supplement: Supplementary file 2 — cs4c01091_si_002.zip [file cs4c01091_si_002.zip › xyz/Ni-Fe/Ni-site/bp_16_OH.xyz]

148
HCNOFAlFeNi
H          6.96253        1.77164        9.53101
H          2.36498        9.81579       14.09202
H          2.70888        1.68418       17.36226
H          4.26243       15.02009       14.95672
H          7.76771        9.46158       12.23390
H          5.82565        1.92901       15.98461
H          7.71838       14.99912        7.96938
H          1.00101        9.70813       11.09578
H          3.96755        1.68790       10.62641
H          8.90326        9.44745       15.54458
H          6.77764        7.26537       14.03677
H          7.11866        5.65141       17.39273
H          2.19427       13.50991       12.30966
H          2.68658        5.41217        9.32395
H          4.47117        7.97020       11.68933
H          7.65038       13.18926       14.16892
H          5.96093        5.71262       10.47005
H          0.93939       13.44653       15.56651
H          3.97776        5.45396       16.05240
H          8.70911       13.42058       11.28832
H          6.98337        0.05468       13.06385
H          2.73556       13.42991       17.34289
H          7.73531        5.73126       12.24643
H          6.93753       13.40567        9.51934
H          5.66837        0.20507       11.55519
H          2.21569        5.41776       14.24753
H          3.97806       13.52094       10.52929
H          8.89569        5.71697       15.57505
H          5.86149       13.25715       15.94559
H          0.97463        5.48938       11.16955
H          3.00341        7.81407       13.09774
H          2.72402        9.75769        9.26842
H          7.55881        2.03791       14.14699
H          7.08405        9.50726       17.31612
H          5.60686        7.27733       15.15580
H          2.20594        1.70391       12.42529
H          4.13098        9.76172       15.89604
H          2.05026        7.30809        8.15451
H          8.72765        1.79168       11.28917
H          6.00856        9.46205       10.44299
H          0.90951        1.67423       15.57420
H          3.10580       15.01543       13.85620
H          4.91458        7.75892       13.22021
H          5.10002        0.01414       13.05359
H          2.67285        7.57063        9.65719
H          7.07754        0.77536        7.41371
H          2.31607        7.61336       14.58703
H          7.46000       15.35224       14.59700
H          5.83721       10.57624       19.92074
C          7.13320        2.66787       10.12428
C          2.45240       10.61368       14.82542
C          2.57981        2.52556       16.67472
C          7.58840       10.35206       11.62781
C          6.49593        2.78298       15.87752
C          1.65056       10.57204       10.96049
C          3.29805        2.53861       10.74859
C          8.22949       10.30779       15.64284
C          7.23634        4.83379       16.67757
C          2.33006       12.65594       11.64690
C          2.58168        4.59532       10.03143
C          7.52526       12.36885       14.87412
C          6.57625        4.83037       10.65233
C          1.64885       12.61539       15.64284
C          3.30374        4.60573       15.93392
C          8.11726       12.52451       11.09948
C          2.64411       12.61182       16.62459
C          7.56099        4.84047       11.64148
C          7.13490       12.52078       10.11431
C          2.32945        4.59113       14.94903
C          3.31325       12.66464       10.65432
C          8.21351        4.86579       15.67986
C          6.53324       12.40551       15.84448
C          1.62477        4.62406       11.03796
C          2.61351       10.59208        9.95795
C          7.45621        2.83254       14.88153
C          7.22304       10.33482       16.61605
C          2.32664        2.55446       11.75171
C          3.43436       10.59364       15.80490
C          8.11989        2.67812       11.10717
C          6.60943       10.35035       10.63296
C          1.58954        2.52634       15.69012
N          6.35455        3.74058        9.88846
N          1.55963       11.61352       14.75222
N          3.42314        3.57093       16.78608
N          8.35050       11.43798       11.86193
N          6.39410        3.78718       16.76842
N          1.51066       11.60079       11.81807
N          3.43536        3.56534        9.89073
N          8.37267       11.33125       14.78099
N          3.52639       11.59675       16.69722
N          8.33561        3.76170       11.87560
N          6.37845       11.43471        9.86766
N          1.47500        3.56068       14.83596
N          3.46610       11.62347        9.81355
N          8.31780        3.85864       14.79580
N          6.38741       11.38485       16.70263
N          1.49589        3.60309       11.90750
O          2.89139        7.64893        8.71303
O          7.69564       15.25048       13.66082
O          6.98809        0.09803        8.10438
O          2.12469        7.51067       13.63974
O          4.03831       14.72539       14.03506
O          4.24841        8.24005       12.62096
O          5.79906        0.50847       12.49593
O          5.85918        6.96367       14.25351
O          5.76904       11.50990       19.62453
F          4.75239        5.67269        8.41113
F          4.83909        5.51952       18.48072
F         -0.02305       13.48474       13.38597
F          4.95929        1.67532        8.39204
F          4.99110        1.76387       18.35455
F          0.25810        9.47852       13.28287
F          4.84982        9.45335        8.42651
F          4.68322        9.63869       18.17654
F          9.63961        1.71027       13.43012
F          5.11345       13.47853        8.23369
F          4.89918       13.43876       18.06803
F          0.15817        5.70656       13.35635
F          6.61090        7.50461        8.23710
F          6.63330        7.65095       18.32578
F          1.67183       15.45958       13.24442
F          4.92623        7.54329       10.21172
F          3.66053        7.66462       19.67495
F         -0.05151       15.35177       15.22245
F          4.49935        7.57296        6.64015
F          4.32876        7.50104       16.46652
F          9.33407       15.37134       11.64291
F          3.13164       15.19471        8.43363
F          3.19617       15.34447       18.33632
F          8.15023        7.63650       13.11910
F          4.87482       15.43908        6.49775
F          5.25028       15.46067       16.45598
F          0.53950        7.55090       11.54921
F          5.15273       15.25141       10.08213
F          6.18342       15.32350       19.26567
F          0.09299        7.63712       15.12504
Al         4.83044        7.56504        8.40258
Al        -0.10555       15.36404       13.40819
Al         4.90656       15.32909        8.30375
Al         4.90363       15.35457       18.17853
Al         0.19118        7.59502       13.31334
Fe         4.79924        7.55852       18.29588
Ni         4.86957        3.66772        8.42821
Ni         4.91783        3.64690       18.04923
Ni         0.09516       11.48443       13.31220
Ni         4.93623       11.47045        8.37752
Ni         4.90061       11.51674       18.08056
Ni         0.04490        3.70127       13.36176
