# Supplementary material for: Spin Crossover and Exchange Effects on Oxygen Evolution Reaction Catalyzed by Bimetallic Metal Organic Frameworks
Source: ACS Catal. 2024 May 20;14(11):8652–65. doi: 10.1021/acscatal.4c01091 (PMC11165450; doi:10.1021/acscatal.4c01091)
Supplement: Supplementary file 2 — cs4c01091_si_002.zip [file cs4c01091_si_002.zip › xyz/Ni-Fe/Ni-site/bp_16_OOH.xyz]

149
HCNOFAlFeNi
H          6.96253        1.77164        9.53101
H          2.36461        9.81330       14.09288
H          2.71516        1.70297       17.38020
H          4.26243       15.02009       14.95672
H          7.76771        9.46158       12.23390
H          5.81407        1.95216       15.98490
H          7.71838       14.99912        7.96938
H          1.00101        9.70813       11.09578
H          3.96755        1.68790       10.62641
H          8.89534        9.43859       15.54828
H          6.77764        7.26537       14.03677
H          7.11959        5.66943       17.38988
H          2.19427       13.50991       12.30966
H          2.68658        5.41217        9.32395
H          4.47117        7.97020       11.68933
H          7.65235       13.18724       14.18146
H          5.96093        5.71262       10.47005
H          0.94600       13.44777       15.56223
H          3.97235        5.47384       16.06265
H          8.70911       13.42058       11.28832
H          6.98337        0.05468       13.06385
H          2.73929       13.42602       17.34204
H          7.73531        5.73126       12.24643
H          6.93753       13.40567        9.51934
H          5.66837        0.20507       11.55519
H          2.21870        5.41947       14.24753
H          3.97806       13.52094       10.52929
H          8.90079        5.72474       15.57306
H          5.89182       13.27564       15.98575
H          0.97463        5.48938       11.16955
H          3.00341        7.81407       13.09774
H          2.72402        9.75769        9.26842
H          7.55280        2.04692       14.15212
H          7.09859        9.51580       17.34745
H          5.60686        7.27733       15.15580
H          2.20594        1.70391       12.42529
H          4.12589        9.75287       15.90430
H          2.05026        7.30809        8.15451
H          8.72765        1.79168       11.28917
H          6.00856        9.46205       10.44299
H          0.92330        1.67796       15.58445
H          3.10580       15.01543       13.85620
H          4.91458        7.75892       13.22021
H          5.10002        0.01414       13.05359
H          2.67285        7.57063        9.65719
H          7.07754        0.77536        7.41371
H          2.31607        7.61336       14.58703
H          7.46000       15.35224       14.59700
H          7.14235       10.63791       20.41888
C          7.13320        2.66787       10.12428
C          2.45330       10.61073       14.82656
C          2.58534        2.54110       16.68924
C          7.58840       10.35206       11.62781
C          6.48867        2.80225       15.87781
C          1.65056       10.57204       10.96049
C          3.29805        2.53861       10.74859
C          8.23020       10.30515       15.65565
C          7.23610        4.85166       16.67443
C          2.33006       12.65594       11.64690
C          2.58168        4.59532       10.03143
C          7.53100       12.36931       14.89064
C          6.57625        4.83037       10.65233
C          1.65255       12.61431       15.64227
C          3.30352        4.62065       15.94218
C          8.11726       12.52451       11.09948
C          2.64503       12.60669       16.62573
C          7.56099        4.84047       11.64148
C          7.13490       12.52078       10.11431
C          2.33291        4.59657       14.95302
C          3.31325       12.66464       10.65432
C          8.21498        4.87667       15.67844
C          6.55534       12.41825       15.87695
C          1.62477        4.62406       11.03796
C          2.61351       10.59208        9.95795
C          7.45173        2.84435       14.88381
C          7.23865       10.34259       16.64424
C          2.32664        2.55446       11.75171
C          3.43237       10.58742       15.80945
C          8.11989        2.67812       11.10717
C          6.60943       10.35035       10.63296
C          1.59961        2.53287       15.70008
N          6.35455        3.74058        9.88846
N          1.56150       11.61151       14.75222
N          3.42435        3.59035       16.80004
N          8.35050       11.43798       11.86193
N          6.39072        3.80769       16.76757
N          1.51066       11.60079       11.81807
N          3.43536        3.56534        9.89073
N          8.37076       11.32612       14.78953
N          3.52411       11.58898       16.70377
N          8.33561        3.76170       11.87560
N          6.37845       11.43471        9.86766
N          1.48268        3.56254       14.84023
N          3.46610       11.62347        9.81355
N          8.31832        3.86610       14.79779
N          6.41618       11.40318       16.74535
N          1.49589        3.60309       11.90750
O          2.89139        7.64893        8.71303
O          7.69564       15.25048       13.66082
O          6.98809        0.09803        8.10438
O          2.12469        7.51067       13.63974
O          4.03831       14.72539       14.03506
O          4.24841        8.24005       12.62096
O          5.79906        0.50847       12.49593
O          5.85918        6.96367       14.25351
O          5.75989       11.65765       19.67979
O          6.18184       10.47091       20.28018
F          4.75239        5.67269        8.41113
F          4.88830        5.52713       18.52458
F         -0.02305       13.48474       13.38597
F          4.95929        1.67532        8.39204
F          4.99575        1.77956       18.35569
F          0.25810        9.47852       13.28287
F          4.84982        9.45335        8.42651
F          4.66779        9.63263       18.17369
F          9.63961        1.71027       13.43012
F          5.11345       13.47853        8.23369
F          4.89911       13.47154       18.06917
F          0.15817        5.70656       13.35635
F          6.61090        7.50461        8.23710
F          6.66334        7.66975       18.41037
F          1.67183       15.45958       13.24442
F          4.92623        7.54329       10.21172
F          3.60185        7.63557       19.64333
F         -0.05151       15.35177       15.22245
F          4.49935        7.57296        6.64015
F          4.39481        7.48364       16.48731
F          9.33407       15.37134       11.64291
F          3.13164       15.19471        8.43363
F          3.19842       15.36808       18.33689
F          8.15023        7.63650       13.11910
F          4.87482       15.43908        6.49775
F          5.26583       15.48848       16.45342
F          0.53950        7.55090       11.54921
F          5.15273       15.25141       10.08213
F          6.18380       15.33608       19.27108
F          0.09299        7.63712       15.12504
Al         4.83044        7.56504        8.40258
Al        -0.10555       15.36404       13.40819
Al         4.90656       15.32909        8.30375
Al         4.90717       15.38766       18.17312
Al         0.19118        7.59502       13.31334
Fe         4.82644        7.60341       18.33148
Ni         4.86957        3.66772        8.42821
Ni         4.92306        3.67564       18.05834
Ni         0.09516       11.48443       13.31220
Ni         4.93623       11.47045        8.37752
Ni         4.92426       11.53010       18.08711
Ni         0.04490        3.70127       13.36176
