# Supplementary material for: Spin Crossover and Exchange Effects on Oxygen Evolution Reaction Catalyzed by Bimetallic Metal Organic Frameworks
Source: ACS Catal. 2024 May 20;14(11):8652–65. doi: 10.1021/acscatal.4c01091 (PMC11165450; doi:10.1021/acscatal.4c01091)
Supplement: Supplementary file 2 — cs4c01091_si_002.zip [file cs4c01091_si_002.zip › xyz/Ni-Fe/Ni-site/bp_17_O.xyz]

147
HCNOFAlFeNi
H          6.96253        1.77164        9.53101
H          2.31284        9.78456       14.12335
H          2.73398        1.68697       17.34773
H          4.26243       15.02009       14.95672
H          7.76771        9.46158       12.23390
H          5.79270        1.97065       15.93078
H          7.71838       14.99912        7.96938
H          1.00101        9.70813       11.09578
H          3.96755        1.68790       10.62641
H          8.93446        9.46593       15.54685
H          6.77764        7.26537       14.03677
H          7.14654        5.65980       17.38020
H          2.19427       13.50991       12.30966
H          2.68658        5.41217        9.32395
H          4.47117        7.97020       11.68933
H          7.59135       13.15649       14.10854
H          5.96093        5.71262       10.47005
H          0.91688       13.43565       15.57562
H          3.94721        5.48829       16.07775
H          8.70911       13.42058       11.28832
H          6.98337        0.05468       13.06385
H          2.72121       13.41049       17.35742
H          7.73531        5.73126       12.24643
H          6.93753       13.40567        9.51934
H          5.66837        0.20507       11.55519
H          2.19636        5.43625       14.26149
H          3.97806       13.52094       10.52929
H          8.93073        5.70547       15.57420
H          5.81211       13.20977       15.87610
H          0.97463        5.48938       11.16955
H          3.00341        7.81407       13.09774
H          2.72402        9.75769        9.26842
H          7.54124        2.05547       14.11424
H          7.14580        9.52978       17.33121
H          5.60686        7.27733       15.15580
H          2.20594        1.70391       12.42529
H          4.06621        9.71527       15.95072
H          2.05026        7.30809        8.15451
H          8.72765        1.79168       11.28917
H          6.00856        9.46205       10.44299
H          0.92842        1.67097       15.56537
H          3.10580       15.01543       13.85620
H          4.91458        7.75892       13.22021
H          5.10002        0.01414       13.05359
H          2.67285        7.57063        9.65719
H          7.07754        0.77536        7.41371
H          2.31607        7.61336       14.58703
H          7.46000       15.35224       14.59700
C          7.13320        2.66787       10.12428
C          2.40573       10.58090       14.85703
C          2.59153        2.53349       16.66931
C          7.58840       10.35206       11.62781
C          6.47689        2.81421       15.83566
C          1.65056       10.57204       10.96049
C          3.29805        2.53861       10.74859
C          8.24850       10.31789       15.63030
C          7.25224        4.84296       16.65962
C          2.33006       12.65594       11.64690
C          2.58168        4.59532       10.03143
C          7.49014       12.34120       14.82371
C          6.57625        4.83037       10.65233
C          1.61918       12.59955       15.66106
C          3.28710        4.62935       15.94873
C          8.11726       12.52451       11.09948
C          2.61364       12.58650       16.64595
C          7.56099        4.84047       11.64148
C          7.13490       12.52078       10.11431
C          2.31656        4.60806       14.95928
C          3.31325       12.66464       10.65432
C          8.23582        4.86393       15.66818
C          6.50273       12.37258       15.79920
C          1.62477        4.62406       11.03796
C          2.61351       10.59208        9.95795
C          7.44712        2.84947       14.85020
C          7.25186       10.34678       16.61434
C          2.32664        2.55446       11.75171
C          3.37820       10.55526       15.84762
C          8.11989        2.67812       11.10717
C          6.60943       10.35035       10.63296
C          1.60071        2.52898       15.68442
N          6.35455        3.74058        9.88846
N          1.52853       11.59426       14.77244
N          3.42184        3.58849       16.79064
N          8.35050       11.43798       11.86193
N          6.39128        3.81095       16.73595
N          1.51066       11.60079       11.81807
N          3.43536        3.56534        9.89073
N          8.36434       11.32566       14.74824
N          3.48273       11.56537       16.72427
N          8.33561        3.76170       11.87560
N          6.37845       11.43471        9.86766
N          1.47641        3.56689       14.83567
N          3.46610       11.62347        9.81355
N          8.32840        3.85989       14.78013
N          6.39057       11.37956       16.69807
N          1.49589        3.60309       11.90750
O          2.89139        7.64893        8.71303
O          7.69564       15.25048       13.66082
O          6.98809        0.09803        8.10438
O          2.12469        7.51067       13.63974
O          4.03831       14.72539       14.03506
O          4.24841        8.24005       12.62096
O          5.79906        0.50847       12.49593
O          5.85918        6.96367       14.25351
O          4.33030       11.64677       19.67751
F          4.75239        5.67269        8.41113
F          4.87360        5.51423       18.51518
F         -0.02305       13.48474       13.38597
F          4.95929        1.67532        8.39204
F          5.01110        1.77133       18.28819
F          0.25810        9.47852       13.28287
F          4.84982        9.45335        8.42651
F          5.05402        9.58478       18.20588
F          9.63961        1.71027       13.43012
F          5.11345       13.47853        8.23369
F          5.14672       13.48133       17.93787
F          0.15817        5.70656       13.35635
F          6.61090        7.50461        8.23710
F          6.74017        7.49653       18.24604
F          1.67183       15.45958       13.24442
F          4.92623        7.54329       10.21172
F          3.59655        7.67829       19.50320
F         -0.05151       15.35177       15.22245
F          4.49935        7.57296        6.64015
F          4.38606        7.50694       16.46424
F          9.33407       15.37134       11.64291
F          3.13164       15.19471        8.43363
F          3.30482       15.28388       18.24803
F          8.15023        7.63650       13.11910
F          4.87482       15.43908        6.49775
F          5.35400       15.51769       16.37310
F          0.53950        7.55090       11.54921
F          5.15273       15.25141       10.08213
F          6.27653       15.39247       19.20728
F          0.09299        7.63712       15.12504
Al         4.83044        7.56504        8.40258
Al        -0.10555       15.36404       13.40819
Al         4.90656       15.32909        8.30375
Al         5.01086       15.37523       18.09765
Al         0.19118        7.59502       13.31334
Fe         4.90440        7.58197       18.28790
Ni         4.86957        3.66772        8.42821
Ni         4.93421        3.66818       18.03755
Ni         0.09516       11.48443       13.31220
Ni         4.93623       11.47045        8.37752
Ni         4.98585       11.53554       18.15433
Ni         0.04490        3.70127       13.36176
