# Supplementary material for: Spin Crossover and Exchange Effects on Oxygen Evolution Reaction Catalyzed by Bimetallic Metal Organic Frameworks
Source: ACS Catal. 2024 May 20;14(11):8652–65. doi: 10.1021/acscatal.4c01091 (PMC11165450; doi:10.1021/acscatal.4c01091)
Supplement: Supplementary file 2 — cs4c01091_si_002.zip [file cs4c01091_si_002.zip › xyz/Ni-Fe/Ni-site/bp_17_OH.xyz]

148
HCNOFAlFeNi
H          6.96253        1.77164        9.53101
H          2.31643        9.79947       14.11168
H          2.71253        1.67843       17.33662
H          4.26243       15.02009       14.95672
H          7.76771        9.46158       12.23390
H          5.80088        1.95884       15.93135
H          7.71838       14.99912        7.96938
H          1.00101        9.70813       11.09578
H          3.96755        1.68790       10.62641
H          8.97899        9.48644       15.54685
H          6.77764        7.26537       14.03677
H          7.15200        5.65825       17.36824
H          2.19427       13.50991       12.30966
H          2.68658        5.41217        9.32395
H          4.47117        7.97020       11.68933
H          7.61975       13.17171       14.11082
H          5.96093        5.71262       10.47005
H          0.88336       13.43907       15.56394
H          3.95741        5.46670       16.04271
H          8.70911       13.42058       11.28832
H          6.98337        0.05468       13.06385
H          2.64873       13.40303       17.38020
H          7.73531        5.73126       12.24643
H          6.93753       13.40567        9.51934
H          5.66837        0.20507       11.55519
H          2.20583        5.42133       14.23301
H          3.97806       13.52094       10.52929
H          8.93292        5.70004       15.56793
H          5.92158       13.27906       15.96525
H          0.97463        5.48938       11.16955
H          3.00341        7.81407       13.09774
H          2.72402        9.75769        9.26842
H          7.55060        2.04180       14.11623
H          7.23575        9.57950       17.37963
H          5.60686        7.27733       15.15580
H          2.20594        1.70391       12.42529
H          4.02966        9.71993       15.98404
H          2.05026        7.30809        8.15451
H          8.72765        1.79168       11.28917
H          6.00856        9.46205       10.44299
H          0.90427        1.67206       15.55967
H          3.10580       15.01543       13.85620
H          4.91458        7.75892       13.22021
H          5.10002        0.01414       13.05359
H          2.67285        7.57063        9.65719
H          7.07754        0.77536        7.41371
H          2.31607        7.61336       14.58703
H          7.46000       15.35224       14.59700
H          4.53781       10.41716       20.14717
C          7.13320        2.66787       10.12428
C          2.39261       10.59037       14.85276
C          2.57915        2.52401       16.65336
C          7.58840       10.35206       11.62781
C          6.48368        2.80442       15.83537
C          1.65056       10.57204       10.96049
C          3.29805        2.53861       10.74859
C          8.30398       10.34430       15.64939
C          7.25405        4.83597       16.65193
C          2.33006       12.65594       11.64690
C          2.58168        4.59532       10.03143
C          7.53712       12.37164       14.84393
C          6.57625        4.83037       10.65233
C          1.58342       12.60265       15.65822
C          3.29565        4.60698       15.91626
C          8.11726       12.52451       11.09948
C          2.55468       12.58215       16.66389
C          7.56099        4.84047       11.64148
C          7.13490       12.52078       10.11431
C          2.32039        4.59237       14.93052
C          3.31325       12.66464       10.65432
C          8.24006        4.85694       15.66163
C          6.59720       12.43052       15.86328
C          1.62477        4.62406       11.03796
C          2.61351       10.59208        9.95795
C          7.45519        2.83813       14.84934
C          7.34182       10.39603       16.66304
C          2.32664        2.55446       11.75171
C          3.34080       10.55635       15.86442
C          8.11989        2.67812       11.10717
C          6.60943       10.35035       10.63296
C          1.58419        2.52448       15.67103
N          6.35455        3.74058        9.88846
N          1.51522       11.60296       14.75991
N          3.42051        3.57109       16.76472
N          8.35050       11.43798       11.86193
N          6.39161        3.80582       16.73111
N          1.51066       11.60079       11.81807
N          3.43536        3.56534        9.89073
N          8.39497       11.34290       14.75108
N          3.42417       11.55884       16.75788
N          8.33561        3.76170       11.87560
N          6.37845       11.43471        9.86766
N          1.46780        3.56052       14.81830
N          3.46610       11.62347        9.81355
N          8.33402        3.85072       14.77586
N          6.49911       11.44264       16.76956
N          1.49589        3.60309       11.90750
O          2.89139        7.64893        8.71303
O          7.69564       15.25048       13.66082
O          6.98809        0.09803        8.10438
O          2.12469        7.51067       13.63974
O          4.03831       14.72539       14.03506
O          4.24841        8.24005       12.62096
O          5.79906        0.50847       12.49593
O          5.85918        6.96367       14.25351
O          4.70492       11.34414       19.86777
F          4.75239        5.67269        8.41113
F          4.83309        5.49046       18.55933
F         -0.02305       13.48474       13.38597
F          4.95929        1.67532        8.39204
F          4.99494        1.78391       18.30043
F          0.25810        9.47852       13.28287
F          4.84982        9.45335        8.42651
F          4.98513        9.50508       17.90768
F          9.63961        1.71027       13.43012
F          5.11345       13.47853        8.23369
F          4.95984       13.52436       17.96834
F          0.15817        5.70656       13.35635
F          6.61090        7.50461        8.23710
F          6.81642        7.45707       18.21129
F          1.67183       15.45958       13.24442
F          4.92623        7.54329       10.21172
F          4.02622        7.82355       19.79542
F         -0.05151       15.35177       15.22245
F          4.49935        7.57296        6.64015
F          4.36210        7.34801       16.48190
F          9.33407       15.37134       11.64291
F          3.13164       15.19471        8.43363
F          3.21748       15.38269       18.26882
F          8.15023        7.63650       13.11910
F          4.87482       15.43908        6.49775
F          5.37731        0.00233       16.35943
F          0.53950        7.55090       11.54921
F          5.15273       15.25141       10.08213
F          6.25455       15.38999       19.13579
F          0.09299        7.63712       15.12504
Al         4.83044        7.56504        8.40258
Al        -0.10555       15.36404       13.40819
Al         4.90656       15.32909        8.30375
Al         4.92961       15.38160       18.09394
Al         0.19118        7.59502       13.31334
Fe         4.97492        7.55370       18.28135
Ni         4.86957        3.66772        8.42821
Ni         4.92097        3.66818       18.02815
Ni         0.09516       11.48443       13.31220
Ni         4.93623       11.47045        8.37752
Ni         4.94515       11.53554       18.10705
Ni         0.04490        3.70127       13.36176
