# Supplementary material for: Spin Crossover and Exchange Effects on Oxygen Evolution Reaction Catalyzed by Bimetallic Metal Organic Frameworks
Source: ACS Catal. 2024 May 20;14(11):8652–65. doi: 10.1021/acscatal.4c01091 (PMC11165450; doi:10.1021/acscatal.4c01091)
Supplement: Supplementary file 2 — cs4c01091_si_002.zip [file cs4c01091_si_002.zip › xyz/Ni-Fe/Ni-site/bp_17_OOH.xyz]

149
HCNOFAlFeNi
H          6.96253        1.77164        9.53101
H          2.34651        9.81144       14.07892
H          2.71623        1.67874       17.32865
H          4.26243       15.02009       14.95672
H          7.76771        9.46158       12.23390
H          5.81132        1.95620       15.93705
H          7.71838       14.99912        7.96938
H          1.00101        9.70813       11.09578
H          3.96755        1.68790       10.62641
H          8.94834        9.44698       15.53147
H          6.77764        7.26537       14.03677
H          7.12344        5.67518       17.34973
H          2.19427       13.50991       12.30966
H          2.68658        5.41217        9.32395
H          4.47117        7.97020       11.68933
H          7.65608       13.18243       14.16437
H          5.96093        5.71262       10.47005
H          0.89641       13.43876       15.54230
H          3.95522        5.47198       16.04300
H          8.70911       13.42058       11.28832
H          6.98337        0.05468       13.06385
H          2.68109       13.42307       17.33264
H          7.73531        5.73126       12.24643
H          6.93753       13.40567        9.51934
H          5.66837        0.20507       11.55519
H          2.20070        5.42926       14.23529
H          3.97806       13.52094       10.52929
H          8.92230        5.71340       15.55625
H          5.95434       13.28527       16.02021
H          0.97463        5.48938       11.16955
H          3.00341        7.81407       13.09774
H          2.72402        9.75769        9.26842
H          7.56082        2.04195       14.11937
H          7.19349        9.53118       17.36596
H          5.60686        7.27733       15.15580
H          2.20594        1.70391       12.42529
H          4.07017        9.74370       15.93392
H          2.05026        7.30809        8.15451
H          8.72765        1.79168       11.28917
H          6.00856        9.46205       10.44299
H          0.90472        1.67641       15.55511
H          3.10580       15.01543       13.85620
H          4.91458        7.75892       13.22021
H          5.10002        0.01414       13.05359
H          2.67285        7.57063        9.65719
H          7.07754        0.77536        7.41371
H          2.31607        7.61336       14.58703
H          7.46000       15.35224       14.59700
H          5.94488       10.57764       21.35051
C          7.13320        2.66787       10.12428
C          2.42259       10.60373       14.81858
C          2.58000        2.52681       16.64851
C          7.58840       10.35206       11.62781
C          6.48776        2.80582       15.83423
C          1.65056       10.57204       10.96049
C          3.29805        2.53861       10.74859
C          8.28427       10.31229       15.64768
C          7.24069        4.85041       16.63912
C          2.33006       12.65594       11.64690
C          2.58168        4.59532       10.03143
C          7.55815       12.37118       14.88352
C          6.57625        4.83037       10.65233
C          1.60489       12.60887       15.62916
C          3.29277        4.61319       15.91654
C          8.11726       12.52451       11.09948
C          2.58794       12.59877       16.62174
C          7.56099        4.84047       11.64148
C          7.13490       12.52078       10.11431
C          2.31653        4.59983       14.93223
C          3.31325       12.66464       10.65432
C          8.23130        4.86890       15.65337
C          6.61544       12.42664       15.90002
C          1.62477        4.62406       11.03796
C          2.61351       10.59208        9.95795
C          7.45936        2.84015       14.84934
C          7.31847       10.35735       16.66076
C          2.32664        2.55446       11.75171
C          3.37995       10.57965       15.82170
C          8.11989        2.67812       11.10717
C          6.60943       10.35035       10.63296
C          1.58377        2.52914       15.66818
N          6.35455        3.74058        9.88846
N          1.53195       11.60576       14.73656
N          3.42107        3.57388       16.76102
N          8.35050       11.43798       11.86193
N          6.38757        3.81250       16.72228
N          1.51066       11.60079       11.81807
N          3.43536        3.56534        9.89073
N          8.39674       11.32830       14.77045
N          3.46411       11.58043       16.71801
N          8.33561        3.76170       11.87560
N          6.37845       11.43471        9.86766
N          1.46590        3.56643       14.81773
N          3.46610       11.62347        9.81355
N          8.33329        3.85709       14.77415
N          6.49688       11.41794       16.78095
N          1.49589        3.60309       11.90750
O          2.89139        7.64893        8.71303
O          7.69564       15.25048       13.66082
O          6.98809        0.09803        8.10438
O          2.12469        7.51067       13.63974
O          4.03831       14.72539       14.03506
O          4.24841        8.24005       12.62096
O          5.79906        0.50847       12.49593
O          5.85918        6.96367       14.25351
O          5.55918       11.60156       19.84242
O          6.07387       10.42057       20.38727
F          4.75239        5.67269        8.41113
F          4.84612        5.48114       18.54110
F         -0.02305       13.48474       13.38597
F          4.95929        1.67532        8.39204
F          5.04527        1.78407       18.29246
F          0.25810        9.47852       13.28287
F          4.84982        9.45335        8.42651
F          4.81009        9.53973       18.03641
F          9.63961        1.71027       13.43012
F          5.11345       13.47853        8.23369
F          4.87800       13.53042       18.05122
F          0.15817        5.70656       13.35635
F          6.61090        7.50461        8.23710
F          6.70757        7.51844       18.26142
F          1.67183       15.45958       13.24442
F          4.92623        7.54329       10.21172
F          3.72497        7.64179       19.68036
F         -0.05151       15.35177       15.22245
F          4.49935        7.57296        6.64015
F          4.34261        7.38747       16.45626
F          9.33407       15.37134       11.64291
F          3.13164       15.19471        8.43363
F          3.20468       15.43784       18.26255
F          8.15023        7.63650       13.11910
F          4.87482       15.43908        6.49775
F          5.30919       15.49671       16.40899
F          0.53950        7.55090       11.54921
F          5.15273       15.25141       10.08213
F          6.17889       15.36668       19.26054
F          0.09299        7.63712       15.12504
Al         4.83044        7.56504        8.40258
Al        -0.10555       15.36404       13.40819
Al         4.90656       15.32909        8.30375
Al         4.92215       15.38890       18.13239
Al         0.19118        7.59502       13.31334
Fe         4.86170        7.57685       18.28335
Ni         4.86957        3.66772        8.42821
Ni         4.92291        3.66927       18.01790
Ni         0.09516       11.48443       13.31220
Ni         4.93623       11.47045        8.37752
Ni         4.96746       11.53414       18.08910
Ni         0.04490        3.70127       13.36176
