# Supplementary material for: Spin Crossover and Exchange Effects on Oxygen Evolution Reaction Catalyzed by Bimetallic Metal Organic Frameworks
Source: ACS Catal. 2024 May 20;14(11):8652–65. doi: 10.1021/acscatal.4c01091 (PMC11165450; doi:10.1021/acscatal.4c01091)
Supplement: Supplementary file 2 — cs4c01091_si_002.zip [file cs4c01091_si_002.zip › xyz/Ni-Fe/Ni-site/bp_1_O.xyz]

147
HCNOFAlFeNi
H          6.96253        1.77164        9.53101
H          2.34185        9.79839       14.10313
H          2.69052        1.70297       17.37479
H          4.26243       15.02009       14.95672
H          7.76771        9.46158       12.23390
H          5.83115        1.94750       15.98233
H          7.71838       14.99912        7.96938
H          1.00101        9.70813       11.09578
H          3.96755        1.68790       10.62641
H          8.92460        9.45677       15.53973
H          6.77764        7.26537       14.03677
H          7.12673        5.67735       17.37280
H          2.19427       13.50991       12.30966
H          2.68658        5.41217        9.32395
H          4.47117        7.97020       11.68933
H          7.62993       13.17746       14.12820
H          5.96093        5.71262       10.47005
H          0.91040       13.43037       15.57733
H          3.93417        5.48782       16.07974
H          8.70911       13.42058       11.28832
H          6.98337        0.05468       13.06385
H          2.68761       13.39930       17.36681
H          7.73531        5.73126       12.24643
H          6.93753       13.40567        9.51934
H          5.66837        0.20507       11.55519
H          2.19650        5.43143       14.25779
H          3.97806       13.52094       10.52929
H          8.90339        5.72831       15.56109
H          5.83180       13.23168       15.89062
H          0.97463        5.48938       11.16955
H          3.00341        7.81407       13.09774
H          2.72402        9.75769        9.26842
H          7.55906        2.04351       14.14870
H          7.10096        9.51114       17.30529
H          5.60686        7.27733       15.15580
H          2.20594        1.70391       12.42529
H          4.07694        9.72491       15.93221
H          2.05026        7.30809        8.15451
H          8.72765        1.79168       11.28917
H          6.00856        9.46205       10.44299
H          0.91340        1.67501       15.57249
H          3.10580       15.01543       13.85620
H          4.91458        7.75892       13.22021
H          5.10002        0.01414       13.05359
H          2.67285        7.57063        9.65719
H          7.07754        0.77536        7.41371
H          2.31607        7.61336       14.58703
H          7.46000       15.35224       14.59700
C          7.13320        2.66787       10.12428
C          2.42073       10.59286       14.84052
C          2.56271        2.54638       16.68867
C          7.58840       10.35206       11.62781
C          6.50192        2.80116       15.87581
C          1.65056       10.57204       10.96049
C          3.29805        2.53861       10.74859
C          8.24144       10.31136       15.62518
C          7.24399        4.85166       16.66560
C          2.33006       12.65594       11.64690
C          2.58168        4.59532       10.03143
C          7.51202       12.35689       14.83453
C          6.57625        4.83037       10.65233
C          1.61435       12.59458       15.65651
C          3.27209        4.63043       15.95556
C          8.11726       12.52451       11.09948
C          2.59978       12.57920       16.65051
C          7.56099        4.84047       11.64148
C          7.13490       12.52078       10.11431
C          2.30782        4.60542       14.95928
C          3.31325       12.66464       10.65432
C          8.22160        4.87729       15.66591
C          6.51401       12.38687       15.80034
C          1.62477        4.62406       11.03796
C          2.61351       10.59208        9.95795
C          7.46090        2.84295       14.87783
C          7.22898       10.33482       16.59639
C          2.32664        2.55446       11.75171
C          3.38855       10.56396       15.83651
C          8.11989        2.67812       11.10717
C          6.60943       10.35035       10.63296
C          1.58246        2.53489       15.69182
N          6.35455        3.74058        9.88846
N          1.53783       11.60016       14.75621
N          3.39840        3.59656       16.80773
N          8.35050       11.43798       11.86193
N          6.40046        3.80769       16.76386
N          1.51066       11.60079       11.81807
N          3.43536        3.56534        9.89073
N          8.37617       11.33187       14.75963
N          3.48118       11.56474       16.72940
N          8.33561        3.76170       11.87560
N          6.37845       11.43471        9.86766
N          1.46894        3.56441       14.83197
N          3.46610       11.62347        9.81355
N          8.32347        3.86765       14.78498
N          6.38068       11.37475       16.66988
N          1.49589        3.60309       11.90750
O          2.89139        7.64893        8.71303
O          7.69564       15.25048       13.66082
O          6.98809        0.09803        8.10438
O          2.12469        7.51067       13.63974
O          4.03831       14.72539       14.03506
O          4.24841        8.24005       12.62096
O          5.79906        0.50847       12.49593
O          5.85918        6.96367       14.25351
O          5.79278       11.54936       19.53738
F          4.75239        5.67269        8.41113
F          4.85478        5.55494       18.38218
F         -0.02305       13.48474       13.38597
F          4.95929        1.67532        8.39204
F          5.01002        1.77319       18.34430
F          0.25810        9.47852       13.28287
F          4.84982        9.45335        8.42651
F          4.71130        9.59736       18.14891
F          9.63961        1.71027       13.43012
F          5.11345       13.47853        8.23369
F          4.84989       13.49065       17.96606
F          0.15817        5.70656       13.35635
F          6.61090        7.50461        8.23710
F          6.62740        7.63464       18.24717
F          1.67183       15.45958       13.24442
F          4.92623        7.54329       10.21172
F          3.52655        7.60388       19.53254
F         -0.05151       15.35177       15.22245
F          4.49935        7.57296        6.64015
F          4.32858        7.52372       16.41326
F          9.33407       15.37134       11.64291
F          3.13164       15.19471        8.43363
F          3.18681       15.39480       18.30414
F          8.15023        7.63650       13.11910
F          4.87482       15.43908        6.49775
F          5.25005       15.51334       16.40927
F          0.53950        7.55090       11.54921
F          5.15273       15.25141       10.08213
F          6.18647       15.29413       19.20899
F          0.09299        7.63712       15.12504
Al         4.83044        7.56504        8.40258
Al        -0.10555       15.36404       13.40819
Al         4.90656       15.32909        8.30375
Al         4.89571       15.39527       18.13410
Al         0.19118        7.59502       13.31334
Fe         4.78590        7.59611       18.26028
Ni         4.86957        3.66772        8.42821
Ni         4.91941        3.66849       18.04296
Ni         0.09516       11.48443       13.31220
Ni         4.93623       11.47045        8.37752
Ni         4.94240       11.53942       18.11189
Ni         0.04490        3.70127       13.36176
